# Supplementary material for: The crystal structures of tetra­kis­(μ-n-butyrato-κ2 O:O′)bis[bromidorhenium(III)] and tetra­kis­(μ-n-butyrato-κ2 O:O′)bis[chlorido­rhenium(III)] aceto­nitrile disolvate
Source: Acta Crystallogr E Crystallogr Commun. 2015 Nov 7;71(Pt 12):1480–4. doi: 10.1107/S2056989015020563 (PMC4719818; doi:10.1107/S2056989015020563)
Supplement: Supplementary file 1 [file e-71-01480-sup1.cif]

##############################################################################
#                                                                            #
# This CIF contains the data in a paper accepted for publication in          #
# Acta Crystallographica Section E. It conforms to the requirements of       #
# Notes for Authors for Acta Crystallographica Section E, and has been       #
# peer reviewed under the auspices of the IUCr Commission on Journals.       #
#                                                                            #
# Full details of the Crystallographic Information File format               #
# are given in the paper "The Crystallographic Information File (CIF):       #
# a New Standard Archive File for Crystallography" by S. R. Hall, F. H.      #
# Allen and I. D. Brown [Acta Cryst. (1991), A47, 655-685].                  #
#                                                                            #
# The current version of the core CIF dictionary is obtainable from          #
# ftp://ftp.iucr.org/pub/cif_core.dic.                                       #
#                                                                            #
# Software is freely available for graphical display of the structure(s)     #
# in this CIF. For information consult the CIF software page                 #
# http://www.iucr.org/resources/cif/software.                                #
#                                                                            #
# This file may be used for bona fide research purposes within the           #
# scientific community so long as proper attribution is given to the journal # 
# article from which it was obtained.                                        #
#                                                                            #
##############################################################################
data_1
_database_code_depnum_ccdc_archive 'CCDC 1434256'
_audit_creation_method     'SHELXL-2014/7'
_chemical_name_systematic
;\
Tetrakis(\m-<i>n</i>-butyrato-\
\k^2^<i>O</i>:<i>O</i>')bis[bromidorhenium(III)]
;
_chemical_name_common     brocr01
_chemical_formula_moiety     'C16 H28 Br2 O8 Re2'
_chemical_formula_sum     'C16 H28 Br2 O8 Re2'
_chemical_formula_iupac     '[Re2 Br2 (C4 H7  O2)4]'
_chemical_formula_weight     880.60
_chemical_melting_point     ?
_shelx_space_group_comment
;
The symmetry employed for this shelxl refinement is uniquely defined
by the following loop, which should always be used as a source of
symmetry information in preference to the above space-group names.
They are only intended as comments.
;
_space_group_crystal_system     monoclinic
_space_group_name_H-M_alt     'P 21/n'
_space_group_name_Hall     '-P 2yn'
loop_
    _space_group_symop_operation_xyz
    'x, y, z'
    '-x+1/2, y+1/2, -z+1/2'
    '-x, -y, -z'
    'x-1/2, -y-1/2, z-1/2'
_cell_length_a     6.6833(5)
_cell_length_b     12.2817(10)
_cell_length_c     14.6134(12)
_cell_angle_alpha     90
_cell_angle_beta     100.5380(16)
_cell_angle_gamma     90
_cell_volume     1179.27(16)
_cell_formula_units_Z     2
_cell_measurement_reflns_used     3849
_cell_measurement_theta_min     3.29
_cell_measurement_theta_max     38.24
_cell_measurement_temperature     100.0(5)
_exptl_crystal_description     needle
_exptl_crystal_colour     orange
_exptl_crystal_size_max     0.36
_exptl_crystal_size_mid     0.16
_exptl_crystal_size_min     0.12
_exptl_crystal_density_diffrn     2.480
_exptl_crystal_density_meas     ?
_exptl_crystal_density_method     ?
_exptl_crystal_F_000     816
_exptl_absorpt_coefficient_mu     13.680
_exptl_absorpt_correction_type     multi-scan
_exptl_absorpt_process_details
;
(SADABS; Sheldrick, 2014)
;
_shelx_estimated_absorpt_T_min     0.084
_shelx_estimated_absorpt_T_max     0.291
_exptl_absorpt_correction_T_min     0.1608
_exptl_absorpt_correction_T_max     0.4403
_diffrn_ambient_temperature     100.0(5)
_diffrn_radiation_type     MoK\a
_diffrn_radiation_wavelength     0.71073
_diffrn_measurement_device_type     'Bruker SMART APEXII CCD platform'
_diffrn_measurement_method     '\w scans'
_diffrn_detector_area_resol_mean     ?
_diffrn_reflns_number     43018
_diffrn_reflns_av_R_equivalents     0.0387
_diffrn_reflns_theta_min     2.182
_diffrn_reflns_theta_max     38.466
_diffrn_reflns_theta_full     37.785
_diffrn_measured_fraction_theta_max     0.974
_diffrn_measured_fraction_theta_full     0.995
_diffrn_reflns_limit_h_min     -11
_diffrn_reflns_limit_h_max     11
_diffrn_reflns_limit_k_min     -21
_diffrn_reflns_limit_k_max     21
_diffrn_reflns_limit_l_min     -25
_diffrn_reflns_limit_l_max     25
_refine_special_details     ?
_reflns_number_total     6464
_reflns_number_gt     5503
_reflns_threshold_expression     'I > 2\s(I)'
_refine_ls_structure_factor_coef     Fsqd
_refine_ls_matrix_type     full
_refine_ls_R_factor_all     0.0288
_refine_ls_R_factor_gt     0.0213
_refine_ls_wR_factor_gt     0.0447
_refine_ls_wR_factor_ref     0.0465
_refine_ls_goodness_of_fit_ref     1.037
_refine_ls_restrained_S_all     1.037
_refine_ls_number_reflns     6464
_refine_ls_number_parameters     129
_refine_ls_number_restraints     0
_refine_ls_hydrogen_treatment     constr
_refine_ls_weighting_scheme     calc
_refine_ls_weighting_details
              'w=1/[\s^2^(Fo^2^)+(0.0202P)^2^+0.9723P] where P=(Fo^2^+2Fc^2^)/3'
_atom_sites_solution_hydrogens     geom
_atom_sites_solution_primary     direct
_atom_sites_solution_secondary     difmap
_refine_ls_shift/su_max     0.001
_refine_ls_shift/su_mean     0.000
_refine_diff_density_max     2.107
_refine_diff_density_min     -1.555
_refine_ls_extinction_method     none
_refine_ls_extinction_coef     .
loop_
    _atom_type_symbol
    _atom_type_description
    _atom_type_scat_dispersion_real
    _atom_type_scat_dispersion_imag
    _atom_type_scat_source
    'C' 'C' 0.0033 0.0016
                         'International Tables Vol C Tables 4.2.6.8 and 6.1.1.4'
    'H' 'H' 0.0000 0.0000
                         'International Tables Vol C Tables 4.2.6.8 and 6.1.1.4'
    'O' 'O' 0.0106 0.0060
                         'International Tables Vol C Tables 4.2.6.8 and 6.1.1.4'
    'Br' 'Br' -0.2901 2.4595
                         'International Tables Vol C Tables 4.2.6.8 and 6.1.1.4'
    'Re' 'Re' -1.0185 7.2310
                         'International Tables Vol C Tables 4.2.6.8 and 6.1.1.4'
_computing_data_collection
;
APEX2 (Bruker, 2014)
;
_computing_cell_refinement
;
SAINT (Bruker, 2014)
;
_computing_data_reduction
;
SAINT (Bruker, 2014)
;
_computing_structure_solution
;
SIR2011 (Burla <i>et al.</i>,  2012)
;
_computing_structure_refinement
;
SHELXL2014 (Sheldrick, 2015)
;
_computing_molecular_graphics
;
SHELXTL (Sheldrick, 2008)
;
_computing_publication_material
;
SHELXTL (Sheldrick, 2008)
;
loop_
    _atom_site_type_symbol
    _atom_site_label
    _atom_site_fract_x
    _atom_site_fract_y
    _atom_site_fract_z
    _atom_site_U_iso_or_equiv
    _atom_site_adp_type
    _atom_site_calc_flag
    _atom_site_occupancy
    _atom_site_disorder_assembly
    _atom_site_disorder_group
    Re Re1 0.41766(2) 0.44073(2) 0.53764(2) 0.00983(2) Uani d 1 . .
    Br Br1 0.19163(3) 0.30257(2) 0.61673(2) 0.01786(4) Uani d 1 . .
    O O1 0.5665(2) 0.31578(12) 0.48971(10) 0.0133(2) Uani d 1 . .
    O O2 0.7293(2) 0.43464(12) 0.41390(10) 0.0128(2) Uani d 1 . .
    O O3 0.1966(2) 0.43002(12) 0.42259(10) 0.0130(2) Uani d 1 . .
    O O4 0.3633(2) 0.54841(12) 0.34843(10) 0.0131(2) Uani d 1 . .
    C C1 0.6954(3) 0.33636(16) 0.43620(13) 0.0122(3) Uani d 1 . .
    C C2 0.8048(3) 0.24669(16) 0.39774(14) 0.0146(3) Uani d 1 . .
    H H2A 0.9528 0.2611 0.4142 0.018 Uiso calc 1 . .
    H H2B 0.7672 0.2486 0.3290 0.018 Uiso calc 1 . .
    C C3 0.7644(4) 0.13262(17) 0.43061(16) 0.0182(4) Uani d 1 . .
    H H3A 0.6184 0.1147 0.4112 0.022 Uiso calc 1 . .
    H H3B 0.7982 0.1293 0.4994 0.022 Uiso calc 1 . .
    C C4 0.8936(4) 0.05015(19) 0.38890(18) 0.0239(5) Uani d 1 . .
    H H4A 0.8633 -0.0234 0.4084 0.036 Uiso calc 1 . .
    H H4B 1.0381 0.0661 0.4107 0.036 Uiso calc 1 . .
    H H4C 0.8622 0.0549 0.3208 0.036 Uiso calc 1 . .
    C C5 0.2113(3) 0.48493(16) 0.34960(13) 0.0124(3) Uani d 1 . .
    C C6 0.0567(3) 0.47160(19) 0.26301(14) 0.0165(4) Uani d 1 . .
    H H6A 0.0077 0.5441 0.2391 0.020 Uiso calc 1 . .
    H H6B -0.0611 0.4302 0.2771 0.020 Uiso calc 1 . .
    C C7 0.1485(4) 0.4111(2) 0.18869(17) 0.0251(5) Uani d 1 . .
    H H7A 0.0414 0.3999 0.1330 0.030 Uiso calc 1 . .
    H H7B 0.2565 0.4566 0.1701 0.030 Uiso calc 1 . .
    C C8 0.2376(4) 0.3019(3) 0.2226(2) 0.0373(7) Uani d 1 . .
    H H8A 0.2849 0.2640 0.1715 0.056 Uiso calc 1 . .
    H H8B 0.1331 0.2579 0.2443 0.056 Uiso calc 1 . .
    H H8C 0.3524 0.3130 0.2740 0.056 Uiso calc 1 . .
loop_
    _atom_site_aniso_label
    _atom_site_aniso_U_11
    _atom_site_aniso_U_22
    _atom_site_aniso_U_33
    _atom_site_aniso_U_12
    _atom_site_aniso_U_13
    _atom_site_aniso_U_23
    Re1 0.01032(3) 0.01015(3) 0.00965(3) -0.00067(2) 0.00351(2) -0.00002(2)
    Br1 0.01861(9) 0.01864(9) 0.01763(9) -0.00465(7) 0.00674(7) 0.00246(7)
    O1 0.0140(6) 0.0128(6) 0.0137(6) 0.0002(5) 0.0045(5) -0.0012(5)
    O2 0.0124(6) 0.0132(6) 0.0139(6) 0.0008(5) 0.0050(5) -0.0011(5)
    O3 0.0125(6) 0.0153(6) 0.0115(6) -0.0009(5) 0.0029(4) -0.0002(5)
    O4 0.0140(6) 0.0141(6) 0.0115(6) -0.0006(5) 0.0028(5) 0.0014(5)
    C1 0.0113(7) 0.0139(8) 0.0112(7) 0.0004(6) 0.0018(6) -0.0007(6)
    C2 0.0143(8) 0.0129(8) 0.0174(8) 0.0029(6) 0.0049(7) -0.0030(6)
    C3 0.0219(10) 0.0139(8) 0.0198(9) 0.0030(7) 0.0060(7) -0.0017(7)
    C4 0.0274(12) 0.0185(10) 0.0258(11) 0.0081(8) 0.0048(9) -0.0023(8)
    C5 0.0122(8) 0.0126(8) 0.0125(7) 0.0002(6) 0.0030(6) -0.0020(6)
    C6 0.0162(9) 0.0210(9) 0.0114(8) -0.0008(7) 0.0002(6) -0.0004(7)
    C7 0.0222(11) 0.0361(13) 0.0183(9) -0.0110(10) 0.0068(8) -0.0097(9)
    C8 0.0262(13) 0.0418(17) 0.0430(16) 0.0033(12) 0.0035(11) -0.0264(13)
_geom_special_details
;
All e.s.d.'s (except the e.s.d. in the dihedral angle between two l.s. planes)
are estimated using the full covariance matrix. The cell e.s.d.'s are taken
into account individually in the estimation of e.s.d.'s in distances, angles
and torsion angles; correlations between e.s.d.'s in cell parameters are only
used when they are defined by crystal symmetry. An approximate (isotropic)
treatment of cell e.s.d.'s is used for estimating e.s.d.'s involving l.s.
planes.
;
loop_
    _geom_bond_atom_site_label_1
    _geom_bond_atom_site_label_2
    _geom_bond_site_symmetry_2
    _geom_bond_distance
    _geom_bond_publ_flag
    Re1 O4 3_666 2.0102(15) y
    Re1 O2 3_666 2.0159(14) y
    Re1 O1 . 2.0225(15) y
    Re1 O3 . 2.0295(14) y
    Re1 Re1 3_666 2.23252(17) y
    Re1 Br1 . 2.6712(3) y
    O1 C1 . 1.290(2) ?
    O2 C1 . 1.281(2) ?
    O2 Re1 3_666 2.0159(14) ?
    O3 C5 . 1.281(2) ?
    O4 C5 . 1.283(2) ?
    O4 Re1 3_666 2.0102(14) ?
    C1 C2 . 1.488(3) ?
    C2 C3 . 1.521(3) ?
    C2 H2A . 0.9900 ?
    C2 H2B . 0.9900 ?
    C3 C4 . 1.528(3) ?
    C3 H3A . 0.9900 ?
    C3 H3B . 0.9900 ?
    C4 H4A . 0.9800 ?
    C4 H4B . 0.9800 ?
    C4 H4C . 0.9800 ?
    C5 C6 . 1.489(3) ?
    C6 C7 . 1.533(3) ?
    C6 H6A . 0.9900 ?
    C6 H6B . 0.9900 ?
    C7 C8 . 1.514(4) ?
    C7 H7A . 0.9900 ?
    C7 H7B . 0.9900 ?
    C8 H8A . 0.9800 ?
    C8 H8B . 0.9800 ?
    C8 H8C . 0.9800 ?
loop_
    _geom_angle_atom_site_label_1
    _geom_angle_atom_site_label_2
    _geom_angle_atom_site_label_3
    _geom_angle_site_symmetry_1
    _geom_angle_site_symmetry_3
    _geom_angle
    _geom_angle_publ_flag
    O4 Re1 O2 3_666 3_666 89.22(6) y
    O4 Re1 O1 3_666 . 90.42(6) y
    O2 Re1 O1 3_666 . 179.64(6) ?
    O4 Re1 O3 3_666 . 179.91(6) ?
    O2 Re1 O3 3_666 . 90.72(6) y
    O1 Re1 O3 . . 89.64(6) y
    O4 Re1 Re1 3_666 3_666 90.86(4) ?
    O2 Re1 Re1 3_666 3_666 89.64(4) ?
    O1 Re1 Re1 . 3_666 90.35(4) ?
    O3 Re1 Re1 . 3_666 89.08(4) ?
    O4 Re1 Br1 3_666 . 93.87(4) ?
    O2 Re1 Br1 3_666 . 88.85(4) ?
    O1 Re1 Br1 . . 91.19(4) ?
    O3 Re1 Br1 . . 86.19(4) ?
    Re1 Re1 Br1 3_666 . 175.018(7) y
    C1 O1 Re1 . . 119.12(13) ?
    C1 O2 Re1 . 3_666 120.39(13) ?
    C5 O3 Re1 . . 120.03(13) ?
    C5 O4 Re1 . 3_666 119.18(13) ?
    O2 C1 O1 . . 120.51(18) ?
    O2 C1 C2 . . 118.63(18) ?
    O1 C1 C2 . . 120.85(18) ?
    C1 C2 C3 . . 115.75(18) ?
    C1 C2 H2A . . 108.3 ?
    C3 C2 H2A . . 108.3 ?
    C1 C2 H2B . . 108.3 ?
    C3 C2 H2B . . 108.3 ?
    H2A C2 H2B . . 107.4 ?
    C2 C3 C4 . . 109.79(19) ?
    C2 C3 H3A . . 109.7 ?
    C4 C3 H3A . . 109.7 ?
    C2 C3 H3B . . 109.7 ?
    C4 C3 H3B . . 109.7 ?
    H3A C3 H3B . . 108.2 ?
    C3 C4 H4A . . 109.5 ?
    C3 C4 H4B . . 109.5 ?
    H4A C4 H4B . . 109.5 ?
    C3 C4 H4C . . 109.5 ?
    H4A C4 H4C . . 109.5 ?
    H4B C4 H4C . . 109.5 ?
    O3 C5 O4 . . 120.85(18) ?
    O3 C5 C6 . . 120.16(18) ?
    O4 C5 C6 . . 118.92(18) ?
    C5 C6 C7 . . 110.48(19) ?
    C5 C6 H6A . . 109.6 ?
    C7 C6 H6A . . 109.6 ?
    C5 C6 H6B . . 109.6 ?
    C7 C6 H6B . . 109.6 ?
    H6A C6 H6B . . 108.1 ?
    C8 C7 C6 . . 112.4(2) ?
    C8 C7 H7A . . 109.1 ?
    C6 C7 H7A . . 109.1 ?
    C8 C7 H7B . . 109.1 ?
    C6 C7 H7B . . 109.1 ?
    H7A C7 H7B . . 107.8 ?
    C7 C8 H8A . . 109.5 ?
    C7 C8 H8B . . 109.5 ?
    H8A C8 H8B . . 109.5 ?
    C7 C8 H8C . . 109.5 ?
    H8A C8 H8C . . 109.5 ?
    H8B C8 H8C . . 109.5 ?
loop_
    _geom_torsion_atom_site_label_1
    _geom_torsion_atom_site_label_2
    _geom_torsion_atom_site_label_3
    _geom_torsion_atom_site_label_4
    _geom_torsion_site_symmetry_1
    _geom_torsion_site_symmetry_2
    _geom_torsion_site_symmetry_3
    _geom_torsion_site_symmetry_4
    _geom_torsion
    _geom_torsion_publ_flag
    Re1 O2 C1 O1 3_666 . . . 0.2(2) ?
    Re1 O2 C1 C2 3_666 . . . 179.10(13) ?
    Re1 O1 C1 O2 . . . . 0.2(2) ?
    Re1 O1 C1 C2 . . . . -178.66(14) ?
    O2 C1 C2 C3 . . . . 177.34(18) ?
    O1 C1 C2 C3 . . . . -3.7(3) ?
    C1 C2 C3 C4 . . . . -177.54(19) y
    Re1 O3 C5 O4 . . . . -1.1(3) ?
    Re1 O3 C5 C6 . . . . 175.86(14) ?
    Re1 O4 C5 O3 3_666 . . . 1.0(3) ?
    Re1 O4 C5 C6 3_666 . . . -175.98(14) ?
    O3 C5 C6 C7 . . . . -108.8(2) ?
    O4 C5 C6 C7 . . . . 68.2(3) ?
    C5 C6 C7 C8 . . . . 56.0(3) y
_shelx_hkl_file
;
   1   0   0    0.03    0.04
   1   0   0    0.06    0.03
   1   0   0    0.32    0.07
   1   0   0    0.22    0.06
   1   0   0    0.03    0.04
   2   0   0   11.68    0.49
   2   0   0   10.87    0.47
   2   0   0   11.48    0.40
   2   0   0   10.83    0.47
   3   0   0   -0.13    0.11
   3   0   0    0.10    0.08
   3   0   0    0.08    0.13
   3   0   0    0.20    0.14
   4   0   0   28.38    1.13
   4   0   0   28.15    1.12
   4   0   0   29.04    0.96
   4   0   0   26.86    1.15
   5   0   0    0.14    0.22
   5   0   0    0.09    0.11
   5   0   0    0.16    0.23
   5   0   0    0.23    0.22
  -5   0   0    0.29    0.19
   6   0   0   85.25    2.98
   6   0   0   80.41    2.96
  -6   0   0   83.37    2.85
   6   0   0   88.50    3.08
   7   0   0    0.16    0.28
   7   0   0   -0.07    0.30
  -7   0   0    0.11    0.24
   7   0   0    0.08    0.29
  -7   0   0    0.07    0.24
  -8   0   0   50.12    2.07
   8   0   0   53.14    2.21
   8   0   0   56.95    2.40
  -8   0   0   51.68    2.06
   9   0   0    0.07    0.45
  -9   0   0   -0.21    0.31
   9   0   0   -0.22    0.37
  -9   0   0   -0.07    0.36
 -10   0   0   15.81    1.15
  10   0   0   16.15    1.39
  10   0   0   15.09    1.19
  11   0   0    0.51    0.67
 -11   0   0   -0.20    0.45
   0   1   0    0.00    0.03
   0   1   0   -0.16    0.03
   0   1   0    0.01    0.03
   1  -1   0  229.77    7.02
   1  -1   0  232.65    7.02
   1  -1   0  233.69    7.03
   1   1   0  238.75    7.01
   1   1   0  234.28    7.00
   1   1   0  234.50    7.02
  -1   1   0  232.87    6.98
   1   1   0  233.18    7.01
   1   1   0  230.36    6.98
  -1   1   0  229.24    6.99
   2  -1   0    3.68    0.25
   2  -1   0    4.06    0.18
   2  -1   0    3.59    0.24
   2  -1   0    3.54    0.26
  -2   1   0    4.13    0.21
   2   1   0    4.29    0.25
   2   1   0    3.44    0.22
   2   1   0    3.66    0.24
   2   1   0    4.03    0.25
   2   1   0    4.14    0.24
   3  -1   0    2.53    0.27
   3  -1   0    2.13    0.15
   3  -1   0    2.02    0.23
   3  -1   0    2.23    0.24
  -3   1   0    2.41    0.20
   3   1   0    2.10    0.22
   3   1   0    1.90    0.23
   3   1   0    2.21    0.23
   3   1   0    2.21    0.23
   4  -1   0   87.67    3.02
   4  -1   0   89.86    2.79
   4  -1   0   89.21    2.97
   4  -1   0   89.71    3.00
  -4   1   0   91.89    2.87
   4   1   0   89.54    3.01
   4   1   0   90.54    2.95
   5  -1   0  144.89    4.73
   5  -1   0  147.30    4.46
   5  -1   0  147.34    4.78
   5  -1   0  143.88    4.71
  -5   1   0  141.47    4.59
   5   1   0  146.87    4.77
   5   1   0  144.52    4.71
  -5   1   0  142.68    4.58
   5   1   0  146.87    4.67
   6  -1   0   10.79    0.76
   6  -1   0   10.36    0.69
   6  -1   0   10.89    0.72
   6  -1   0    9.98    0.48
  -6  -1   0   10.43    0.65
   6   1   0   10.99    0.76
   6   1   0   10.50    0.71
  -6   1   0    9.77    0.61
   6   1   0   10.69    0.68
  -6   1   0   10.06    0.60
  -7  -1   0   49.21    1.81
   7  -1   0   43.62    1.88
   7  -1   0   45.19    1.98
  -7   1   0   43.29    1.71
   7   1   0   43.34    1.86
   7   1   0   44.50    1.84
   7   1   0   46.07    1.97
  -7   1   0   42.09    1.72
  -8  -1   0    3.52    0.57
  -8  -1   0    5.04    0.58
   8  -1   0    2.53    0.65
   8  -1   0    3.37    0.63
   8   1   0    3.92    0.71
   8   1   0    3.05    0.59
  -8   1   0    3.32    0.48
   8   1   0    3.51    0.53
  -8   1   0    3.58    0.54
  -9  -1   0    0.57    0.40
   9  -1   0   -0.47    0.38
   9  -1   0   -0.04    0.45
  -9  -1   0    0.27    0.41
   9   1   0    0.04    0.45
  -9   1   0   -0.15    0.34
   9   1   0    0.38    0.42
  10  -1   0    0.87    0.55
  10  -1   0    0.92    0.66
 -10  -1   0    0.63    0.51
  10   1   0    1.94    0.74
 -10   1   0    1.52    0.52
  11  -1   0    9.18    1.27
 -11  -1   0   10.43    1.06
 -11   1   0    9.45    1.00
  11   1   0    9.94    1.25
   0  -2   0  137.53    4.04
   0  -2   0  129.42    4.09
   0   2   0  135.18    4.08
   0   2   0  131.06    4.16
   0   2   0  138.73    4.06
   1  -2   0  176.73    5.51
   1  -2   0  179.51    5.54
   1  -2   0  176.74    5.54
  -1  -2   0  185.23    5.53
  -1   2   0  186.11    5.55
   1   2   0  182.14    5.54
   1   2   0  182.20    5.53
  -1   2   0  185.38    5.46
   1   2   0  183.13    5.50
  -1   2   0  187.33    5.50
   2  -2   0  109.58    3.53
  -2  -2   0  110.90    3.45
   2  -2   0  109.93    3.54
   2  -2   0  119.09    3.44
   2   2   0  114.37    3.45
  -2   2   0  108.99    3.45
  -2   2   0  113.06    3.42
   2   2   0  109.71    3.52
   2   2   0  113.95    3.51
   2   2   0  113.38    3.50
   2   2   0  114.77    3.52
   3  -2   0   56.31    2.00
   3  -2   0   56.42    1.99
   3  -2   0   60.91    1.85
  -3   2   0   59.70    1.87
   3   2   0   58.18    1.97
   3   2   0   61.38    1.91
  -3   2   0   55.73    1.88
   3   2   0   57.45    1.96
   3   2   0   59.43    1.97
   4  -2   0   37.59    1.24
   4  -2   0   38.21    1.45
   4  -2   0   36.41    1.45
   4   2   0   36.95    1.35
   4   2   0   36.98    1.40
  -4   2   0   38.83    1.32
   4   2   0   36.38    1.41
  -4   2   0   36.31    1.28
   4   2   0   38.08    1.43
   5  -2   0    9.79    0.67
   5  -2   0   11.02    0.71
   5  -2   0   12.11    0.49
   5   2   0   10.35    0.67
   5   2   0   11.22    0.68
  -5   2   0   11.48    0.59
  -5   2   0   11.58    0.56
   5   2   0   10.76    0.61
   6  -2   0   82.14    3.09
  -6  -2   0   86.69    2.77
   6  -2   0   81.30    3.04
   6  -2   0   87.90    2.72
  -6   2   0   90.72    2.85
   6   2   0   85.74    3.03
  -6   2   0   85.46    2.87
   6   2   0   82.04    3.05
   6   2   0   83.24    2.93
  -7  -2   0    1.63    0.40
   7  -2   0    1.75    0.46
   7  -2   0    3.05    0.60
   7   2   0    2.30    0.44
  -7   2   0    1.81    0.33
   7   2   0    1.75    0.48
   7   2   0    2.13    0.47
  -7   2   0    1.51    0.34
   8  -2   0    0.63    0.44
   8  -2   0    0.73    0.42
  -8  -2   0    0.47    0.37
  -8   2   0    0.83    0.36
   8   2   0    1.21    0.41
   8   2   0    1.17    0.51
  -8   2   0    0.68    0.31
   8   2   0    1.10    0.45
  -9  -2   0   33.22    1.59
   9  -2   0   29.34    1.67
   9  -2   0   33.90    1.86
  -9  -2   0   31.11    1.61
   9   2   0   31.32    1.68
  -9   2   0   29.43    1.48
   9   2   0   31.14    1.75
 -10  -2   0    0.51    0.50
 -10  -2   0    0.35    0.47
  10  -2   0   -0.19    0.46
  10  -2   0    0.09    0.56
  10   2   0    1.13    0.63
 -10   2   0   -0.09    0.39
 -11  -2   0    0.88    0.59
  11  -2   0    1.41    0.67
  11  -2   0    2.02    0.82
  11   2   0    1.78    0.77
   0  -3   0   -0.08    0.10
   0  -3   0    0.11    0.06
   0   3   0    0.47    0.12
   0   3   0    0.17    0.09
   0   3   0    0.16    0.08
   0   3   0    0.22    0.19
   1  -3   0   55.59    1.82
   1  -3   0   56.09    1.82
   1  -3   0   54.73    1.81
  -1  -3   0   56.97    1.83
  -1   3   0   57.31    1.80
   1   3   0   55.03    1.86
   1   3   0   55.89    1.78
  -1   3   0   57.68    1.74
   1   3   0   57.11    1.83
  -1   3   0   59.47    1.88
   1   3   0   56.58    1.82
   2  -3   0  142.15    4.56
  -2  -3   0  147.93    4.51
   2  -3   0  142.57    4.56
   2  -3   0  146.67    4.48
   2   3   0  144.64    4.54
   2   3   0  146.18    4.55
   2   3   0  146.76    4.51
  -2   3   0  148.74    4.42
   2   3   0  150.16    4.43
  -2   3   0  150.39    4.48
   2   3   0  146.43    4.56
  -2   3   0  143.56    4.54
  -3  -3   0   21.80    0.82
   3  -3   0   20.96    0.92
   3  -3   0   21.28    0.78
   3  -3   0   22.52    0.93
  -3   3   0   21.98    0.82
   3   3   0   22.42    0.91
   3   3   0   22.32    0.80
  -3   3   0   22.76    0.77
   3   3   0   23.47    0.89
   3   3   0   20.78    0.88
   3   3   0   21.85    0.90
   4  -3   0  100.67    3.48
   4  -3   0  104.13    3.50
  -4  -3   0  105.80    3.32
   4  -3   0  109.05    3.28
   4   3   0  107.73    3.34
   4   3   0  100.62    3.43
   4   3   0  102.55    3.45
   4   3   0  104.37    3.45
  -4   3   0  108.25    3.34
  -4   3   0  104.44    3.27
   5  -3   0    3.36    0.26
  -5  -3   0    3.94    0.33
   5  -3   0    3.12    0.43
   5  -3   0    3.84    0.43
   5   3   0    3.19    0.40
  -5   3   0    4.14    0.31
   5   3   0    2.81    0.33
  -5   3   0    3.55    0.34
   5   3   0    3.37    0.40
   5   3   0    3.02    0.41
   6  -3   0    1.83    0.47
   6  -3   0    2.02    0.45
  -6  -3   0    1.98    0.30
   6  -3   0    1.66    0.22
   6   3   0    2.05    0.43
  -6   3   0    1.84    0.28
   6   3   0    2.12    0.44
  -6   3   0    1.68    0.31
   6   3   0    1.60    0.32
   7  -3   0    9.58    0.85
  -7  -3   0   10.40    0.75
   7  -3   0   11.80    0.87
   7   3   0   11.22    0.71
   7   3   0   11.38    0.83
  -7   3   0   10.51    0.68
  -7   3   0   11.19    0.63
   7   3   0   10.99    0.85
  -8  -3   0   40.49    1.76
   8  -3   0   41.00    1.91
   8  -3   0   37.97    1.92
  -8   3   0   38.52    1.63
   8   3   0   38.41    1.89
   8   3   0   37.48    1.81
   8   3   0   38.99    1.68
  -9  -3   0    0.39    0.43
   9  -3   0   -0.03    0.44
  -9  -3   0   -0.14    0.38
   9  -3   0    0.09    0.51
   9   3   0    0.00    0.47
   9   3   0    0.61    0.47
  -9   3   0    0.25    0.35
 -10  -3   0   24.88    1.48
 -10  -3   0   28.20    1.61
  10  -3   0   28.00    1.81
  10  -3   0   24.92    1.66
  10   3   0   23.50    1.57
 -10   3   0   26.51    1.42
  10   3   0   26.24    1.71
 -11  -3   0    4.37    0.88
  11  -3   0    5.24    1.02
  11  -3   0    6.69    1.22
 -11   3   0    6.13    1.04
   0  -4   0   25.51    0.86
   0  -4   0   23.77    0.94
   0   4   0   25.98    0.90
   0   4   0   24.66    0.92
   0   4   0   25.43    1.08
   0   4   0   26.35    0.89
   1  -4   0    5.85    0.32
   1  -4   0    6.11    0.33
   1  -4   0    5.79    0.33
  -1  -4   0    6.39    0.37
  -1   4   0    6.29    0.26
  -1   4   0    6.56    0.33
   1   4   0    5.53    0.32
   1   4   0    5.30    0.38
  -1   4   0    6.32    0.41
   1   4   0    6.25    0.34
   1   4   0    6.30    0.32
   2  -4   0    0.23    0.10
  -2  -4   0    0.10    0.14
   2  -4   0   -0.15    0.10
   2  -4   0    0.21    0.14
  -2   4   0    0.40    0.17
   2   4   0    0.06    0.13
   2   4   0    0.37    0.13
   2   4   0    0.17    0.12
   2   4   0    0.19    0.05
  -2   4   0    0.29    0.07
  -2   4   0    0.25    0.11
   2   4   0    0.24    0.14
  -3  -4   0  362.37   10.93
   3  -4   0  354.33   10.88
   3  -4   0  359.60   11.02
   3  -4   0  364.80   11.03
   3   4   0  348.17   10.98
   3   4   0  372.86   10.96
   3   4   0  354.05   11.00
  -3   4   0  364.09   10.90
   3   4   0  360.20   10.82
  -3   4   0  370.32   10.81
  -3   4   0  351.79   10.98
   4  -4   0    0.16    0.18
   4  -4   0    0.84    0.27
  -4  -4   0    0.21    0.18
   4  -4   0    0.18    0.11
   4   4   0    0.30    0.14
   4   4   0    0.07    0.19
  -4   4   0    0.22    0.15
  -4   4   0    0.35    0.12
   4   4   0    0.21    0.20
   4   4   0    0.37    0.19
   5  -4   0   50.14    2.02
  -5  -4   0   51.28    1.81
   5  -4   0   54.18    1.76
   5  -4   0   52.79    2.02
   5   4   0   50.37    1.97
  -5   4   0   51.20    1.83
   5   4   0   53.85    1.81
   5   4   0   51.44    1.96
   5   4   0   53.52    1.98
  -5   4   0   51.39    1.74
   6  -4   0    0.32    0.16
   6  -4   0    0.15    0.30
  -6  -4   0    0.26    0.22
   6  -4   0    0.16    0.27
  -6   4   0    0.55    0.24
   6   4   0    0.32    0.27
   6   4   0    0.11    0.26
  -6   4   0    0.08    0.15
   6   4   0    0.29    0.21
   6   4   0    0.18    0.28
   7  -4   0   29.34    1.47
   7  -4   0   30.79    1.53
  -7   4   0   26.48    1.23
   7   4   0   27.76    1.24
   7   4   0   28.89    1.44
   7   4   0   29.16    1.45
   8  -4   0    2.19    0.59
  -8  -4   0    1.31    0.42
   8  -4   0    1.41    0.56
  -8   4   0    0.96    0.35
   8   4   0    1.61    0.51
   8   4   0    1.02    0.46
  -9  -4   0   32.72    1.68
   9  -4   0   33.42    1.84
   9  -4   0   33.48    1.90
   9   4   0   34.55    1.80
  -9   4   0   32.73    1.74
   9   4   0   31.44    1.80
  -9   4   0   33.08    1.55
  10  -4   0    0.09    0.57
 -10  -4   0    0.93    0.54
  10  -4   0    1.26    0.68
 -10  -4   0    0.24    0.50
 -10   4   0    0.95    0.61
  10   4   0    0.36    0.51
 -11  -4   0   10.45    1.15
  11  -4   0    9.05    1.26
  11  -4   0    7.81    1.13
 -11   4   0    7.73    1.10
   0  -5   0    0.63    0.11
   0  -5   0    0.04    0.11
   0   5   0    0.02    0.09
   0   5   0    0.18    0.12
   0   5   0    0.23    0.21
   0   5   0    0.02    0.10
  -1  -5   0   24.49    0.97
   1  -5   0   24.76    0.92
   1  -5   0   25.21    0.96
   1   5   0   23.56    1.06
  -1   5   0   25.24    1.08
  -1   5   0   25.67    0.85
  -1   5   0   25.36    0.95
   1   5   0   25.55    0.93
   1   5   0   24.55    0.94
   1   5   0   24.46    0.95
   2  -5   0  140.65    4.51
   2  -5   0  140.43    4.49
   2  -5   0  143.63    4.52
  -2  -5   0  143.25    4.51
  -2   5   0  138.37    4.57
   2   5   0  139.44    4.50
  -2   5   0  151.94    4.35
   2   5   0  143.17    4.44
   2   5   0  147.59    4.59
   2   5   0  138.13    4.52
  -2   5   0  148.76    4.47
   3  -5   0   17.75    0.72
  -3  -5   0   17.60    0.77
   3  -5   0   16.51    0.81
   3  -5   0   17.17    0.82
   3   5   0   16.42    0.79
   3   5   0   17.92    0.75
  -3   5   0   17.24    0.71
   3   5   0   17.79    0.83
  -3   5   0   16.97    0.81
   3   5   0   17.16    0.60
  -3   5   0   17.77    0.62
   3   5   0   18.36    0.84
   4  -5   0  116.48    3.98
   4  -5   0  115.56    3.98
  -4  -5   0  124.33    3.87
   4  -5   0  123.68    3.79
  -4   5   0  117.85    3.95
   4   5   0  120.15    3.98
  -4   5   0  124.26    3.71
  -4   5   0  118.92    3.82
   4   5   0  115.96    3.95
   4   5   0  121.74    3.73
   4   5   0  120.57    3.90
   5  -5   0    2.75    0.27
  -5  -5   0    2.67    0.36
   5  -5   0    2.67    0.42
   5  -5   0    3.47    0.54
   5   5   0    3.04    0.43
   5   5   0    3.16    0.39
   5   5   0    2.68    0.41
  -5   5   0    2.77    0.25
  -5   5   0    2.65    0.42
  -5   5   0    2.88    0.34
   5   5   0    3.04    0.28
   6  -5   0    1.17    0.39
   6  -5   0    0.21    0.14
   6  -5   0    0.10    0.30
  -6  -5   0    0.08    0.22
   6   5   0   -0.12    0.16
   6   5   0   -0.02    0.28
  -6   5   0   -0.09    0.19
   6   5   0    0.20    0.28
   6   5   0    0.94    0.35
  -6   5   0    0.11    0.29
   7  -5   0   16.64    1.11
   7  -5   0   16.05    1.08
  -7   5   0   16.31    0.87
   7   5   0   15.99    1.04
   7   5   0   17.21    1.05
  -7   5   0   15.44    1.01
   8  -5   0   35.91    1.82
  -8  -5   0   33.56    1.63
   8  -5   0   31.63    1.72
  -8   5   0   33.31    1.47
   8   5   0   30.99    1.68
   8   5   0   32.75    1.66
  -8   5   0   31.95    1.64
   9  -5   0    0.05    0.48
   9  -5   0   -0.35    0.45
  -9  -5   0   -0.65    0.38
   9   5   0   -0.03    0.47
   9   5   0    0.06    0.47
  -9   5   0    0.09    0.35
  -9   5   0   -0.19    0.44
 -10  -5   0   29.03    1.65
  10  -5   0   28.56    1.81
  10  -5   0   29.13    1.87
  10   5   0   26.00    1.71
 -10   5   0   27.82    1.72
 -11  -5   0    2.17    0.71
  11  -5   0    2.04    0.80
  11   5   0    1.62    0.72
   0  -6   0   66.13    2.32
   0  -6   0   71.15    2.19
   0   6   0   71.97    2.24
   0   6   0   72.89    2.31
   0   6   0   64.80    2.49
   0   6   0   68.37    2.26
  -1  -6   0  111.43    3.58
   1  -6   0  111.71    3.50
   1  -6   0  108.37    3.57
  -1   6   0  115.62    3.43
   1   6   0  104.84    3.74
  -1   6   0  111.06    3.53
   1   6   0  114.89    3.52
   1   6   0  111.64    3.56
   1   6   0  103.88    3.55
  -1   6   0  115.97    3.76
  -2  -6   0   20.58    0.91
   2  -6   0   22.58    0.91
   2  -6   0   21.57    0.90
   2  -6   0   22.36    0.90
  -2   6   0   21.47    0.87
   2   6   0   20.88    0.89
  -2   6   0   22.01    0.74
   2   6   0   22.45    0.84
   2   6   0   20.85    1.00
   2   6   0   20.48    0.91
  -2   6   0   20.91    1.00
   3  -6   0   61.23    2.21
  -3  -6   0   63.57    2.17
   3  -6   0   62.94    2.21
   3  -6   0   59.70    2.12
  -3   6   0   60.37    2.25
   3   6   0   61.61    2.23
  -3   6   0   65.56    1.97
   3   6   0   64.21    2.27
   3   6   0   65.24    2.12
  -3   6   0   62.42    2.11
   3   6   0   62.64    2.19
   4  -6   0   14.07    0.65
   4  -6   0   13.42    0.79
   4  -6   0   13.35    0.78
  -4  -6   0   14.24    0.74
  -4   6   0   13.53    0.79
  -4   6   0   14.75    0.55
   4   6   0   14.81    0.81
   4   6   0   14.38    0.71
   4   6   0   14.48    0.81
   4   6   0   14.37    0.78
   4   6   0   14.57    0.53
  -4   6   0   13.26    0.66
   5  -6   0   12.92    0.84
   5  -6   0   13.11    0.85
  -5  -6   0   15.49    0.77
   5  -6   0   13.90    0.66
  -5   6   0   14.47    0.72
  -5   6   0   14.09    0.84
   5   6   0   13.37    0.83
   5   6   0   13.45    0.85
   5   6   0   14.17    0.78
  -5   6   0   14.54    0.60
   6  -6   0   41.45    1.43
  -6  -6   0   37.75    1.50
   6  -6   0   36.89    1.70
   6  -6   0   37.07    1.71
   6   6   0   36.93    1.70
  -6   6   0   38.48    1.50
   6   6   0   38.49    1.62
   6   6   0   36.28    1.67
  -6   6   0   36.91    1.66
   7  -6   0    0.78    0.45
   7  -6   0    0.08    0.37
  -7   6   0    0.35    0.28
   7   6   0    1.22    0.44
   7   6   0    0.65    0.35
  -7   6   0    0.66    0.41
  -8  -6   0    1.46    0.49
   8  -6   0    1.50    0.57
   8  -6   0    1.69    0.58
  -8   6   0    1.93    0.54
   8   6   0    1.71    0.54
   8   6   0    1.21    0.53
  -8   6   0    1.70    0.41
   9  -6   0   46.34    2.32
   9  -6   0   49.18    2.37
  -9  -6   0   45.15    2.12
  -9   6   0   44.03    2.19
   9   6   0   46.95    2.29
  10  -6   0    1.07    0.68
 -10  -6   0    0.94    0.52
  10  -6   0    0.78    0.63
  10   6   0    0.96    0.63
 -10   6   0    1.64    0.68
   0  -7   0   -0.02    0.14
   0  -7   0   -0.05    0.10
   0   7   0    1.39    0.22
   0   7   0    0.38    0.14
   0   7   0    0.08    0.17
   0   7   0    0.29    0.28
  -1  -7   0   88.31    3.03
   1  -7   0   92.35    2.93
   1  -7   0   84.36    3.01
   1   7   0   94.76    3.02
  -1   7   0   92.39    2.99
   1   7   0   91.89    3.26
  -1   7   0   93.77    2.86
  -1   7   0   89.34    3.20
   1   7   0   92.55    2.96
   2  -7   0    1.79    0.26
  -2  -7   0    2.77    0.34
   2  -7   0    1.98    0.28
   2  -7   0    2.47    0.29
  -2   7   0    2.43    0.28
   2   7   0    2.05    0.32
  -2   7   0    2.33    0.40
  -2   7   0    2.38    0.19
   2   7   0    2.29    0.26
   2   7   0    2.27    0.43
   2   7   0    2.13    0.29
   3  -7   0   12.79    0.71
   3  -7   0   11.54    0.65
   3  -7   0   13.95    0.73
  -3  -7   0   12.71    0.70
  -3   7   0   14.64    0.52
  -3   7   0   14.12    0.67
   3   7   0   12.81    0.72
  -3   7   0   13.05    0.79
   3   7   0   14.15    0.65
   3   7   0   14.54    0.83
   3   7   0   12.47    0.75
   4  -7   0   64.51    2.43
   4  -7   0   64.44    2.43
   4  -7   0   66.64    2.30
  -4  -7   0   68.81    2.37
   4   7   0   67.69    2.47
  -4   7   0   64.11    2.47
   4   7   0   66.82    2.41
   4   7   0   67.48    2.31
   4   7   0   65.88    2.50
  -4   7   0   66.56    2.29
  -4   7   0   71.06    2.14
  -5  -7   0  116.54    3.76
   5  -7   0  110.57    3.90
   5  -7   0  112.17    3.91
   5  -7   0  109.35    3.65
  -5   7   0  113.27    3.70
   5   7   0  116.01    3.76
   5   7   0  110.13    3.94
  -5   7   0  112.68    3.91
  -6  -7   0    7.81    0.62
   6  -7   0    7.56    0.50
   6  -7   0    7.43    0.73
   6  -7   0    8.81    0.76
  -6   7   0    9.55    0.78
   6   7   0    7.14    0.71
   6   7   0    7.98    0.75
  -6   7   0    7.85    0.58
   6   7   0    8.06    0.64
   7  -7   0   23.12    1.39
   7  -7   0   25.02    1.43
   7   7   0   24.61    1.29
   7   7   0   25.57    1.46
  -7   7   0   25.99    1.19
   7   7   0   23.55    1.36
  -7   7   0   25.69    1.41
  -8  -7   0    6.45    0.75
   8  -7   0    6.32    0.84
   8  -7   0    6.21    0.84
   8   7   0    6.07    0.81
  -8   7   0    6.94    0.67
  -8   7   0    6.80    0.83
  -9  -7   0    0.20    0.48
   9  -7   0   -0.07    0.51
   9  -7   0    0.70    0.54
  -9   7   0    0.31    0.50
   9   7   0    0.37    0.48
  10  -7   0    3.22    0.87
 -10  -7   0    2.68    0.68
  10  -7   0    2.76    0.83
  10   7   0    2.12    0.74
 -10   7   0    1.87    0.76
   0  -8   0  425.29   12.55
   0  -8   0  419.45   12.77
   0   8   0  432.02   12.71
   0   8   0  412.79   12.66
   0   8   0  418.01   12.60
   0   8   0  389.68   12.96
   1  -8   0    4.02    0.40
   1  -8   0    3.94    0.33
  -1  -8   0    4.31    0.42
   1   8   0    3.43    0.44
   1   8   0    4.91    0.56
  -1   8   0    4.75    0.30
  -1   8   0    4.11    0.52
  -1   8   0    4.63    0.37
   1   8   0    4.29    0.36
   1   8   0    4.59    0.40
   2  -8   0    9.53    0.61
  -2  -8   0    9.96    0.63
   2  -8   0   10.35    0.58
   2   8   0    9.53    0.58
  -2   8   0   10.54    0.44
   2   8   0    9.92    0.62
   2   8   0    9.62    0.77
  -2   8   0   10.75    0.58
   2   8   0   10.36    0.55
  -2   8   0    9.79    0.75
   3  -8   0    9.40    0.60
   3  -8   0    9.37    0.61
   3  -8   0    9.14    0.61
  -3  -8   0    9.18    0.62
  -3   8   0   10.26    0.74
   3   8   0   10.75    0.68
   3   8   0   10.36    0.64
  -3   8   0    9.79    0.58
  -3   8   0   10.04    0.41
   3   8   0    9.70    0.77
   3   8   0    9.99    0.54
   4  -8   0   29.07    1.28
   4  -8   0   26.76    1.25
   4  -8   0   27.30    1.17
  -4  -8   0   28.29    1.23
   4   8   0   27.87    1.39
   4   8   0   28.23    1.32
   4   8   0   28.77    1.14
  -4   8   0   28.00    1.16
   4   8   0   29.30    1.28
  -4   8   0   25.01    1.30
   5  -8   0    3.06    0.54
   5  -8   0    3.23    0.37
  -5  -8   0    3.73    0.48
   5  -8   0    3.53    0.51
   5   8   0    3.24    0.41
   5   8   0    3.60    0.56
  -5   8   0    3.98    0.55
   5   8   0    4.04    0.55
  -5   8   0    3.72    0.43
   6  -8   0   52.51    2.22
  -6  -8   0   53.56    2.03
   6  -8   0   52.89    2.23
   6  -8   0   52.63    1.93
  -6   8   0   56.50    2.01
   6   8   0   53.09    2.30
  -6   8   0   49.72    2.20
   6   8   0   49.48    2.18
   7  -8   0    3.13    0.66
   7  -8   0    3.12    0.68
   7   8   0    4.18    0.67
  -7   8   0    3.61    0.51
   7   8   0    3.56    0.71
  -7   8   0    2.92    0.64
  -8  -8   0   23.00    1.40
   8  -8   0   24.20    1.53
   8  -8   0   26.43    1.57
  -8   8   0   24.33    1.53
   8   8   0   27.65    1.65
  -9  -8   0    0.22    0.48
   9  -8   0    0.51    0.55
   9  -8   0    0.58    0.58
   9   8   0    0.01    0.50
  -9   8   0   -0.56    0.44
 -10  -8   0    5.96    0.91
  10  -8   0    7.83    1.11
  10  -8   0    7.32    1.07
 -10   8   0    8.05    1.12
  10   8   0    6.36    1.07
   0  -9   0   -0.11    0.18
   0  -9   0    0.16    0.13
   0   9   0   -0.03    0.34
   0   9   0   -0.10    0.15
   0   9   0    0.08    0.18
   0   9   0    0.44    0.24
   1  -9   0  139.51    4.41
   1  -9   0  138.51    4.58
  -1  -9   0  139.79    4.57
   1   9   0  140.83    4.87
   1   9   0  129.64    4.52
  -1   9   0  139.75    4.79
  -1   9   0  142.92    4.50
  -1   9   0  143.49    4.48
  -1   9   0  141.58    4.35
   1   9   0  139.11    4.53
   1   9   0  140.36    4.46
   2  -9   0    2.81    0.34
  -2  -9   0    3.05    0.42
   2  -9   0    3.06    0.40
  -2   9   0    3.30    0.25
  -2   9   0    3.04    0.36
   2   9   0    2.57    0.39
  -2   9   0    3.41    0.60
   2   9   0    2.90    0.39
   2   9   0    3.83    0.61
   2   9   0    2.90    0.35
   3  -9   0    1.81    0.37
  -3  -9   0    1.77    0.37
   3  -9   0    1.58    0.34
  -3   9   0    1.76    0.45
   3   9   0    1.06    0.31
   3   9   0    1.06    0.33
  -3   9   0    1.49    0.32
   3   9   0    2.17    0.52
   3   9   0    2.10    0.29
  -4  -9   0   36.79    1.54
   4  -9   0   36.84    1.58
   4  -9   0   37.30    1.58
   4  -9   0   35.30    1.52
   4   9   0   37.36    1.78
   4   9   0   39.00    1.43
   4   9   0   37.68    1.59
  -4   9   0   35.50    1.69
   4   9   0   37.86    1.65
  -4   9   0   38.79    1.50
  -5  -9   0   52.16    1.95
   5  -9   0   47.89    1.89
   5  -9   0   49.13    2.05
   5  -9   0   50.20    2.06
   5   9   0   49.32    2.21
  -5   9   0   50.30    1.88
   5   9   0   45.42    2.03
  -5   9   0   51.49    2.15
   6  -9   0    5.27    0.68
  -6  -9   0    5.40    0.59
   6  -9   0    4.18    0.65
   6  -9   0    5.36    0.49
  -6   9   0    4.34    0.69
  -6   9   0    5.06    0.55
   6   9   0    5.61    0.78
   6   9   0    5.80    0.70
   7  -9   0   45.97    2.16
   7  -9   0   48.62    2.20
  -7   9   0   46.63    2.24
   7   9   0   47.37    2.30
   7   9   0   46.89    2.17
   8  -9   0   -0.12    0.46
   8  -9   0   -0.04    0.46
  -8  -9   0   -0.04    0.42
  -8   9   0   -0.04    0.50
   8   9   0    0.76    0.53
   9  -9   0   -0.09    0.46
  -9  -9   0    0.00    0.45
   9  -9   0   -0.09    0.48
  -9   9   0    0.02    0.51
   9   9   0    0.04    0.52
  10  -9   0   -0.35    0.52
 -10  -9   0   -0.49    0.46
  10   9   0    0.28    0.64
 -10   9   0   -0.12    0.59
   0 -10   0   49.80    1.65
   0 -10   0   49.46    1.91
   0  10   0   50.16    1.73
   0  10   0   48.12    1.82
   0  10   0   46.05    2.08
   0  10   0   47.31    1.79
  -1 -10   0    4.89    0.52
   1 -10   0    6.03    0.43
   1 -10   0    5.92    0.55
   1  10   0    6.88    0.58
   1  10   0    6.21    0.73
  -1  10   0    6.49    0.40
  -1  10   0    6.53    0.50
   1  10   0    6.60    0.53
   1  10   0    5.85    0.47
  -1  10   0    7.06    0.72
  -1  10   0    6.32    0.50
  -2 -10   0   47.85    1.87
   2 -10   0   47.60    1.76
   2 -10   0   44.70    1.89
   2  10   0   46.93    1.72
  -2  10   0   48.99    2.09
  -2  10   0   46.64    1.78
   2  10   0   48.25    1.87
   2  10   0   49.90    2.20
  -2  10   0   47.79    1.59
   2  10   0   46.94    1.80
   3 -10   0   32.39    1.47
  -3 -10   0   31.99    1.43
   3 -10   0   34.07    1.43
  -3  10   0   32.52    1.63
   3  10   0   33.15    1.43
   3  10   0   32.79    1.75
   3  10   0   36.13    1.53
  -3  10   0   35.40    1.38
   4 -10   0   20.71    1.08
  -4 -10   0   20.65    1.07
   4 -10   0   19.05    1.05
   4  10   0   20.34    1.32
   4  10   0   20.36    1.15
  -4  10   0   19.73    1.22
  -4  10   0   20.92    0.99
   5 -10   0    1.28    0.43
   5 -10   0    1.13    0.42
  -5 -10   0    0.85    0.37
   5 -10   0    0.58    0.28
  -5  10   0    0.74    0.48
   5  10   0    1.16    0.42
   5  10   0    0.78    0.48
  -5  10   0    1.13    0.34
   6 -10   0   58.68    2.23
   6 -10   0   55.79    2.41
   6 -10   0   55.68    2.40
  -6 -10   0   58.16    2.26
  -6  10   0   56.49    2.54
   6  10   0   58.32    2.69
  -6  10   0   63.26    2.28
   6  10   0   56.52    2.45
   7 -10   0    1.37    0.56
   7 -10   0    1.08    0.52
   7  10   0    1.87    0.59
  -7  10   0    0.58    0.51
   7  10   0    1.76    0.69
   8 -10   0    1.49    0.63
   8 -10   0   -0.24    0.42
  -8 -10   0    0.85    0.50
  -8  10   0    0.53    0.58
   8  10   0    1.11    0.60
  -9 -10   0    8.97    1.00
   9 -10   0    8.59    1.13
   9  10   0    9.34    1.28
  -9  10   0    9.09    1.16
  10  10   0    0.02    0.70
   0 -11   0   -0.13    0.22
   0 -11   0   -0.01    0.14
   0  11   0    0.20    0.19
   0  11   0    0.20    0.25
   0  11   0    0.50    0.25
   0  11   0   -0.12    0.34
   1 -11   0   39.71    1.44
  -1 -11   0   34.64    1.59
   1 -11   0   38.97    1.65
   1  11   0   38.11    1.49
   1  11   0   36.11    1.58
  -1  11   0   39.22    1.84
   1  11   0   44.29    1.57
  -1  11   0   37.47    1.53
  -1  11   0   39.79    1.40
   1  11   0   37.41    1.85
  -1  11   0   36.62    1.51
   2 -11   0   83.93    2.88
  -2 -11   0   84.66    3.00
   2 -11   0   81.98    3.06
   2  11   0   83.15    2.93
  -2  11   0   85.51    2.90
   2  11   0   82.73    3.00
  -2  11   0   83.83    3.24
   2  11   0   86.06    3.40
  -3 -11   0    6.65    0.65
   3 -11   0    6.22    0.57
   3 -11   0    8.71    0.71
  -3  11   0    6.18    0.78
   3  11   0    8.66    0.95
   3  11   0    8.77    0.67
  -3  11   0    7.19    0.58
   3  11   0    8.13    0.72
   4 -11   0   17.53    1.08
  -4 -11   0   21.29    1.10
   4 -11   0   20.48    1.10
   4  11   0   19.47    1.16
  -4  11   0   19.67    1.27
   4  11   0   18.85    1.40
  -4  11   0   20.48    1.00
   5 -11   0    7.57    0.75
   5 -11   0    6.12    0.66
  -5 -11   0    6.64    0.67
  -5  11   0    7.79    0.90
   5  11   0    7.82    0.81
  -5  11   0    7.89    0.64
   5  11   0    8.19    0.97
   6 -11   0    4.34    0.66
  -6 -11   0    4.48    0.63
   6  11   0    3.80    0.68
   6  11   0    3.18    0.83
  -6  11   0    4.62    0.84
   7 -11   0    9.56    1.00
   7  11   0    9.34    1.02
  -7  11   0    9.48    1.10
   7  11   0    9.91    1.19
  -8 -11   0   14.89    1.21
   8 -11   0   19.63    1.40
   8  11   0   17.53    1.39
  -8  11   0   18.60    1.51
   8  11   0   18.09    1.61
  -9 -11   0   -0.22    0.44
   9 -11   0   -0.16    0.50
  -9  11   0   -0.11    0.59
   9  11   0    0.04    0.62
   0 -12   0   22.19    1.13
   0  12   0   19.58    0.91
   0  12   0   19.99    1.03
   0  12   0   19.18    1.27
   0  12   0   20.79    1.00
   1 -12   0    3.57    0.37
  -1 -12   0    3.97    0.53
   1 -12   0    3.95    0.53
   1  12   0    2.94    0.62
   1  12   0    4.55    0.53
  -1  12   0    4.07    0.37
   1  12   0    3.24    0.42
  -1  12   0    2.95    0.44
  -1  12   0    3.16    0.46
  -1  12   0    4.43    0.69
   2 -12   0   -0.10    0.27
   2 -12   0   -0.22    0.21
  -2 -12   0   -0.42    0.25
  -2  12   0    0.44    0.41
   2  12   0   -0.29    0.24
   2  12   0   -0.01    0.28
  -2  12   0    0.17    0.30
  -2  12   0   -0.06    0.23
   2  12   0    0.10    0.47
   3 -12   0  102.28    3.50
   3 -12   0   99.27    3.67
  -3 -12   0   97.05    3.54
  -3  12   0   99.30    3.84
   3  12   0   98.76    3.62
  -3  12   0  102.33    3.46
   3  12   0  107.30    3.57
   3  12   0  101.90    4.11
   4 -12   0    0.32    0.33
   4 -12   0    1.05    0.41
  -4 -12   0    0.47    0.34
  -4  12   0    1.35    0.36
  -4  12   0    1.52    0.55
   4  12   0    0.41    0.38
   4  12   0    0.80    0.60
   5 -12   0   21.21    1.23
  -5 -12   0   21.26    1.16
   5 -12   0   18.73    1.23
   5  12   0   21.40    1.62
  -5  12   0   20.57    1.40
   5  12   0   21.56    1.31
   6 -12   0    2.98    0.69
  -6 -12   0    3.31    0.58
  -6  12   0    2.01    0.70
   6  12   0    3.10    0.88
   6  12   0    1.06    0.54
   7 -12   0   13.51    1.14
   7  12   0   14.42    1.48
   7  12   0   12.49    1.18
  -7  12   0   15.38    1.33
  -8 -12   0    0.40    0.46
   8 -12   0    0.63    0.58
  -8  12   0    1.82    0.80
   8  12   0    0.10    0.69
   8  12   0    0.75    0.60
   9 -12   0   18.21    1.47
  -9 -12   0   16.80    1.34
  -9  12   0   16.60    1.58
   9  12   0   13.68    1.68
   0 -13   0   -0.13    0.27
   0  13   0    0.11    0.39
   0  13   0   -0.08    0.22
   0  13   0   -0.05    0.26
   1 -13   0    2.77    0.53
  -1 -13   0    2.11    0.49
  -1  13   0    3.57    0.74
  -1  13   0    3.26    0.50
   1  13   0    2.62    0.42
  -1  13   0    2.42    0.43
   1  13   0    2.13    0.45
   1  13   0    1.98    0.57
   2 -13   0   50.84    1.92
  -2 -13   0   48.83    2.08
   2 -13   0   55.04    2.19
   2  13   0   49.56    2.08
   2  13   0   53.16    2.45
   2  13   0   51.13    1.99
  -2  13   0   49.28    1.97
  -2  13   0   50.27    1.96
  -2  13   0   46.82    2.28
  -3 -13   0    2.17    0.49
   3 -13   0    3.30    0.49
   3 -13   0    3.00    0.60
   3  13   0    3.75    0.90
  -3  13   0    2.89    0.46
   3  13   0    3.08    0.56
  -3  13   0    3.11    0.54
  -3  13   0    3.88    0.76
   4 -13   0   68.66    2.63
   4 -13   0   69.13    2.83
  -4 -13   0   69.71    2.67
  -4  13   0   65.29    2.93
   4  13   0   70.36    2.81
   4  13   0   67.87    3.30
   5 -13   0    3.39    0.65
   5 -13   0    2.34    0.59
  -5 -13   0    3.20    0.58
  -5  13   0    2.06    0.70
   5  13   0    3.16    0.91
   5  13   0    2.18    0.59
   6 -13   0   -0.10    0.42
  -6 -13   0    0.45    0.41
  -6  13   0    0.03    0.54
   6  13   0    1.53    0.82
   6  13   0    0.27    0.52
   7 -13   0    1.27    0.63
   7  13   0    3.08    0.72
  -7  13   0    3.42    0.88
   7  13   0    1.88    0.91
   8 -13   0   17.23    1.35
  -8 -13   0   14.25    1.20
  -8  13   0   16.87    1.54
   8  13   0   14.94    1.34
   8  13   0   11.64    1.60
   9  13   0    0.37    0.93
   0 -14   0   16.98    1.08
   0  14   0   16.20    0.99
   0  14   0   17.94    1.23
  -1 -14   0   34.41    1.64
   1 -14   0   35.96    1.70
  -1  14   0   35.90    1.85
   1  14   0   35.72    1.49
  -1  14   0   34.61    1.53
   1  14   0   30.80    1.79
   1  14   0   35.98    1.63
   2 -14   0    1.39    0.39
  -2 -14   0    0.29    0.36
   2 -14   0    1.19    0.45
  -2  14   0    0.95    0.35
  -2  14   0    0.96    0.46
   2  14   0    0.40    0.33
  -2  14   0    0.82    0.53
   2  14   0    0.69    0.41
   2  14   0   -0.04    0.47
   3 -14   0   28.59    1.35
   3 -14   0   31.00    1.59
  -3 -14   0   28.21    1.46
  -3  14   0   29.24    1.39
   3  14   0   26.28    1.85
  -3  14   0   28.18    1.69
  -3  14   0   28.73    1.40
   3  14   0   28.45    1.53
  -4 -14   0    0.48    0.41
   4 -14   0    0.69    0.40
   4 -14   0    0.37    0.44
   4  14   0    0.30    0.44
   4  14   0    0.84    0.72
  -4  14   0    0.34    0.51
  -5 -14   0    5.32    0.72
   5 -14   0    7.20    0.78
   5 -14   0    7.93    0.91
   5  14   0    4.74    1.17
  -5  14   0    7.28    0.99
   5  14   0    7.35    0.91
   6 -14   0    9.60    0.92
  -6 -14   0    9.05    0.87
   6  14   0   10.61    1.09
  -6  14   0    9.78    1.17
   6  14   0    7.67    1.47
   7 -14   0    1.79    0.65
  -7  14   0    1.72    0.78
   7  14   0    1.93    1.00
   7  14   0    0.71    0.59
   8 -14   0    0.94    0.63
  -8 -14   0    0.27    0.48
  -8  14   0    0.58    0.73
   8  14   0    1.25    1.04
   8  14   0    1.11    0.68
   0 -15   0   -0.25    0.33
   0  15   0   -0.12    0.33
   0  15   0   -0.09    0.40
   1 -15   0   18.99    1.22
  -1 -15   0   20.02    1.23
   1  15   0   18.17    1.14
   1  15   0   20.02    1.40
  -1  15   0   19.06    1.08
  -1  15   0   20.82    1.44
   2 -15   0   15.28    1.09
  -2 -15   0   13.47    1.00
  -2  15   0   15.52    1.25
   2  15   0   12.99    1.22
   2  15   0   14.75    1.04
  -2  15   0   14.35    0.92
  -3 -15   0    5.76    0.75
   3 -15   0    6.33    0.82
   3 -15   0    4.92    0.62
   3  15   0    5.68    0.78
  -3  15   0    5.93    0.92
   3  15   0    4.43    0.97
   4 -15   0   11.84    1.11
   4 -15   0   12.91    0.93
  -4 -15   0   12.84    1.02
   4  15   0   14.00    1.11
   4  15   0   11.52    1.41
  -4  15   0   13.33    1.00
  -4  15   0   13.41    1.23
   5 -15   0   35.14    1.99
  -5 -15   0   35.76    1.73
   5 -15   0   34.46    1.72
   5  15   0   34.06    2.45
   5  15   0   33.10    1.85
  -5  15   0   33.29    2.02
  -6 -15   0    0.12    0.42
   6 -15   0    0.04    0.47
   6  15   0   -0.62    0.71
  -6  15   0   -0.21    0.55
   6  15   0    0.14    0.55
   7 -15   0    6.91    0.94
   7  15   0    5.63    0.99
   7  15   0    5.78    1.47
  -7  15   0    7.03    1.19
   8 -15   0    8.66    1.10
   8  15   0    6.51    1.59
   0 -16   0   84.22    3.19
   0  16   0   78.90    3.33
   0  16   0   77.88    3.01
  -1 -16   0    1.52    0.49
   1 -16   0    1.48    0.54
   1  16   0    1.47    0.64
  -1  16   0    2.52    0.54
   1  16   0    1.61    0.51
  -1  16   0    2.68    0.75
   2 -16   0    5.35    0.80
  -2 -16   0    4.11    0.68
  -2  16   0    6.26    0.96
   2  16   0    4.08    0.71
   2  16   0    4.57    0.94
  -3 -16   0   12.89    1.00
   3 -16   0    9.49    0.98
   3  16   0   11.83    1.32
  -3  16   0    9.87    1.12
   3  16   0    9.46    0.96
   4 -16   0    6.92    0.92
  -4 -16   0    5.84    0.78
   4  16   0    3.06    0.96
  -4  16   0    5.58    0.94
   4  16   0    5.68    0.86
   5 -16   0    0.88    0.61
   5 -16   0    1.02    0.54
  -5 -16   0    1.25    0.52
   5  16   0    0.75    0.56
  -5  16   0    1.06    0.67
   5  16   0    1.27    0.92
   6 -16   0   22.22    1.42
  -6 -16   0   21.71    1.35
  -6  16   0   21.46    1.70
  -6  16   0   23.05    1.56
   6  16   0   23.30    1.62
   6  16   0   17.54    2.02
   7 -16   0    2.03    0.71
   7  16   0    2.82    0.79
  -7  16   0    2.40    0.89
   7  16   0    1.21    1.05
  -7  16   0    3.08    0.80
   0 -17   0    0.30    0.43
   0  17   0    0.27    0.49
   0  17   0    0.40    0.42
  -1 -17   0   44.48    2.12
   1 -17   0   48.58    2.20
   1  17   0   44.49    2.35
  -1  17   0   45.47    2.28
   1  17   0   42.31    2.03
  -2 -17   0    0.77    0.44
   2 -17   0    0.25    0.45
   2  17   0    0.28    0.56
  -2  17   0    1.37    0.69
   2  17   0    0.39    0.48
   3 -17   0    1.02    0.48
  -3 -17   0    0.14    0.40
   3  17   0    0.81    0.52
   3  17   0    1.20    0.73
  -3  17   0    1.72    0.70
  -4 -17   0    0.62    0.49
   4 -17   0    2.56    0.73
   4  17   0    1.55    0.61
   4  17   0    1.20    0.84
  -4  17   0    1.29    0.70
  -5 -17   0   13.91    1.13
   5 -17   0   16.96    1.45
   5  17   0   14.48    1.27
  -5  17   0   12.74    1.36
   5  17   0   13.52    1.72
  -6 -17   0    0.53    0.49
   6 -17   0   -0.19    0.47
   6  17   0    0.15    0.91
  -6  17   0    1.07    0.74
   6  17   0    0.14    0.57
   0 -18   0   14.72    1.20
   0  18   0   15.51    1.30
  -1 -18   0    1.13    0.54
   1 -18   0    0.94    0.51
   1  18   0    1.21    0.63
   1  18   0    1.30    0.54
  -1  18   0    1.22    0.61
   2 -18   0   14.91    1.21
  -2 -18   0   14.66    1.20
  -2  18   0   14.62    1.33
   2  18   0   13.43    1.17
   2  18   0   15.03    1.37
   3 -18   0    6.14    0.97
  -3 -18   0    5.38    0.83
   3  18   0    4.78    1.04
  -3  18   0    4.33    0.93
   3  18   0    3.17    0.72
  -4 -18   0    8.21    0.94
   4 -18   0    6.56    0.99
   4  18   0    6.11    1.27
   4  18   0    6.11    0.98
  -4  18   0    6.63    1.05
   5 -18   0    1.04    0.74
  -5 -18   0    0.98    0.53
   5  18   0    0.78    0.91
   5  18   0    0.30    0.58
  -5  18   0    0.23    0.68
  -6 -18   0   20.80    1.37
   6  18   0   17.60    2.10
   6  18   0   17.84    1.58
   0 -19   0    0.35    0.47
   0  19   0   -0.37    0.47
   1 -19   0   12.27    1.18
  -1 -19   0   13.84    1.20
   1  19   0   15.40    1.33
  -1  19   0   11.01    1.20
   2 -19   0   17.45    1.32
  -2 -19   0   15.86    1.24
  -2  19   0   15.86    1.39
   2  19   0   14.71    1.37
   2  19   0   13.75    1.19
   3 -19   0    0.49    0.54
  -3 -19   0   -0.02    0.48
   3  19   0    0.44    0.53
  -3  19   0   -0.27    0.60
   3  19   0    0.40    0.68
  -4 -19   0    6.99    0.96
   4 -19   0    5.82    0.97
  -4  19   0    7.20    1.17
   4  19   0    4.05    0.82
   4  19   0    5.86    1.20
  -5 -19   0    8.30    1.04
   5  19   0    7.22    1.11
   5  19   0    7.74    1.46
   0 -20   0    9.14    1.05
   0  20   0   10.14    1.22
   1 -20   0    2.55    0.73
  -1 -20   0    3.07    0.74
  -1  20   0    1.94    0.72
   1  20   0    2.22    0.76
   2 -20   0    0.26    0.46
  -2 -20   0    0.30    0.50
  -2  20   0   -0.49    0.53
   2  20   0    0.49    0.64
   3 -20   0   20.72    1.53
  -3 -20   0   24.56    1.55
  -3  20   0   22.08    1.70
   3  20   0   24.39    1.83
   3  20   0   22.28    1.73
   4 -20   0    1.50    0.63
   4  20   0    1.70    0.72
   0 -21   0   -0.44    0.43
   0  21   0    0.12    0.65
   1 -21   0    0.08    0.47
  -1  21   0    1.08    0.70
   1  21   0    0.06    0.60
  11   0  -1    8.56    1.21
 -11   0   1    9.19    1.02
  10   0  -1   -0.64    0.46
  10   0  -1    0.19    0.45
 -10   0   1    0.24    0.42
   9   0  -1    6.11    0.86
  -9   0   1    6.67    0.73
  -9   0   1    8.67    0.75
   9   0  -1    8.92    0.87
   8   0  -1   -0.10    0.38
  -8   0   1   -0.06    0.29
   8   0  -1    0.25    0.34
  -8   0   1   -0.03    0.27
   7   0  -1   47.57    1.99
  -7   0   1   51.41    1.89
   7   0  -1   49.06    1.99
   7   0  -1   50.17    2.11
   6   0  -1    0.12    0.14
   6   0  -1    0.31    0.25
   6   0  -1   -0.11    0.23
  -6   0   1   -0.26    0.18
   6   0  -1    0.25    0.26
   5   0  -1  247.96    7.68
   5   0  -1  245.11    7.74
   5   0  -1  247.54    7.47
   5   0  -1  241.49    7.66
   4   0  -1    0.33    0.18
   4   0  -1    0.02    0.09
   4   0  -1    0.16    0.15
   4   0  -1    0.14    0.14
   3   0  -1   21.34    0.84
   3   0  -1   21.66    0.85
   3   0  -1   20.95    0.86
   3   0  -1   22.02    0.76
   3   0  -1   23.09    0.83
   2   0  -1    0.18    0.12
   2   0  -1    0.01    0.10
   2   0  -1    0.05    0.11
   2   0  -1   -0.06    0.09
   2   0  -1   -0.09    0.07
   2   0  -1    0.05    0.09
   1   0  -1  104.37    3.28
   1   0  -1  110.38    3.28
   1   0  -1  101.92    3.29
   1   0  -1  108.54    3.27
   1   0  -1  112.63    3.28
   1   0  -1  111.11    3.27
   0   0   1   -0.56    0.01
   0   0  -1   -0.54    0.01
   0   0   1   -0.56    0.01
   0   0  -1   -0.54    0.01
  -1   0  -1  390.00   11.90
   1   0   1  393.28   11.81
   1   0   1  385.54   11.81
   1   0   1  395.06   11.97
  -2   0  -1    0.04    0.08
   2   0   1    0.00    0.09
   2   0   1    0.01    0.04
   2   0   1    0.04    0.09
   2   0   1   -0.08    0.09
   3   0   1   41.53    1.44
   3   0   1   42.18    1.28
   3   0   1   38.22    1.43
   3   0   1   41.26    1.47
  -3   0  -1   38.56    1.38
   4   0   1    0.44    0.20
  -4   0  -1    0.44    0.16
   4   0   1    0.26    0.19
   4   0   1   -0.05    0.15
   5   0   1  170.14    5.39
   5   0   1  159.53    5.28
  -5   0  -1  161.61    5.19
   5   0   1  166.56    5.30
  -6   0  -1    0.19    0.21
   6   0   1    0.18    0.27
  -6   0  -1    0.08    0.20
   6   0   1    0.16    0.24
   6   0   1    0.05    0.22
   7   0   1   34.78    1.59
   7   0   1   36.66    1.72
  -7   0  -1   36.32    1.48
   7   0   1   32.26    1.56
  -7   0  -1   34.69    1.48
   8   0   1   -0.26    0.39
  -8   0  -1    0.17    0.31
   8   0   1   -0.27    0.31
   8   0   1   -0.04    0.32
  -8   0  -1   -0.29    0.32
   9   0   1   11.92    1.03
   9   0   1   11.17    1.11
  -9   0  -1   14.66    1.01
  -9   0  -1   13.41    0.93
 -10   0  -1   -0.04    0.41
  10   0   1    0.27    0.57
  10   0   1   -0.53    0.42
  11   0   1    8.36    1.20
 -11   0  -1    7.04    0.95
  11  -1  -1    1.14    0.71
 -11  -1   1    0.54    0.52
  11   1  -1    0.63    0.70
  10  -1  -1   14.27    1.19
  10  -1  -1   13.96    1.31
 -10  -1   1   13.47    1.10
  10   1  -1   15.72    1.30
 -10   1   1   15.37    1.07
   9  -1  -1   11.75    1.10
   9  -1  -1   11.30    0.98
  -9  -1   1   11.62    0.92
  -9  -1   1   11.65    0.88
  -9   1   1   10.19    0.84
   9   1  -1   10.47    1.03
   9   1  -1   12.04    0.93
  -8  -1   1    9.08    0.75
   8  -1  -1    9.20    0.81
   8  -1  -1    7.97    0.84
  -8  -1   1    8.93    0.73
  -8   1   1    8.75    0.68
   8   1  -1   10.67    0.79
   8   1  -1    9.52    0.87
  -8   1   1   10.00    0.68
   8   1  -1    9.15    0.80
   7  -1  -1    0.05    0.34
  -7  -1   1    1.14    0.34
   7  -1  -1    0.73    0.36
   7   1  -1    0.73    0.39
   7   1  -1    0.64    0.33
  -7   1   1    0.62    0.28
   7   1  -1    1.04    0.33
  -7   1   1    0.21    0.26
   6  -1  -1   94.97    2.98
   6  -1  -1   91.62    3.31
   6  -1  -1   94.52    3.24
   6  -1  -1   90.69    3.24
   6   1  -1   97.21    3.21
  -6   1   1   95.99    3.10
   6   1  -1   94.28    3.30
  -6   1   1   87.84    3.09
   6   1  -1   92.28    3.23
   5  -1  -1    7.85    0.60
   5  -1  -1    8.78    0.57
   5  -1  -1    8.69    0.42
   5  -1  -1    8.72    0.58
  -5   1   1    8.89    0.49
   5   1  -1    8.78    0.54
   5   1  -1    8.13    0.55
   5   1  -1    8.75    0.59
   4  -1  -1   73.40    2.29
   4  -1  -1   71.61    2.48
   4  -1  -1   72.55    2.45
   4  -1  -1   72.47    2.44
   4   1  -1   72.23    2.40
   4   1  -1   74.62    2.31
   4   1  -1   70.21    2.45
   4   1  -1   71.73    2.44
   4   1  -1   71.32    2.41
   3  -1  -1   35.35    1.31
   3  -1  -1   36.76    1.33
   3  -1  -1   38.29    1.23
   3  -1  -1   37.76    1.36
   3   1  -1   37.94    1.23
   3   1  -1   37.59    1.32
   3   1  -1   36.84    1.29
   3   1  -1   37.53    1.31
   3   1  -1   36.05    1.30
   3   1  -1   38.37    1.34
   2  -1  -1    0.33    0.07
   2  -1  -1    0.59    0.12
   2  -1  -1    0.31    0.12
   2  -1  -1    0.32    0.11
   2   1  -1    0.40    0.11
   2   1  -1    0.42    0.11
   2   1  -1    0.55    0.11
   2   1  -1    0.32    0.10
   2   1  -1    0.53    0.10
   2   1  -1    0.63    0.09
   1  -1  -1   27.79    0.92
   1  -1  -1   27.25    0.88
   1  -1  -1   28.99    0.86
   1  -1  -1   27.39    0.91
   1   1  -1   27.52    0.88
   1   1  -1   28.42    0.91
   1   1  -1   26.10    0.91
   1   1  -1   27.81    0.89
   1   1  -1   28.11    0.89
   1   1  -1   27.65    0.87
   0  -1  -1  529.85   15.47
   0  -1   1  540.42   15.51
   0  -1   1  520.25   15.48
   0  -1   1  487.45   15.49
   0   1  -1  493.90   15.56
   0   1   1  505.73   15.48
   0   1   1  525.83   15.48
   0   1   1  536.47   15.44
   0   1  -1  507.15   15.55
   0   1  -1  509.05   15.48
   0   1   1  499.94   15.59
   1  -1   1    8.96    0.38
   1  -1   1    8.37    0.31
   1  -1   1    9.15    0.37
   1  -1   1    9.07    0.39
  -1  -1  -1    9.44    0.34
   1   1   1    9.14    0.37
  -1   1  -1    8.78    0.35
  -1   1  -1    9.41    0.34
   1   1   1    9.64    0.37
   1   1   1    8.99    0.37
   1   1   1    9.88    0.39
   2  -1   1   79.48    2.38
  -2  -1  -1   78.65    2.40
   2  -1   1   79.07    2.50
   2  -1   1   79.97    2.53
  -2   1  -1   76.72    2.45
   2   1   1   80.70    2.50
   2   1   1   80.81    2.53
   2   1   1   76.28    2.50
   2   1   1   78.67    2.48
  -2   1  -1   75.37    2.44
   3  -1   1    0.81    0.18
   3  -1   1    0.84    0.09
   3  -1   1    0.88    0.20
   3  -1   1    1.11    0.24
   3   1   1    0.80    0.18
  -3   1  -1    0.98    0.15
   3   1   1    0.88    0.22
  -3   1  -1    0.67    0.14
   3   1   1    1.10    0.20
   4  -1   1    4.10    0.36
   4  -1   1    4.03    0.37
   4  -1   1    3.99    0.21
   4  -1   1    3.28    0.37
   4   1   1    3.83    0.35
   4   1   1    3.82    0.34
   4   1   1    3.61    0.37
  -4   1  -1    3.56    0.30
  -4   1  -1    3.47    0.31
   5  -1   1   16.47    0.85
   5  -1   1   16.70    0.90
   5  -1   1   16.37    0.86
  -5  -1  -1   15.36    0.77
   5  -1   1   17.10    0.61
   5   1   1   16.25    0.82
   5   1   1   17.53    0.92
  -5   1  -1   15.13    0.76
  -5   1  -1   15.88    0.74
   5   1   1   16.13    0.84
   6  -1   1   64.66    2.42
  -6  -1  -1   67.41    2.30
   6  -1   1   66.55    2.50
   6  -1   1   63.20    2.37
   6   1   1   61.22    2.45
   6   1   1   63.24    2.36
   6   1   1   65.61    2.40
  -6   1  -1   58.02    2.23
  -6   1  -1   64.50    2.24
  -7  -1  -1   -0.11    0.23
   7  -1   1   -0.23    0.28
   7  -1   1    0.12    0.35
  -7  -1  -1    0.24    0.27
   7   1   1    0.39    0.36
   7   1   1    0.27    0.29
   7   1   1    0.19    0.30
  -7   1  -1    0.27    0.24
  -7   1  -1   -0.04    0.23
   8  -1   1   46.55    2.14
  -8  -1  -1   43.66    1.86
  -8  -1  -1   44.74    1.90
   8  -1   1   42.28    1.99
   8   1   1   45.07    1.96
   8   1   1   45.71    2.12
   8   1   1   43.83    1.99
  -8   1  -1   44.56    1.84
  -8   1  -1   43.85    1.79
  -9  -1  -1   11.32    0.96
   9  -1   1   11.54    1.02
   9  -1   1   12.43    1.18
  -9  -1  -1   12.89    0.95
   9   1   1   14.44    1.04
   9   1   1   14.81    1.24
  -9   1  -1   11.70    0.92
   9   1   1   14.56    1.08
  -9   1  -1   13.66    0.92
  10  -1   1    3.98    0.94
 -10  -1  -1    2.84    0.67
 -10  -1  -1    2.56    0.59
  10  -1   1    4.12    0.84
  10   1   1    1.66    0.70
 -10   1  -1    2.76    0.61
  11  -1   1    0.07    0.61
 -11  -1  -1    0.18    0.51
 -11   1  -1    0.00    0.45
  11   1   1   -0.33    0.61
 -11  -2   1   17.51    1.36
  11  -2  -1   16.06    1.40
  11  -2  -1   17.46    1.52
 -11   2   1   18.19    1.45
  11   2  -1   18.68    1.60
 -10  -2   1    2.80    0.69
  10  -2  -1    5.36    0.92
  10  -2  -1    4.77    0.97
 -10  -2   1    5.28    0.77
  10   2  -1    4.85    0.95
 -10   2   1    5.77    0.75
   9  -2  -1   -0.07    0.47
  -9  -2   1    0.31    0.39
   9  -2  -1    0.76    0.49
  -9  -2   1    0.31    0.42
  -9   2   1    0.28    0.33
   9   2  -1   -0.09    0.38
   9   2  -1    0.38    0.45
  -8  -2   1   20.79    1.19
   8  -2  -1   23.91    1.41
   8  -2  -1   24.46    1.34
   8   2  -1   23.24    1.28
   8   2  -1   25.04    1.22
  -8   2   1   23.60    1.08
  -8   2   1   21.76    1.13
   8   2  -1   22.32    1.34
  -7  -2   1   10.34    0.75
   7  -2  -1   11.32    0.88
   7  -2  -1   10.76    0.82
   7   2  -1   11.17    0.74
   7   2  -1   12.22    0.82
  -7   2   1   11.78    0.66
   7   2  -1   10.41    0.83
  -7   2   1   11.80    0.69
   6  -2  -1    9.18    0.47
   6  -2  -1    8.72    0.66
   6  -2  -1    9.63    0.73
   6   2  -1    9.21    0.66
   6   2  -1    9.11    0.60
   6   2  -1    9.57    0.69
  -6   2   1    8.56    0.55
  -6   2   1    9.34    0.54
   5  -2  -1   44.92    1.51
   5  -2  -1   43.98    1.72
   5  -2  -1   45.56    1.77
  -5   2   1   45.39    1.58
   5   2  -1   44.40    1.71
   5   2  -1   44.66    1.72
  -5   2   1   45.44    1.56
   5   2  -1   43.07    1.67
   5   2  -1   45.99    1.64
   4  -2  -1   97.62    3.17
   4  -2  -1   96.04    3.19
   4  -2  -1   97.32    2.99
   4   2  -1   98.14    3.15
   4   2  -1   95.56    3.13
   4   2  -1   95.63    3.13
   4   2  -1   99.29    3.07
  -4   2   1   89.62    3.02
  -4   2   1   89.65    2.99
   3  -2  -1   49.40    1.71
   3  -2  -1   48.80    1.57
   3  -2  -1   47.54    1.69
   3   2  -1   49.89    1.67
   3   2  -1   50.28    1.60
   3   2  -1   45.77    1.66
   3   2  -1   49.65    1.66
  -3   2   1   49.70    1.58
   3   2  -1   46.84    1.66
  -3   2   1   48.46    1.56
   2  -2  -1   26.61    0.95
   2  -2  -1   26.12    0.96
   2  -2  -1   26.09    0.88
   2   2  -1   26.42    0.94
   2   2  -1   23.30    0.93
   2   2  -1   25.17    0.86
   2   2  -1   26.65    0.91
  -2   2   1   27.19    0.84
   2   2  -1   27.07    0.93
  -2   2   1   26.49    0.87
   1  -2  -1  277.40    8.50
  -1  -2   1  286.42    8.47
   1  -2  -1  284.50    8.48
   1  -2  -1  289.92    8.46
  -1   2   1  285.34    8.51
   1   2  -1  272.60    8.47
   1   2  -1  288.19    8.41
  -1   2   1  284.54    8.42
   1   2  -1  275.47    8.48
   1   2  -1  271.98    8.49
   0  -2   1   14.58    0.54
   0  -2  -1   14.53    0.52
   0  -2   1   15.37    0.51
   0  -2   1   14.74    0.48
   0   2  -1   14.40    0.55
   0   2  -1   14.60    0.52
   0   2   1   13.83    0.59
   0   2  -1   15.17    0.59
   0   2   1   15.22    0.50
   0   2   1   15.05    0.55
  -1  -2  -1   56.35    1.75
   1  -2   1   56.26    1.77
   1  -2   1   54.47    1.78
   1  -2   1   52.40    1.73
   1   2   1   55.29    1.77
  -1   2  -1   57.41    1.75
   1   2   1   55.58    1.77
   1   2   1   53.52    1.76
   1   2   1   54.90    1.72
  -1   2  -1   56.60    1.72
  -1   2  -1   56.32    1.76
   2  -2   1   12.23    0.57
   2  -2   1   15.05    0.48
   2  -2   1   14.37    0.60
  -2  -2  -1   13.55    0.51
  -2   2  -1   13.09    0.49
  -2   2  -1   13.54    0.53
   2   2   1   13.49    0.57
   2   2   1   13.17    0.57
   2   2   1   13.34    0.52
   2   2   1   12.62    0.56
   3  -2   1    0.62    0.09
  -3  -2  -1    0.22    0.10
   3  -2   1    0.07    0.13
   3  -2   1    0.05    0.14
  -3   2  -1    0.25    0.12
   3   2   1    0.13    0.13
   3   2   1    0.20    0.14
   3   2   1    0.40    0.13
   3   2   1    0.54    0.16
  -3   2  -1    0.10    0.09
  -4  -2  -1  171.11    5.09
   4  -2   1  172.95    5.04
   4  -2   1  165.76    5.31
   4  -2   1  166.99    5.32
   4   2   1  160.62    5.29
   4   2   1  172.94    5.22
  -4   2  -1  150.82    5.14
   4   2   1  161.65    5.26
  -4   2  -1  170.16    5.13
   5  -2   1    6.19    0.53
   5  -2   1    7.60    0.33
  -5  -2  -1    6.59    0.39
   5  -2   1    6.55    0.56
  -5   2  -1    6.15    0.45
   5   2   1    6.35    0.53
   5   2   1    6.17    0.48
   5   2   1    6.82    0.57
  -5   2  -1    6.50    0.42
  -6  -2  -1    1.60    0.34
   6  -2   1    2.49    0.50
   6  -2   1    2.60    0.49
  -6   2  -1    2.16    0.31
   6   2   1    2.08    0.43
   6   2   1    2.73    0.45
  -6   2  -1    2.17    0.35
   6   2   1    2.06    0.39
   7  -2   1   76.81    2.93
  -7  -2  -1   72.78    2.76
   7  -2   1   79.77    3.02
   7   2   1   76.54    2.88
   7   2   1   75.36    2.96
  -7   2  -1   82.21    2.66
   7   2   1   77.59    2.80
  -7   2  -1   70.77    2.68
   8  -2   1    3.90    0.68
  -8  -2  -1    3.61    0.58
  -8  -2  -1    3.98    0.60
   8  -2   1    4.58    0.81
   8   2   1    5.23    0.66
  -8   2  -1    3.31    0.52
   8   2   1    4.28    0.71
  -8   2  -1    4.08    0.52
   8   2   1    5.05    0.62
  -9  -2  -1   -0.10    0.39
   9  -2   1   -0.11    0.41
   9  -2   1    0.70    0.53
  -9  -2  -1    0.13    0.41
  -9   2  -1    0.37    0.37
   9   2   1    0.29    0.43
   9   2   1    0.58    0.55
 -10  -2  -1   13.00    1.11
 -10  -2  -1   15.14    1.11
  10  -2   1   13.52    1.23
  10  -2   1   15.67    1.38
  10   2   1   14.51    1.34
 -10   2  -1   16.06    1.11
  11  -2   1    5.02    1.14
  11  -2   1    3.95    0.90
 -11  -2  -1    3.55    0.79
 -11   2  -1    2.86    0.70
  11   2   1    4.03    1.05
  11  -3  -1    2.51    0.84
  11  -3  -1    1.61    0.73
 -11  -3   1    2.87    0.74
 -11   3   1    1.43    0.70
 -10  -3   1    1.35    0.58
  10  -3  -1    1.93    0.65
 -10  -3   1    1.22    0.54
  10  -3  -1    2.78    0.83
 -10   3   1    0.21    0.53
 -10   3   1    1.02    0.47
  10   3  -1    1.56    0.66
  10   3  -1    1.92    0.71
   9  -3  -1   40.25    1.96
  -9  -3   1   38.16    1.83
   9  -3  -1   39.16    2.03
   9   3  -1   35.54    1.87
   9   3  -1   40.63    1.98
  -9   3   1   36.23    1.65
   8  -3  -1    2.83    0.67
   8  -3  -1    2.40    0.57
  -8  -3   1    2.12    0.49
   8   3  -1    2.75    0.56
   8   3  -1    2.06    0.56
   8   3  -1    2.64    0.50
  -8   3   1    1.75    0.40
   7  -3  -1   30.22    1.48
   7  -3  -1   29.09    1.51
   7   3  -1   30.23    1.30
   7   3  -1   30.72    1.46
   7   3  -1   30.62    1.45
  -7   3   1   29.16    1.26
  -7   3   1   29.33    1.19
   6  -3  -1   64.69    2.43
   6  -3  -1   63.34    2.08
   6  -3  -1   61.20    2.37
  -6  -3   1   62.73    2.14
   6   3  -1   65.24    2.36
  -6   3   1   61.68    2.10
   6   3  -1   63.84    2.35
   6   3  -1   59.28    2.29
  -6   3   1   59.51    2.16
   6   3  -1   62.80    2.20
   5  -3  -1   25.24    0.91
   5  -3  -1   22.79    1.09
   5  -3  -1   22.68    1.11
  -5  -3   1   25.04    0.95
   5   3  -1   24.23    0.97
   5   3  -1   22.56    1.05
   5   3  -1   22.24    1.05
   5   3  -1   22.62    1.06
  -5   3   1   24.35    0.90
  -5   3   1   23.58    0.95
   4  -3  -1    0.90    0.26
   4  -3  -1    1.27    0.28
   4  -3  -1    1.14    0.16
   4   3  -1    1.26    0.25
  -4   3   1    0.80    0.17
   4   3  -1    0.79    0.22
   4   3  -1    1.12    0.19
   4   3  -1    1.08    0.25
  -4   3   1    1.10    0.16
   4   3  -1    1.29    0.25
   3  -3  -1  134.89    4.02
   3  -3  -1  119.67    4.13
   3  -3  -1  128.05    4.15
   3   3  -1  132.59    4.08
   3   3  -1  130.38    4.12
  -3   3   1  130.72    4.01
  -3   3   1  129.08    3.96
   3   3  -1  133.40    4.00
   3   3  -1  131.69    4.12
  -2  -3   1    0.51    0.13
   2  -3  -1    0.08    0.11
   2  -3  -1    0.52    0.15
   2  -3  -1    0.20    0.08
   2   3  -1    0.55    0.15
   2   3  -1    0.89    0.17
   2   3  -1    0.33    0.14
  -2   3   1    0.22    0.08
  -2   3   1    0.22    0.13
  -2   3   1    0.38    0.06
   2   3  -1    0.20    0.07
   1  -3  -1  119.92    3.66
  -1  -3   1  119.04    3.68
   1  -3  -1  111.96    3.66
   1   3  -1  120.78    3.69
  -1   3   1  120.61    3.63
   1   3  -1  119.57    3.71
  -1   3   1  117.89    3.75
   1   3  -1  119.95    3.58
   0  -3   1    8.82    0.41
   0  -3   1    8.23    0.33
   0  -3   1    8.68    0.32
   0  -3  -1    9.05    0.33
   0  -3  -1    8.18    0.38
   0   3   1    8.25    0.35
   0   3   1    7.68    0.48
   0   3  -1    7.55    0.39
   0   3   1    8.37    0.40
   0   3  -1    8.01    0.48
   0   3   1    9.25    0.34
   0   3  -1    9.62    0.37
   1  -3   1    7.59    0.36
   1  -3   1    7.39    0.36
  -1  -3  -1    7.22    0.36
   1  -3   1    7.37    0.35
   1   3   1    7.70    0.37
   1   3   1    7.50    0.38
  -1   3  -1    8.47    0.32
   1   3   1    7.81    0.36
   1   3   1    7.68    0.39
  -1   3  -1    7.66    0.39
  -1   3  -1    8.14    0.37
   1   3   1    7.47    0.31
   2  -3   1   79.19    2.57
   2  -3   1   76.37    2.46
  -2  -3  -1   78.37    2.50
   2   3   1   79.47    2.45
  -2   3  -1   80.88    2.44
   2   3   1   79.59    2.55
   2   3   1   78.81    2.54
   2   3   1   78.37    2.56
  -2   3  -1   78.30    2.49
   3  -3   1  291.48    8.57
   3  -3   1  281.98    8.76
   3  -3   1  275.33    8.75
  -3  -3  -1  291.84    8.63
  -3   3  -1  292.73    8.59
   3   3   1  283.25    8.74
   3   3   1  289.12    8.63
   3   3   1  282.12    8.72
   3   3   1  282.48    8.73
  -3   3  -1  273.18    8.64
   4  -3   1   12.52    0.48
   4  -3   1   12.59    0.69
  -4  -3  -1   11.86    0.54
   4  -3   1   10.69    0.66
   4   3   1   13.02    0.59
  -4   3  -1   11.33    0.57
   4   3   1   11.63    0.65
   4   3   1   11.79    0.66
  -4   3  -1   11.39    0.52
   4   3   1   11.70    0.64
   5  -3   1   45.53    1.85
  -5  -3  -1   48.19    1.61
   5  -3   1   45.62    1.86
   5  -3   1   47.15    1.54
   5   3   1   48.09    1.84
  -5   3  -1   44.79    1.61
   5   3   1   46.81    1.71
   5   3   1   46.26    1.81
  -5   3  -1   47.77    1.68
   6  -3   1   12.90    0.86
   6  -3   1   11.55    0.84
  -6  -3  -1   12.90    0.76
  -6   3  -1   12.04    0.63
   6   3   1   13.18    0.73
  -6   3  -1   12.32    0.69
   6   3   1   12.16    0.82
   6   3   1   13.65    0.86
   7  -3   1    2.86    0.56
   7  -3   1    3.04    0.63
  -7  -3  -1    2.35    0.47
   7   3   1    2.95    0.54
  -7   3  -1    2.45    0.43
   7   3   1    3.76    0.64
  -7   3  -1    2.53    0.36
   7   3   1    2.89    0.47
  -8  -3  -1    0.41    0.37
   8  -3   1    1.21    0.52
   8  -3   1    0.53    0.43
   8   3   1    0.45    0.35
   8   3   1    1.32    0.47
   8   3   1    0.55    0.45
  -8   3  -1    0.32    0.31
  -9  -3  -1   28.00    1.50
   9  -3   1   29.42    1.77
  -9  -3  -1   28.84    1.54
   9  -3   1   28.21    1.65
   9   3   1   25.94    1.56
  -9   3  -1   29.17    1.43
   9   3   1   27.96    1.67
  10  -3   1   -0.14    0.47
 -10  -3  -1    0.65    0.50
  10  -3   1    0.95    0.66
 -10  -3  -1    0.34    0.47
  10   3   1    0.04    0.47
 -10   3  -1    0.48    0.44
  10   3   1   -0.09    0.55
 -11  -3  -1   10.87    1.16
  11  -3   1   10.57    1.35
  11  -3   1    8.75    1.15
 -11   3  -1   12.35    1.29
 -11  -4   1    0.05    0.58
  11  -4  -1    0.52    0.64
 -11  -4   1    0.51    0.56
  11  -4  -1    0.14    0.55
 -11   4   1   -0.41    0.53
 -10  -4   1   36.91    1.96
 -10  -4   1   40.08    1.93
  10  -4  -1   36.34    2.03
  10  -4  -1   35.05    2.09
  10   4  -1   37.11    2.01
 -10   4   1   38.36    2.00
   9  -4  -1   -0.12    0.41
   9  -4  -1   -0.38    0.46
  -9  -4   1    0.67    0.46
   9   4  -1    0.56    0.46
  -9   4   1    0.93    0.51
   9   4  -1    0.83    0.49
  -9   4   1    0.37    0.35
  -8  -4   1   27.43    1.38
   8  -4  -1   25.41    1.44
   8  -4  -1   24.93    1.51
   8   4  -1   27.37    1.45
  -8   4   1   24.43    1.20
   8   4  -1   27.25    1.44
   7  -4  -1    0.44    0.39
   7  -4  -1   -0.01    0.32
   7   4  -1    0.27    0.33
   7   4  -1   -0.24    0.27
   7   4  -1    0.46    0.26
  -7   4   1    0.04    0.22
   6  -4  -1    2.75    0.50
   6  -4  -1    1.63    0.25
  -6  -4   1    1.91    0.32
   6  -4  -1    2.07    0.44
   6   4  -1    1.43    0.29
  -6   4   1    1.61    0.25
  -6   4   1    1.52    0.29
   6   4  -1    1.75    0.39
   6   4  -1    2.07    0.41
   6   4  -1    1.83    0.39
   5  -4  -1    2.77    0.41
   5  -4  -1    1.80    0.38
   5  -4  -1    2.01    0.24
  -5  -4   1    2.26    0.32
   5   4  -1    2.15    0.37
   5   4  -1    1.80    0.25
   5   4  -1    2.26    0.38
  -5   4   1    2.39    0.24
  -5   4   1    1.92    0.28
   5   4  -1    2.39    0.38
   4  -4  -1   42.03    1.61
   4  -4  -1   41.77    1.43
  -4  -4   1   41.51    1.47
   4  -4  -1   41.09    1.59
  -4   4   1   42.70    1.35
   4   4  -1   40.32    1.55
   4   4  -1   41.09    1.51
   4   4  -1   42.01    1.57
  -4   4   1   42.36    1.43
  -4   4   1   39.91    1.54
   4   4  -1   41.20    1.39
   4   4  -1   38.88    1.56
   3  -4  -1    2.05    0.27
  -3  -4   1    3.16    0.28
   3  -4  -1    2.83    0.31
   3  -4  -1    3.04    0.23
   3   4  -1    2.56    0.30
   3   4  -1    2.62    0.25
  -3   4   1    2.72    0.23
   3   4  -1    2.63    0.29
   3   4  -1    3.00    0.30
  -3   4   1    2.73    0.16
   3   4  -1    2.89    0.18
  -3   4   1    2.86    0.29
   2  -4  -1  450.35   13.81
   2  -4  -1  453.26   13.83
  -2  -4   1  461.80   13.79
   2  -4  -1  449.60   13.76
  -2   4   1  466.98   13.63
  -2   4   1  467.00   13.72
  -2   4   1  443.42   13.85
   2   4  -1  449.00   13.82
   2   4  -1  470.95   13.71
   1  -4  -1    0.75    0.14
   1  -4  -1    0.22    0.11
  -1  -4   1    0.36    0.14
  -1   4   1    0.41    0.19
   1   4  -1    0.75    0.19
   1   4  -1    0.65    0.11
  -1   4   1    0.49    0.12
  -1   4   1    0.53    0.07
   1   4  -1    0.19    0.12
   1   4  -1    0.42    0.12
   0  -4   1    0.71    0.12
   0  -4  -1    0.84    0.11
   0  -4  -1    0.55    0.15
   0  -4   1    0.62    0.17
   0   4   1    1.04    0.20
   0   4   1    0.69    0.12
   0   4  -1    1.64    0.16
   0   4   1    0.95    0.14
   0   4  -1    0.88    0.18
   0   4   1    0.93    0.27
   0   4  -1    1.26    0.29
   1  -4   1    0.13    0.11
  -1  -4  -1    0.11    0.12
   1  -4   1    0.37    0.12
   1  -4   1    0.08    0.10
   1   4   1    0.24    0.10
   1   4   1   -0.03    0.10
  -1   4  -1    0.31    0.10
  -1   4  -1    0.18    0.15
   1   4   1    0.27    0.16
  -1   4  -1    0.29    0.13
   1   4   1    0.38    0.16
   1   4   1    0.19    0.11
  -2  -4  -1  107.44    3.30
   2  -4   1  103.48    3.32
   2  -4   1  103.88    3.34
   2  -4   1  102.38    3.27
   2   4   1  101.47    3.33
  -2   4  -1  100.82    3.32
  -2   4  -1  103.96    3.27
   2   4   1  102.81    3.31
   2   4   1  105.18    3.36
   2   4   1  100.98    3.30
  -2   4  -1  108.57    3.20
   2   4   1  106.87    3.18
   3  -4   1    2.20    0.31
  -3  -4  -1    2.28    0.27
   3  -4   1    2.26    0.30
   3  -4   1    2.59    0.21
  -3   4  -1    2.52    0.28
  -3   4  -1    2.74    0.25
   3   4   1    2.58    0.30
   3   4   1    2.34    0.28
   3   4   1    2.22    0.20
  -3   4  -1    2.86    0.20
   3   4   1    2.19    0.29
   4  -4   1  126.71    3.89
  -4  -4  -1  128.55    3.97
   4  -4   1  119.41    4.13
   4  -4   1  125.20    4.14
   4   4   1  123.80    4.09
  -4   4  -1  126.43    3.98
   4   4   1  120.55    4.08
  -4   4  -1  124.19    3.89
   4   4   1  127.43    4.13
   4   4   1  129.29    3.94
   5  -4   1    7.60    0.62
   5  -4   1    7.50    0.60
   5  -4   1    7.09    0.38
  -5  -4  -1    7.05    0.46
   5   4   1    6.91    0.56
   5   4   1    8.11    0.48
   5   4   1    7.15    0.56
  -5   4  -1    7.61    0.49
   5   4   1    6.58    0.56
  -5   4  -1    7.07    0.42
   6  -4   1   36.99    1.68
  -6  -4  -1   38.60    1.42
   6  -4   1   36.33    1.68
   6   4   1   37.96    1.47
  -6   4  -1   37.98    1.39
   6   4   1   37.50    1.66
   6   4   1   37.78    1.65
  -6   4  -1   38.05    1.48
   7  -4   1   -0.32    0.29
   7  -4   1    0.63    0.40
  -7  -4  -1    0.31    0.32
  -7   4  -1    0.27    0.27
   7   4   1    0.46    0.37
  -7   4  -1    0.63    0.24
   7   4   1    0.17    0.24
   7   4   1    0.59    0.36
  -8  -4  -1   47.05    2.07
   8  -4   1   48.82    2.24
   8  -4   1   47.16    2.25
   8   4   1   50.14    2.19
  -8   4  -1   47.37    1.93
   8   4   1   47.98    2.20
  -9  -4  -1    0.58    0.47
   9  -4   1   -0.43    0.42
   9  -4   1    0.10    0.51
  -9  -4  -1    0.23    0.44
   9   4   1    0.21    0.48
  -9   4  -1    0.76    0.39
   9   4   1    0.46    0.49
 -10  -4  -1   31.22    1.77
  10  -4   1   29.48    1.92
 -10  -4  -1   29.98    1.70
  10  -4   1   31.07    1.87
 -10   4  -1   30.24    1.58
 -10   4  -1   29.75    1.78
  10   4   1   30.92    1.85
  10   4   1   30.61    1.91
  11  -4   1    0.42    0.66
 -11  -4  -1   -0.14    0.52
  11  -4   1    0.06    0.71
 -11  -4  -1    0.20    0.57
  11  -5  -1    2.89    0.89
 -11  -5   1    1.78    0.63
 -11  -5   1    1.24    0.67
  11  -5  -1    2.42    0.86
  11   5  -1    2.43    0.77
 -11   5   1    1.45    0.73
  10  -5  -1    1.01    0.63
  10  -5  -1    1.20    0.69
 -10  -5   1    0.38    0.51
  10   5  -1    0.74    0.56
 -10   5   1    0.57    0.56
  -9  -5   1   45.40    2.09
   9  -5  -1   43.22    2.20
   9  -5  -1   48.27    2.33
   9   5  -1   45.99    2.20
  -9   5   1   43.20    2.13
   8  -5  -1    2.22    0.65
   8  -5  -1    1.26    0.52
  -8   5   1    1.83    0.41
  -8   5   1    1.99    0.54
   8   5  -1    2.02    0.54
   8   5  -1    1.78    0.53
   7  -5  -1   25.69    1.41
   7  -5  -1   25.44    1.39
   7   5  -1   26.03    1.30
   7   5  -1   26.06    1.34
  -7   5   1   26.85    1.16
   7   5  -1   24.09    1.34
  -7   5   1   25.94    1.33
   6  -5  -1   28.18    1.39
   6  -5  -1   31.04    1.13
   6  -5  -1   25.40    1.33
  -6  -5   1   27.81    1.19
  -6   5   1   27.11    1.31
  -6   5   1   29.95    1.17
   6   5  -1   27.55    1.10
   6   5  -1   26.62    1.31
   6   5  -1   29.06    1.29
   6   5  -1   27.53    1.35
   5  -5  -1   18.77    0.78
  -5  -5   1   18.01    0.85
   5  -5  -1   19.12    1.00
   5  -5  -1   17.36    0.95
   5   5  -1   18.45    0.95
  -5   5   1   18.24    0.95
   5   5  -1   16.88    0.94
  -5   5   1   18.39    0.69
   5   5  -1   18.67    0.74
   5   5  -1   17.45    0.87
  -5   5   1   17.89    0.80
   4  -5  -1    1.43    0.22
   4  -5  -1    1.69    0.34
  -4  -5   1    1.77    0.29
   4  -5  -1    1.66    0.33
   4   5  -1    1.66    0.28
  -4   5   1    1.24    0.22
   4   5  -1    1.36    0.31
   4   5  -1    1.81    0.33
   4   5  -1    1.61    0.32
  -4   5   1    1.42    0.15
  -4   5   1    1.93    0.32
   4   5  -1    1.35    0.17
  -3  -5   1  109.32    3.58
   3  -5  -1  111.47    3.66
   3  -5  -1  112.94    3.65
   3  -5  -1  110.70    3.55
  -3   5   1  109.02    3.50
  -3   5   1  113.80    3.67
   3   5  -1  111.55    3.64
   3   5  -1  116.87    3.53
   3   5  -1  111.45    3.66
   3   5  -1  109.19    3.65
  -3   5   1  112.11    3.39
   2  -5  -1    1.05    0.22
   2  -5  -1    0.77    0.17
   2  -5  -1    1.10    0.22
  -2  -5   1    0.56    0.19
   2   5  -1    0.84    0.19
   2   5  -1    0.52    0.18
  -2   5   1    1.19    0.08
   2   5  -1    1.03    0.23
   2   5  -1    0.86    0.14
  -2   5   1    0.79    0.16
  -2   5   1    1.13    0.26
   1  -5  -1  164.93    5.26
  -1  -5   1  174.12    5.07
   1  -5  -1  174.12    5.22
  -1  -5   1  169.54    5.29
  -1   5   1  164.69    5.41
   1   5  -1  158.60    5.41
   1   5  -1  164.57    5.17
  -1   5   1  171.92    5.21
   1   5  -1  171.63    5.28
  -1   5   1  177.56    5.12
   1   5  -1  171.90    5.25
   0  -5   1    4.83    0.35
   0  -5  -1    5.48    0.35
   0  -5   1    4.97    0.26
   0  -5  -1    5.48    0.26
   0   5   1    5.11    0.31
   0   5  -1    5.77    0.31
   0   5  -1    5.35    0.45
   0   5   1    5.38    0.28
   0   5  -1    5.32    0.35
   0   5   1    5.66    0.47
   0   5   1    4.88    0.35
   1  -5   1    1.13    0.18
   1  -5   1    1.40    0.21
   1  -5   1    2.08    0.20
  -1  -5  -1    1.18    0.21
   1   5   1    1.23    0.18
   1   5   1    1.54    0.27
  -1   5  -1    1.34    0.15
   1   5   1    1.84    0.28
   1   5   1    1.06    0.14
  -1   5  -1    1.88    0.32
   1   5   1    1.17    0.20
  -1   5  -1    1.48    0.21
   2  -5   1   65.58    2.25
   2  -5   1   67.66    2.28
  -2  -5  -1   67.56    2.25
   2  -5   1   69.21    2.25
   2   5   1   71.76    2.07
  -2   5  -1   69.41    2.24
   2   5   1   66.40    2.27
   2   5   1   67.00    2.25
  -2   5  -1   68.63    2.32
   2   5   1   63.15    2.31
  -2   5  -1   69.42    2.14
   2   5   1   65.12    2.25
  -3  -5  -1  201.90    6.11
   3  -5   1  195.61    6.05
   3  -5   1  194.46    6.18
   3  -5   1  192.99    6.19
   3   5   1  195.34    6.21
   3   5   1  201.99    5.96
  -3   5  -1  189.75    6.15
   3   5   1  191.86    6.17
  -3   5  -1  194.30    6.07
   3   5   1  200.32    6.15
  -3   5  -1  202.67    5.98
   4  -5   1   19.16    0.97
   4  -5   1   21.33    0.79
  -4  -5  -1   19.59    0.86
   4  -5   1   19.09    0.96
  -4   5  -1   20.02    0.75
   4   5   1   21.30    0.99
  -4   5  -1   19.89    0.93
   4   5   1   19.01    0.76
  -4   5  -1   18.37    0.83
   4   5   1   20.04    0.93
   4   5   1   18.71    0.93
   5  -5   1   62.76    2.41
  -5  -5  -1   64.79    2.20
   5  -5   1   59.71    2.39
   5  -5   1   63.85    2.11
   5   5   1   65.80    2.40
  -5   5  -1   62.81    2.21
   5   5   1   62.91    2.35
   5   5   1   65.40    2.15
  -5   5  -1   63.05    2.33
  -5   5  -1   64.43    2.10
   5   5   1   65.79    2.37
   6  -5   1    6.67    0.66
   6  -5   1    5.62    0.63
  -6  -5  -1    6.93    0.50
   6   5   1    5.66    0.59
  -6   5  -1    6.06    0.51
  -6   5  -1    5.53    0.59
  -6   5  -1    6.05    0.41
   6   5   1    5.87    0.62
   6   5   1    5.62    0.44
   7  -5   1    3.39    0.64
   7  -5   1    3.12    0.62
  -7  -5  -1    2.57    0.49
   7   5   1    2.59    0.56
  -7   5  -1    2.71    0.44
   7   5   1    3.10    0.58
  -7   5  -1    3.69    0.56
   8  -5   1    0.61    0.49
  -8  -5  -1   -0.02    0.36
   8  -5   1    1.61    0.58
  -8   5  -1   -0.09    0.31
  -8   5  -1    0.06    0.39
   8   5   1    0.12    0.37
   8   5   1    0.73    0.45
   9  -5   1   34.42    1.95
  -9  -5  -1   33.09    1.72
   9  -5   1   36.11    1.94
   9   5   1   32.89    1.85
  -9   5  -1   36.48    1.83
   9   5   1   33.76    1.85
  -9   5  -1   32.51    1.59
  10  -5   1    1.59    0.72
  10  -5   1    0.61    0.67
 -10  -5  -1    0.40    0.53
 -10  -5  -1    1.69    0.60
  10   5   1    0.87    0.59
 -10   5  -1    0.36    0.56
 -11  -6   1    3.88    0.89
  11   6  -1    3.99    0.96
  10  -6  -1    5.22    0.97
  10  -6  -1    2.98    0.83
 -10  -6   1    2.40    0.64
  10   6  -1    3.08    0.82
 -10   6   1    2.92    0.79
   9  -6  -1    0.16    0.49
   9  -6  -1   -0.01    0.47
  -9  -6   1    0.68    0.48
  -9   6   1    0.55    0.53
   9   6  -1    0.32    0.47
   8  -6  -1   37.41    1.85
   8  -6  -1   33.14    1.76
  -8   6   1   32.97    1.46
   8   6  -1   33.87    1.75
  -8   6   1   30.50    1.67
   7  -6  -1    7.72    0.76
   7  -6  -1    7.60    0.79
   7   6  -1    7.45    0.68
   7   6  -1    7.21    0.74
  -7   6   1    6.19    0.73
  -7   6   1    8.52    0.61
   7   6  -1    7.28    0.75
   6  -6  -1    2.48    0.52
  -6  -6   1    3.28    0.45
   6  -6  -1    3.79    0.53
   6  -6  -1    2.94    0.32
  -6   6   1    2.86    0.52
   6   6  -1    3.13    0.55
   6   6  -1    2.60    0.42
   6   6  -1    2.41    0.48
  -6   6   1    3.18    0.39
   5  -6  -1   48.63    1.94
   5  -6  -1   47.15    1.92
  -5  -6   1   48.43    1.79
   5  -6  -1   50.14    1.72
   5   6  -1   47.71    1.92
  -5   6   1   46.12    1.71
  -5   6   1   46.05    1.90
   5   6  -1   48.73    1.92
   5   6  -1   49.35    1.79
  -4  -6   1   75.07    2.62
   4  -6  -1   78.71    2.57
   4  -6  -1   76.96    2.72
   4  -6  -1   72.77    2.69
  -4   6   1   74.95    2.71
   4   6  -1   81.06    2.71
   4   6  -1   77.05    2.73
   4   6  -1   78.41    2.57
   4   6  -1   76.66    2.72
  -4   6   1   78.57    2.38
  -4   6   1   76.60    2.54
   3  -6  -1    6.49    0.42
  -3  -6   1    6.74    0.49
   3  -6  -1    7.20    0.50
   3  -6  -1    7.46    0.50
   3   6  -1    7.90    0.40
   3   6  -1    7.92    0.52
  -3   6   1    7.13    0.54
  -3   6   1    7.86    0.28
   3   6  -1    7.17    0.53
   3   6  -1    7.31    0.52
  -3   6   1    6.95    0.41
  -2  -6   1   22.39    0.94
   2  -6  -1   21.39    0.90
   2  -6  -1   21.47    0.91
   2   6  -1   23.16    0.79
   2   6  -1   20.79    1.00
  -2   6   1   22.47    0.87
  -2   6   1   21.27    1.03
   2   6  -1   20.79    0.94
  -2   6   1   22.90    0.72
   2   6  -1   21.93    0.92
  -1  -6   1   54.47    1.86
   1  -6  -1   51.83    1.76
  -1  -6   1   53.18    1.61
   1  -6  -1   50.66    1.83
  -1   6   1   52.88    2.00
  -1   6   1   55.92    1.68
   1   6  -1   47.72    1.75
   1   6  -1   53.54    1.80
   1   6  -1   52.64    1.84
   1   6  -1   53.07    2.03
  -1   6   1   54.08    1.78
   0  -6  -1   30.46    1.02
   0  -6   1   29.94    1.03
   0  -6  -1   29.71    1.15
   0  -6   1   30.08    1.17
   0   6   1   30.42    1.05
   0   6  -1   26.63    1.28
   0   6   1   30.93    1.33
   0   6   1   30.73    1.10
   0   6  -1   32.40    1.09
   0   6  -1   29.75    1.15
   0   6  -1   29.49    1.05
   0   6   1   30.13    1.14
  -1  -6  -1   47.38    1.72
   1  -6   1   50.46    1.67
   1  -6   1   47.78    1.74
   1  -6   1   50.16    1.68
   1   6   1   50.00    1.57
  -1   6  -1   51.29    1.88
   1   6   1   47.48    1.88
  -1   6  -1   49.54    1.73
   1   6   1   50.60    1.72
   1   6   1   45.60    1.78
   1   6   1   49.89    1.68
  -1   6  -1   50.68    1.62
  -2  -6  -1   24.60    1.01
   2  -6   1   25.20    1.01
   2  -6   1   25.29    1.01
   2  -6   1   25.83    1.01
  -2   6  -1   24.14    1.09
   2   6   1   23.89    1.00
   2   6   1   24.07    1.02
  -2   6  -1   24.68    0.99
  -2   6  -1   25.66    0.88
   2   6   1   25.50    1.00
   2   6   1   26.04    1.12
   3  -6   1    1.30    0.28
  -3  -6  -1    1.65    0.28
   3  -6   1    1.11    0.21
   3  -6   1    1.06    0.26
  -3   6  -1    1.47    0.25
   3   6   1    1.24    0.30
   3   6   1    1.34    0.28
  -3   6  -1    0.85    0.27
   3   6   1    1.56    0.28
  -3   6  -1    1.47    0.17
   3   6   1    1.29    0.12
   4  -6   1  171.77    5.48
  -4  -6  -1  162.45    5.31
   4  -6   1  164.23    5.24
   4  -6   1  165.02    5.44
  -4   6  -1  171.65    5.16
  -4   6  -1  166.49    5.43
  -4   6  -1  173.85    5.31
   4   6   1  166.68    5.43
   4   6   1  176.41    5.14
   4   6   1  163.56    5.48
   4   6   1  166.51    5.38
   5  -6   1    6.63    0.40
   5  -6   1    5.16    0.57
  -5  -6  -1    5.67    0.48
   5  -6   1    6.13    0.60
   5   6   1    6.45    0.55
  -5   6  -1    6.95    0.50
   5   6   1    6.96    0.60
  -5   6  -1    5.77    0.56
  -5   6  -1    7.80    0.39
   5   6   1    5.52    0.58
  -6  -6  -1    3.07    0.41
   6  -6   1    2.62    0.56
   6  -6   1    2.21    0.50
  -6   6  -1    3.13    0.41
  -6   6  -1    3.10    0.50
   6   6   1    2.29    0.47
   6   6   1    3.37    0.49
   6   6   1    3.62    0.55
   7  -6   1   31.98    1.59
  -7  -6  -1   27.63    1.41
   7  -6   1   26.88    1.51
   7   6   1   28.03    1.52
  -7   6  -1   26.92    1.45
   7   6   1   28.91    1.47
  -7   6  -1   30.58    1.32
  -8  -6  -1    4.91    0.69
   8  -6   1    6.20    0.83
   8  -6   1    4.67    0.84
  -8   6  -1    4.78    0.58
   8   6   1    6.27    0.78
   8   6   1    5.30    0.78
  -8   6  -1    4.00    0.69
   9  -6   1    0.26    0.55
  -9  -6  -1    0.70    0.49
   9  -6   1    0.59    0.54
   9   6   1    0.35    0.47
  -9   6  -1    0.43    0.54
  -9   6  -1    0.52    0.39
  10  -6   1   16.21    1.45
 -10  -6  -1   17.65    1.38
 -10  -6  -1   19.40    1.35
  10  -6   1   21.88    1.59
  10   6   1   16.70    1.42
 -10   6  -1   20.26    1.48
 -10  -7   1    8.72    1.02
  10  -7  -1    9.11    1.11
  10  -7  -1    8.49    1.09
 -10   7   1    6.01    1.02
  10   7  -1    8.46    1.06
   9  -7  -1   10.35    1.09
   9  -7  -1   10.61    1.11
  -9  -7   1   10.48    1.02
   9   7  -1   11.45    1.11
  -9   7   1   13.61    1.18
   8  -7  -1   10.11    0.99
   8  -7  -1   10.41    0.99
   8   7  -1    9.27    0.97
  -8   7   1   11.47    1.01
   7  -7  -1    0.63    0.43
  -7  -7   1    0.83    0.38
   7  -7  -1    0.70    0.44
  -7   7   1    1.07    0.46
   7   7  -1    1.02    0.45
  -7   7   1    1.53    0.37
   7   7  -1    0.88    0.43
   6  -7  -1   32.56    1.59
   6  -7  -1   33.76    1.60
   6  -7  -1   31.53    1.31
  -6  -7   1   35.51    1.44
   6   7  -1   31.94    1.56
  -6   7   1   34.10    1.60
   6   7  -1   31.95    1.59
  -6   7   1   35.45    1.38
   6   7  -1   34.74    1.43
  -5  -7   1    2.35    0.39
   5  -7  -1    2.00    0.29
   5  -7  -1    2.14    0.46
   5  -7  -1    2.03    0.42
   5   7  -1    2.18    0.35
  -5   7   1    2.33    0.34
  -5   7   1    3.02    0.52
   5   7  -1    1.76    0.38
   5   7  -1    2.17    0.43
   5   7  -1    1.89    0.44
   4  -7  -1   51.66    1.86
  -4  -7   1   53.32    1.93
   4  -7  -1   51.82    1.98
   4  -7  -1   49.43    1.97
   4   7  -1   51.81    2.04
   4   7  -1   51.45    1.96
  -4   7   1   52.13    1.82
  -4   7   1   50.84    2.03
   4   7  -1   51.88    2.02
   4   7  -1   54.11    1.81
  -3  -7   1   34.54    1.41
   3  -7  -1   36.77    1.43
   3  -7  -1   35.74    1.38
   3  -7  -1   35.96    1.43
   3   7  -1   37.13    1.54
  -3   7   1   36.95    1.34
   3   7  -1   35.04    1.42
   3   7  -1   34.87    1.46
  -3   7   1   35.96    1.53
   3   7  -1   37.90    1.27
   2  -7  -1    1.89    0.28
   2  -7  -1    2.41    0.28
  -2  -7   1    2.33    0.34
   2   7  -1    2.41    0.21
  -2   7   1    2.32    0.16
   2   7  -1    2.88    0.42
  -2   7   1    2.36    0.27
   2   7  -1    3.03    0.35
  -2   7   1    2.69    0.46
   2   7  -1    1.72    0.28
   1  -7  -1   43.72    1.68
   1  -7  -1   46.75    1.59
  -1  -7   1   47.75    1.71
  -1  -7   1   47.72    1.44
  -1   7   1   47.77    1.64
   1   7  -1   46.27    1.63
   1   7  -1   45.93    1.68
   1   7  -1   43.96    1.89
  -1   7   1   45.18    1.60
  -1   7   1   43.50    1.84
  -1   7   1   47.72    1.51
   0  -7  -1  283.72    8.41
   0  -7   1  285.68    8.42
   0  -7   1  285.63    8.60
   0  -7  -1  273.80    8.58
   0   7   1  285.07    8.51
   0   7  -1  275.70    8.57
   0   7   1  285.60    8.45
   0   7   1  267.09    8.80
   0   7  -1  258.89    8.76
   0   7  -1  288.71    8.46
   0   7  -1  278.47    8.48
   0   7   1  264.80    8.54
   1  -7   1   18.88    0.87
  -1  -7  -1   19.12    0.85
   1  -7   1   18.05    0.77
   1   7   1   14.13    0.87
   1   7   1   19.56    0.83
  -1   7  -1   20.06    0.74
   1   7   1   19.79    0.68
   1   7   1   18.97    0.79
  -1   7  -1   18.66    0.99
   1   7   1   19.13    1.02
  -1   7  -1   20.10    0.85
  -2  -7  -1    9.89    0.58
   2  -7   1    8.66    0.56
   2  -7   1    9.24    0.53
   2  -7   1    9.46    0.54
   2   7   1    9.84    0.56
   2   7   1   10.07    0.68
  -2   7  -1   10.68    0.69
  -2   7  -1    9.77    0.43
   2   7   1    8.73    0.56
   2   7   1    8.57    0.55
  -2   7  -1    9.36    0.54
   3  -7   1    4.56    0.38
   3  -7   1    4.16    0.42
  -3  -7  -1    3.96    0.40
   3  -7   1    3.41    0.38
  -3   7  -1    4.33    0.48
  -3   7  -1    4.28    0.27
  -3   7  -1    4.01    0.37
   3   7   1    3.78    0.42
   3   7   1    4.36    0.38
   3   7   1    4.01    0.47
  -4  -7  -1    0.91    0.29
   4  -7   1    0.17    0.15
   4  -7   1    0.23    0.25
   4  -7   1    0.58    0.29
   4   7   1    0.61    0.25
   4   7   1    0.36    0.28
  -4   7  -1    0.72    0.31
  -4   7  -1    0.45    0.14
  -4   7  -1    0.07    0.19
   4   7   1    0.01    0.23
   5  -7   1   22.45    0.95
   5  -7   1   23.52    1.19
  -5  -7  -1   23.00    1.04
   5  -7   1   22.43    1.19
   5   7   1   24.18    1.24
  -5   7  -1   21.74    1.17
   5   7   1   23.17    1.11
   5   7   1   23.36    1.17
  -5   7  -1   22.63    1.03
  -6  -7  -1   66.60    2.31
   6  -7   1   60.51    2.56
   6  -7   1   67.26    2.59
   6   7   1   63.31    2.60
   6   7   1   68.06    2.49
   6   7   1   62.62    2.51
  -6   7  -1   62.33    2.52
  -6   7  -1   63.68    2.33
   7  -7   1    0.06    0.38
   7  -7   1   -0.23    0.33
  -7   7  -1    0.22    0.29
   7   7   1   -0.14    0.36
   7   7   1    0.43    0.38
  -7   7  -1    0.06    0.36
   8  -7   1   25.97    1.56
   8  -7   1   21.94    1.49
  -8  -7  -1   23.46    1.37
   8   7   1   24.11    1.53
  -8   7  -1   24.35    1.24
  -8   7  -1   23.65    1.46
  -9  -7  -1   15.93    1.18
   9  -7   1   14.69    1.27
   9  -7   1   15.13    1.27
   9   7   1   12.36    1.21
  -9   7  -1   15.07    1.24
  10  -7   1    1.44    0.73
  10  -7   1    2.45    0.81
 -10  -7  -1    1.88    0.60
  10   7   1    2.96    0.84
 -10   7  -1    1.55    0.72
 -10  -8   1    0.89    0.58
  10  -8  -1    1.75    0.80
  10   8  -1    1.84    0.71
 -10   8   1    0.63    0.69
   9  -8  -1    5.93    0.93
  -9  -8   1    6.03    0.84
   9  -8  -1    7.53    0.97
   9   8  -1    6.24    0.96
  -9   8   1    6.34    0.96
   8  -8  -1    0.32    0.44
   8  -8  -1    0.01    0.43
   8   8  -1   -0.03    0.38
  -8   8   1    0.06    0.45
   7  -8  -1   45.32    2.07
   7  -8  -1   43.56    2.08
  -7  -8   1   46.93    1.87
   7   8  -1   45.86    2.14
  -7   8   1   44.84    2.08
   7   8  -1   43.06    2.03
  -6  -8   1    0.16    0.30
   6  -8  -1    0.23    0.20
   6  -8  -1    0.24    0.33
   6  -8  -1   -0.06    0.34
   6   8  -1   -0.06    0.31
  -6   8   1   -0.13    0.35
   6   8  -1    0.16    0.34
  -6   8   1    0.30    0.26
   5  -8  -1  111.30    3.91
   5  -8  -1  109.46    3.71
   5  -8  -1  112.14    3.91
  -5  -8   1  113.27    3.79
   5   8  -1  109.21    3.86
   5   8  -1  115.14    3.95
  -5   8   1  112.51    3.97
  -5   8   1  115.33    3.69
   5   8  -1  108.98    3.99
   4  -8  -1    0.48    0.28
  -4  -8   1    1.01    0.32
   4  -8  -1    0.67    0.29
   4  -8  -1    0.70    0.24
  -4   8   1    1.25    0.41
   4   8  -1    1.07    0.38
   4   8  -1    1.10    0.24
   4   8  -1    0.36    0.27
  -4   8   1    0.97    0.25
   4   8  -1    0.99    0.34
   3  -8  -1    0.31    0.23
   3  -8  -1    0.38    0.19
  -3  -8   1    0.38    0.27
  -3   8   1    0.54    0.22
   3   8  -1    0.84    0.18
   3   8  -1    0.30    0.24
   3   8  -1    0.49    0.31
  -3   8   1    0.30    0.33
   3   8  -1    0.54    0.24
  -2  -8   1    7.39    0.56
   2  -8  -1    8.15    0.50
   2  -8  -1    7.32    0.54
   2   8  -1    8.26    0.40
  -2   8   1    8.47    0.35
   2   8  -1    8.39    0.57
   2   8  -1    6.32    0.66
  -2   8   1    7.97    0.48
   2   8  -1    7.77    0.52
  -2   8   1    7.74    0.69
  -1  -8   1   51.45    1.84
   1  -8  -1   50.85    1.70
  -1  -8   1   47.53    1.53
   1  -8  -1   46.41    1.81
  -1   8   1   50.83    1.73
   1   8  -1   49.33    1.74
   1   8  -1   48.41    2.06
  -1   8   1   50.74    1.62
  -1   8   1   46.93    1.76
   1   8  -1   49.50    1.81
  -1   8   1   47.89    2.00
   0  -8   1    0.20    0.21
   0  -8  -1    0.24    0.20
   0  -8  -1    0.27    0.15
   0  -8   1    0.56    0.15
   0   8   1    0.40    0.24
   0   8  -1    0.15    0.28
   0   8  -1    0.34    0.20
   0   8  -1    0.10    0.16
   0   8   1    0.62    0.34
   0   8   1    0.24    0.18
   0   8  -1    0.46    0.21
   0   8   1    0.53    0.18
   1  -8   1  200.23    6.12
   1  -8   1  193.79    6.24
  -1  -8  -1  196.39    6.22
   1   8   1  199.66    5.98
  -1   8  -1  203.78    6.07
  -1   8  -1  202.49    6.22
   1   8   1  198.54    6.19
   1   8   1  166.64    6.23
   1   8   1  202.96    6.51
  -1   8  -1  203.05    6.45
   1   8   1  200.39    6.14
   2  -8   1    1.16    0.27
   2  -8   1    1.12    0.26
  -2  -8  -1    0.50    0.23
   2  -8   1    0.57    0.23
   2   8   1    0.56    0.27
  -2   8  -1    0.67    0.23
  -2   8  -1    0.82    0.16
  -2   8  -1    0.66    0.35
   2   8   1    0.73    0.24
   2   8   1    0.83    0.36
   2   8   1    0.61    0.23
  -3  -8  -1   15.98    0.83
   3  -8   1   15.34    0.84
   3  -8   1   16.11    0.85
   3  -8   1   17.35    0.85
  -3   8  -1   17.21    0.66
   3   8   1   17.49    1.03
   3   8   1   16.52    0.89
  -3   8  -1   16.33    0.82
   3   8   1   16.79    0.82
  -3   8  -1   17.13    0.98
   4  -8   1    1.81    0.40
  -4  -8  -1    2.30    0.38
   4  -8   1    1.78    0.31
   4  -8   1    1.85    0.41
   4   8   1    1.64    0.37
   4   8   1    2.37    0.51
   4   8   1    2.30    0.38
  -4   8  -1    1.51    0.39
  -4   8  -1    1.94    0.33
   5  -8   1   74.38    2.53
   5  -8   1   73.61    2.77
   5  -8   1   73.07    2.74
  -5  -8  -1   74.92    2.59
   5   8   1   72.75    2.86
  -5   8  -1   73.67    2.57
   5   8   1   73.00    2.74
   5   8   1   71.69    2.62
  -5   8  -1   68.83    2.76
   6  -8   1    2.43    0.55
  -6  -8  -1    2.16    0.42
   6  -8   1    1.66    0.49
   6   8   1    1.45    0.49
   6   8   1    1.49    0.40
   6   8   1    1.32    0.45
  -6   8  -1    1.55    0.36
  -6   8  -1    1.80    0.50
   7  -8   1   34.01    1.74
   7  -8   1   32.04    1.73
  -7   8  -1   35.65    1.53
   7   8   1   32.73    1.79
  -7   8  -1   34.36    1.74
   7   8   1   31.83    1.69
   8  -8   1    4.91    0.91
  -8  -8  -1    3.55    0.69
   8  -8   1    5.43    0.86
  -8   8  -1    6.11    0.84
   8   8   1    4.78    0.84
  -8   8  -1    5.47    0.68
   9  -8   1    5.94    0.94
   9  -8   1    5.29    0.96
  -9  -8  -1    4.66    0.82
   9   8   1    5.73    0.97
  -9   8  -1    5.79    0.93
 -10  -8  -1    0.46    0.55
  10  -8   1   -0.11    0.61
  10  -8   1    0.71    0.61
  10   8   1    0.00    0.54
 -10   8  -1   -0.37    0.52
  10  -9  -1    8.15    1.10
 -10  -9   1    8.80    1.04
 -10   9   1    5.74    1.07
  10   9  -1    7.75    1.17
   9  -9  -1    6.81    0.95
  -9  -9   1    3.43    0.69
   9   9  -1    4.37    0.94
  -9   9   1    4.29    0.93
   8  -9  -1    3.33    0.74
   8  -9  -1    2.59    0.70
  -8   9   1    2.86    0.73
   8   9  -1    3.35    0.79
   8   9  -1    1.08    0.53
   7  -9  -1    3.52    0.70
   7  -9  -1    3.62    0.71
  -7  -9   1    4.38    0.60
   7   9  -1    3.13    0.71
  -7   9   1    4.15    0.78
   7   9  -1    2.50    0.61
  -6  -9   1   67.92    2.60
   6  -9  -1   67.77    2.53
   6  -9  -1   74.14    2.82
   6  -9  -1   72.23    2.80
  -6   9   1   69.72    2.87
   6   9  -1   73.86    2.96
  -6   9   1   72.70    2.54
   6   9  -1   66.80    2.79
   5  -9  -1    6.03    0.63
   5  -9  -1    5.60    0.51
   5  -9  -1    6.50    0.64
  -5  -9   1    5.11    0.58
   5   9  -1    7.79    0.77
   5   9  -1    6.18    0.70
  -5   9   1    6.37    0.72
  -5   9   1    7.41    0.55
   4  -9  -1   41.31    1.65
   4  -9  -1   40.68    1.61
  -4  -9   1   38.54    1.61
   4   9  -1   37.71    1.70
  -4   9   1   37.09    1.75
   4   9  -1   41.50    1.86
   4   9  -1   37.86    1.63
  -4   9   1   38.34    1.50
  -3  -9   1    7.29    0.60
   3  -9  -1    7.86    0.58
   3  -9  -1    7.00    0.55
   3   9  -1    6.96    0.60
   3   9  -1    7.32    0.57
   3   9  -1    7.97    0.78
  -3   9   1    7.35    0.50
  -3   9   1    7.87    0.74
   2  -9  -1    7.89    0.58
   2  -9  -1    7.41    0.50
  -2  -9   1    7.08    0.58
   2   9  -1    7.41    0.79
   2   9  -1    7.68    0.41
   2   9  -1    7.93    0.54
  -2   9   1    7.59    0.73
  -2   9   1    7.98    0.51
   2   9  -1    8.49    0.61
  -2   9   1    7.60    0.36
   1  -9  -1   15.16    0.68
   1  -9  -1   15.34    0.82
  -1  -9   1   12.56    0.78
  -1   9   1   13.02    0.93
   1   9  -1   14.08    0.99
   1   9  -1   13.65    0.71
  -1   9   1   16.59    0.78
  -1   9   1   14.86    0.61
   1   9  -1   12.20    0.72
  -1   9   1   15.14    0.72
   1   9  -1   14.52    0.78
   0  -9   1  172.79    5.48
   0  -9   1  175.26    5.24
   0  -9  -1  164.41    5.45
   0  -9  -1  175.47    5.24
   0   9   1  168.61    5.70
   0   9   1  170.70    5.29
   0   9   1  170.12    5.38
   0   9  -1  168.53    5.43
   0   9   1  160.11    5.40
   0   9  -1  162.92    5.68
   0   9  -1  173.70    5.33
   0   9  -1  172.97    5.33
   1  -9   1   34.66    1.30
  -1  -9  -1   35.58    1.45
   1  -9   1   35.60    1.46
  -1   9  -1   35.67    1.27
   1   9   1   36.56    1.41
  -1   9  -1   33.86    1.39
   1   9   1   36.21    1.68
  -1   9  -1   35.04    1.62
   1   9   1   35.03    1.18
   1   9   1   33.15    1.46
   1   9   1   35.25    1.34
   2  -9   1   53.60    1.96
  -2  -9  -1   55.04    2.03
   2  -9   1   53.95    2.08
   2   9   1   51.28    2.27
   2   9   1   55.24    2.04
  -2   9  -1   55.46    2.25
  -2   9  -1   58.55    1.83
  -2   9  -1   55.85    2.00
   2   9   1   54.99    2.04
   2   9   1   52.79    1.97
   3  -9   1    5.00    0.47
  -3  -9  -1    4.75    0.50
   3  -9   1    4.88    0.47
   3  -9   1    5.28    0.51
   3   9   1    5.81    0.66
   3   9   1    5.38    0.53
  -3   9  -1    5.89    0.35
  -3   9  -1    5.39    0.61
  -3   9  -1    4.43    0.44
   3   9   1    5.39    0.46
   4  -9   1    8.18    0.59
   4  -9   1    9.32    0.68
  -4  -9  -1    7.55    0.60
   4  -9   1    6.90    0.61
  -4   9  -1    5.81    0.65
   4   9   1    8.58    0.79
   4   9   1    7.02    0.64
   4   9   1    6.79    0.53
  -4   9  -1    7.33    0.57
   5  -9   1    4.79    0.47
   5  -9   1    5.97    0.63
  -5  -9  -1    5.87    0.56
   5  -9   1    6.62    0.65
  -5   9  -1    5.99    0.55
   5   9   1    6.82    0.76
  -5   9  -1    5.41    0.69
   5   9   1    6.49    0.69
   6  -9   1   49.75    2.13
  -6  -9  -1   48.99    1.89
   6  -9   1   44.44    2.07
   6   9   1   47.67    2.26
   6   9   1   44.58    2.06
  -6   9  -1   49.28    1.93
  -6   9  -1   49.49    2.18
   7  -9   1    0.05    0.39
   7  -9   1   -0.30    0.36
  -7   9  -1   -0.13    0.41
   7   9   1    0.38    0.48
   7   9   1    0.34    0.40
  -7   9  -1    0.41    0.35
   8  -9   1   24.86    1.56
  -8  -9  -1   22.45    1.42
   8  -9   1   23.76    1.54
   8   9   1   24.41    1.66
  -8   9  -1   23.52    1.56
   9  -9   1    6.23    1.05
   9  -9   1    5.51    1.02
  -9  -9  -1    5.62    0.90
   9   9   1    5.25    1.07
  -9   9  -1    4.39    0.91
  10  -9   1    0.84    0.72
 -10  -9  -1    0.18    0.50
  10  -9   1    0.58    0.60
 -10   9  -1    0.00    0.58
  10   9   1    0.70    0.71
 -10 -10   1    1.33    0.66
  10  10  -1    1.48    0.85
   9 -10  -1    0.19    0.54
  -9 -10   1   -0.23    0.43
   9  10  -1    0.46    0.65
  -9  10   1   -0.27    0.58
   8 -10  -1   12.00    1.12
   8  10  -1   13.29    1.22
   8  10  -1   13.05    1.28
  -8  10   1   12.64    1.21
  -7 -10   1   14.68    0.95
   7 -10  -1   15.28    1.13
   7  10  -1   13.91    1.12
  -7  10   1   12.33    1.16
   7  10  -1   11.81    1.18
  -6 -10   1    1.26    0.42
   6 -10  -1    1.65    0.51
   6 -10  -1    1.04    0.33
   6  10  -1    2.39    0.70
   6  10  -1    0.85    0.45
  -6  10   1    1.14    0.54
   5 -10  -1   28.23    1.43
  -5 -10   1   29.44    1.37
   5 -10  -1   25.84    1.32
  -5  10   1   32.72    1.30
   5  10  -1   27.86    1.48
   5  10  -1   29.65    1.66
  -5  10   1   30.34    1.58
   4 -10  -1   17.58    0.97
   4 -10  -1   17.48    0.97
  -4 -10   1   17.00    0.97
   4  10  -1   18.95    1.27
  -4  10   1   17.76    1.13
   4  10  -1   16.01    0.97
  -4  10   1   17.72    0.88
   4  10  -1   16.86    1.05
   3 -10  -1   22.50    1.07
  -3 -10   1   24.65    1.15
   3 -10  -1   20.57    1.11
  -3  10   1   22.52    1.00
   3  10  -1   21.98    1.15
   3  10  -1   22.86    1.11
  -3  10   1   22.44    1.30
   3  10  -1   22.45    1.40
   2 -10  -1   25.47    1.23
  -2 -10   1   26.50    1.23
   2 -10  -1   27.47    1.13
   2  10  -1   25.37    1.22
  -2  10   1   27.12    1.11
   2  10  -1   25.83    1.52
   2  10  -1   25.99    1.16
  -2  10   1   26.83    1.42
   1 -10  -1   83.97    3.02
  -1 -10   1   85.71    3.01
   1 -10  -1   89.25    2.84
   1  10  -1   84.15    3.27
  -1  10   1   87.24    2.89
   1  10  -1   86.48    2.89
  -1  10   1   83.31    2.75
  -1  10   1   81.48    3.20
   1  10  -1   89.26    2.88
  -1  10   1   84.33    2.93
   1  10  -1   84.84    2.98
   0 -10   1    2.17    0.25
   0 -10   1    1.60    0.35
   0 -10  -1    2.06    0.39
   0  10   1    3.12    0.44
   0  10  -1    2.34    0.32
   0  10  -1    2.81    0.61
   0  10   1    2.37    0.36
   0  10   1    1.79    0.29
   0  10   1    2.32    0.59
   0  10  -1    1.97    0.36
   0  10  -1    1.94    0.34
  -1 -10  -1   60.50    2.31
   1 -10   1   61.96    2.34
   1 -10   1   61.10    2.15
  -1  10  -1   64.87    2.13
  -1  10  -1   61.10    2.51
   1  10   1   62.38    2.20
  -1  10  -1   62.36    2.27
   1  10   1   65.08    2.29
   1  10   1   66.03    2.35
   1  10   1   67.34    2.62
  -1  10  -1   61.93    2.19
  -2 -10  -1    7.82    0.61
   2 -10   1    7.08    0.52
   2 -10   1    7.34    0.63
   2  10   1    7.32    0.60
   2  10   1    8.25    0.81
   2  10   1    8.00    0.57
   2  10   1    6.25    0.57
  -2  10  -1    8.12    0.58
  -2  10  -1    7.44    0.42
  -2  10  -1    8.16    0.77
   3 -10   1    0.30    0.25
  -3 -10  -1   -0.31    0.19
   3 -10   1    0.14    0.23
   3  10   1    0.16    0.21
   3  10   1    0.28    0.26
   3  10   1   -0.18    0.31
  -3  10  -1   -0.09    0.23
  -3  10  -1    0.18    0.34
   4 -10   1   31.51    1.43
   4 -10   1   30.94    1.43
   4 -10   1   30.35    1.41
  -4 -10  -1   32.75    1.39
  -4  10  -1   28.49    1.54
  -4  10  -1   32.28    1.36
   4  10   1   31.34    1.69
   4  10   1   30.16    1.47
   5 -10   1    3.51    0.47
   5 -10   1    4.74    0.59
   5 -10   1    3.54    0.55
  -5 -10  -1    3.54    0.51
   5  10   1    4.65    0.63
  -5  10  -1    3.49    0.67
   5  10   1    4.68    0.76
  -5  10  -1    4.58    0.52
  -6 -10  -1    0.52    0.33
   6 -10   1    0.34    0.40
   6 -10   1    0.12    0.38
   6  10   1    0.20    0.37
  -6  10  -1    0.16    0.30
  -6  10  -1   -0.03    0.42
   6  10   1    0.27    0.45
   7 -10   1   50.91    2.32
   7 -10   1   50.76    2.35
   7  10   1   54.89    2.62
  -7  10  -1   49.68    2.41
   7  10   1   48.39    2.29
  -8 -10  -1    3.01    0.68
   8 -10   1    4.40    0.85
   8 -10   1    4.18    0.85
  -8  10  -1    1.89    0.69
   8  10   1    1.38    0.64
  -9 -10  -1    0.35    0.49
   9 -10   1    0.22    0.57
   9 -10   1    0.49    0.56
   9  10   1    0.31    0.68
  -9  10  -1    0.18    0.58
  -9 -11   1    8.74    1.01
   9 -11  -1   10.41    1.19
   9  11  -1   12.50    1.43
  -9  11   1    9.55    1.24
   8 -11  -1   -0.51    0.39
   8  11  -1    0.77    0.66
   8  11  -1   -0.30    0.47
  -8  11   1    0.80    0.65
  -7 -11   1   23.17    1.26
   7 -11  -1   20.58    1.38
  -7  11   1   23.12    1.59
   7  11  -1   23.50    1.68
   7  11  -1   21.03    1.45
  -6 -11   1   25.28    1.30
   6 -11  -1   21.94    1.24
   6 -11  -1   26.17    1.41
   6  11  -1   24.80    1.69
  -6  11   1   24.80    1.57
   6  11  -1   23.74    1.44
   5 -11  -1   12.69    0.89
   5 -11  -1   13.77    0.95
  -5 -11   1   12.52    0.88
   5  11  -1   12.08    1.17
  -5  11   1   12.59    1.05
   5  11  -1   13.49    1.02
   4 -11  -1   10.28    0.76
   4 -11  -1    9.15    0.75
  -4 -11   1    9.37    0.75
  -4  11   1   10.11    0.66
   4  11  -1   10.14    0.82
   4  11  -1    8.78    0.75
   4  11  -1    8.85    0.99
  -4  11   1   10.21    0.92
   3 -11  -1   53.85    1.99
  -3 -11   1   51.23    2.05
   3 -11  -1   51.20    2.10
   3  11  -1   49.12    2.00
  -3  11   1   53.58    1.92
  -3  11   1   52.07    2.30
   3  11  -1   52.33    2.11
   3  11  -1   47.08    2.41
  -2 -11   1    4.54    0.56
   2 -11  -1    4.24    0.44
   2 -11  -1    4.36    0.53
  -2  11   1    4.73    0.45
   2  11  -1    4.66    0.77
   2  11  -1    4.92    0.52
  -2  11   1    5.34    0.53
   2  11  -1    4.68    0.56
  -2  11   1    4.07    0.64
   1 -11  -1   11.75    0.63
   1 -11  -1   12.11    0.80
  -1 -11   1   12.76    0.80
  -1  11   1   12.21    0.95
  -1  11   1   13.22    0.77
   1  11  -1   11.45    0.75
   1  11  -1   10.00    0.91
   1  11  -1   12.11    0.70
  -1  11   1   12.57    0.60
  -1  11   1   11.82    0.68
   0 -11   1   13.01    0.59
   0 -11   1   12.75    0.83
   0 -11  -1   10.78    0.77
   0  11  -1   13.59    0.72
   0  11  -1   12.49    0.96
   0  11  -1   13.17    0.78
   0  11  -1   13.76    0.70
   0  11   1   13.38    0.67
   0  11   1   13.16    0.78
   0  11   1   14.65    1.04
   0  11   1   13.19    0.75
   1 -11   1    2.04    0.41
   1 -11   1    2.39    0.31
  -1 -11  -1    2.42    0.45
   1  11   1    1.83    0.42
   1  11   1    2.56    0.37
   1  11   1    3.41    0.45
   1  11   1    2.00    0.53
  -1  11  -1    2.36    0.32
  -1  11  -1    3.35    0.61
  -1  11  -1    2.31    0.36
  -1  11  -1    1.73    0.35
   2 -11   1   28.43    1.23
   2 -11   1   27.76    1.38
  -2 -11  -1   30.02    1.36
  -2  11  -1   28.80    1.53
   2  11   1   29.46    1.34
  -2  11  -1   28.99    1.28
   2  11   1   33.07    1.40
   2  11   1   31.35    1.65
   2  11   1   27.61    1.26
   3 -11   1  116.32    4.03
   3 -11   1  116.61    3.88
  -3 -11  -1  111.46    3.89
  -3  11  -1  115.72    3.84
   3  11   1  115.88    4.37
  -3  11  -1  112.01    4.16
   3  11   1  111.01    3.97
  -4 -11  -1    3.98    0.53
   4 -11   1    4.55    0.55
   4 -11   1    4.33    0.56
   4  11   1    4.25    0.60
  -4  11  -1    4.22    0.51
   4  11   1    5.24    0.82
  -4  11  -1    4.34    0.72
   5 -11   1   12.89    0.93
  -5 -11  -1   14.32    0.88
   5 -11   1   14.59    0.98
   5 -11   1   12.86    0.91
   5  11   1   13.57    1.01
   5  11   1   11.41    1.14
  -5  11  -1   13.06    1.08
  -5  11  -1   14.24    0.87
   6 -11   1   12.18    0.99
  -6 -11  -1   11.72    0.83
   6 -11   1   10.58    0.96
   6  11   1   10.44    0.97
   6  11   1   12.28    1.23
  -6  11  -1   13.32    1.14
  -6  11  -1   11.74    0.94
   7 -11   1    4.19    0.79
   7 -11   1    4.02    0.81
  -7  11  -1    4.20    0.88
   7  11   1    2.95    0.66
   7  11   1    2.90    0.84
   8 -11   1    2.77    0.77
  -8 -11  -1    1.58    0.58
  -8  11  -1    2.85    0.83
   8  11   1    2.59    0.89
  -9 -11  -1    6.80    0.95
   9 -11   1    6.80    1.15
   9  11   1    7.46    1.25
  -9  11  -1    7.81    1.15
  -9 -12   1    0.64    0.53
   9 -12  -1    1.52    0.67
  -9  12   1   -0.46    0.61
   9  12  -1    1.00    0.80
   8 -12  -1   16.29    1.33
  -8  12   1   17.01    1.52
   8  12  -1   15.75    1.35
   8  12  -1   18.01    1.70
  -7 -12   1    0.62    0.40
   7 -12  -1    1.00    0.53
   7  12  -1    0.48    0.50
  -7  12   1   -0.05    0.57
   7  12  -1    0.75    0.72
  -6 -12   1    2.71    0.56
   6 -12  -1    2.59    0.63
   6 -12  -1    1.61    0.50
  -6  12   1    1.60    0.66
   6  12  -1    1.65    0.58
   6  12  -1    3.16    0.89
   5 -12  -1    6.02    0.69
  -5 -12   1    7.21    0.73
   5 -12  -1    6.54    0.74
  -5  12   1    6.59    0.88
   5  12  -1    5.55    1.05
   5  12  -1    6.65    0.81
   4 -12  -1   25.28    1.38
  -4 -12   1   26.36    1.33
   4 -12  -1   27.07    1.32
   4  12  -1   26.92    1.44
   4  12  -1   24.76    1.76
   4  12  -1   25.05    1.32
  -4  12   1   27.59    1.58
   3 -12  -1    1.80    0.42
  -3 -12   1    1.36    0.43
   3 -12  -1    1.64    0.44
   3  12  -1    1.92    0.68
   3  12  -1    1.45    0.44
   3  12  -1    2.02    0.44
  -3  12   1    2.29    0.38
  -3  12   1    1.04    0.51
   2 -12  -1  120.90    4.23
   2 -12  -1  122.28    4.01
  -2 -12   1  117.81    4.15
  -2  12   1  123.81    4.01
  -2  12   1  119.40    4.43
   2  12  -1  119.28    4.58
   2  12  -1  123.54    4.21
  -2  12   1  124.28    4.09
   2  12  -1  117.68    4.06
  -1 -12   1    0.26    0.28
   1 -12  -1    0.22    0.28
   1 -12  -1    0.18    0.19
  -1  12   1    0.23    0.24
   1  12  -1   -0.10    0.32
  -1  12   1   -0.04    0.30
   1  12  -1    0.33    0.25
  -1  12   1    0.81    0.46
   1  12  -1    0.31    0.29
   0 -12   1    1.63    0.43
   0 -12  -1    1.48    0.40
   0  12   1    2.93    0.43
   0  12   1    1.67    0.39
   0  12  -1    2.41    0.62
   0  12   1    2.19    0.34
   0  12  -1    1.71    0.39
   0  12  -1    1.36    0.30
   0  12   1    1.87    0.55
   1 -12   1    7.51    0.70
  -1 -12  -1    6.44    0.64
   1 -12   1    7.66    0.51
  -1  12  -1    6.92    0.77
  -1  12  -1    9.54    0.62
   1  12   1    7.06    0.82
  -1  12  -1    7.09    0.60
  -1  12  -1    7.63    0.50
   1  12   1    7.26    0.63
   1  12   1    7.53    0.57
   2 -12   1   38.36    1.53
  -2 -12  -1   37.19    1.65
   2 -12   1   39.39    1.74
   2  12   1   36.14    1.63
  -2  12  -1   40.86    1.57
  -2  12  -1   37.86    1.58
  -2  12  -1   37.31    1.87
   2  12   1   37.89    1.97
  -3 -12  -1    0.61    0.35
   3 -12   1    1.02    0.37
   3 -12   1    0.92    0.41
   3  12   1    0.28    0.33
  -3  12  -1    1.15    0.34
  -3  12  -1    1.23    0.53
   3  12   1    0.70    0.52
   4 -12   1   52.76    2.27
  -4 -12  -1   53.96    2.13
   4 -12   1   55.09    2.17
   4  12   1   48.53    2.58
   4  12   1   50.88    2.22
  -4  12  -1   53.17    2.04
  -4  12  -1   50.74    2.36
  -5 -12  -1    6.53    0.70
   5 -12   1    6.60    0.75
   5 -12   1    6.55    0.74
   5  12   1    6.09    1.00
  -5  12  -1    6.91    0.91
   5  12   1    6.36    0.77
  -5  12  -1    5.82    0.64
  -6 -12  -1   11.71    0.87
   6 -12   1   10.28    0.94
  -6  12  -1   11.45    1.16
   6  12   1    9.58    0.97
   6  12   1    9.66    1.22
   7 -12   1    0.36    0.51
   7  12   1   -0.39    0.58
   7  12   1    0.10    0.48
  -7  12  -1   -0.36    0.56
   8 -12   1   14.47    1.28
  -8 -12  -1   15.75    1.24
   8  12   1   17.61    1.72
  -8  12  -1   15.50    1.43
  -9 -12  -1   -0.13    0.51
   9 -12   1   -0.05    0.57
   9  12   1    0.45    0.73
  -9  12  -1    0.19    0.67
   9  13  -1   27.80    2.34
   8 -13  -1    0.72    0.58
   8  13  -1    0.39    0.78
  -8  13   1   -0.15    0.61
   8  13  -1   -0.31    0.51
   7 -13  -1    4.76    0.87
   7  13  -1    6.04    1.26
   7  13  -1    5.72    0.95
  -7  13   1    5.66    0.99
   6 -13  -1    6.36    0.82
   6 -13  -1    6.93    0.80
  -6 -13   1    6.14    0.76
   6  13  -1    6.42    1.25
   6  13  -1    5.79    0.89
  -6  13   1    6.95    1.02
   5 -13  -1    1.31    0.49
  -5 -13   1    2.00    0.51
   5 -13  -1    1.11    0.47
  -5  13   1    1.67    0.64
   5  13  -1   -0.10    0.61
   5  13  -1    0.48    0.46
  -4 -13   1    3.34    0.59
   4 -13  -1    3.99    0.69
   4 -13  -1    3.42    0.59
  -4  13   1    4.71    0.83
   4  13  -1    2.78    0.56
   4  13  -1    2.65    0.60
   4  13  -1    3.08    0.90
  -3 -13   1   67.78    2.66
   3 -13  -1   73.32    2.81
   3 -13  -1   71.99    2.57
  -3  13   1   65.42    2.59
   3  13  -1   70.39    2.76
  -3  13   1   69.06    2.50
   3  13  -1   67.30    3.18
  -3  13   1   70.72    2.95
   3  13  -1   69.41    2.64
   2 -13  -1    0.39    0.34
   2 -13  -1    0.29    0.26
  -2 -13   1    0.11    0.32
   2  13  -1    0.09    0.28
  -2  13   1    0.21    0.28
   2  13  -1    0.19    0.47
  -2  13   1    0.41    0.35
  -2  13   1    0.63    0.47
   2  13  -1    0.95    0.39
   1 -13  -1   41.98    1.86
  -1 -13   1   41.93    1.85
  -1  13   1   43.25    2.07
  -1  13   1   42.68    1.71
   1  13  -1   44.93    1.71
   1  13  -1   41.92    1.81
  -1  13   1   41.97    1.75
   1  13  -1   42.17    2.07
   0 -13  -1    0.54    0.33
   0 -13   1    0.05    0.29
   0  13  -1    0.33    0.25
   0  13  -1    0.84    0.48
   0  13   1    0.48    0.43
   0  13   1    0.34    0.30
   0  13  -1    0.34    0.30
   0  13   1    0.46    0.26
  -1 -13  -1   11.41    0.83
   1 -13   1   10.65    0.85
  -1  13  -1   11.79    0.99
   1  13   1   11.59    0.80
   1  13   1   11.62    1.02
  -1  13  -1   10.26    0.75
   2 -13   1    8.52    0.63
  -2 -13  -1    9.27    0.78
   2 -13   1    7.55    0.80
  -2  13  -1   11.10    0.73
   2  13   1    8.30    0.98
   2  13   1    9.80    0.79
  -2  13  -1    8.77    0.68
  -2  13  -1   10.56    0.96
   3 -13   1   54.68    2.31
  -3 -13  -1   53.89    2.16
   3 -13   1   51.20    2.05
  -3  13  -1   51.89    2.03
  -3  13  -1   54.41    2.42
   3  13   1   49.29    2.17
   3  13   1   49.91    2.57
   4 -13   1    3.79    0.63
  -4 -13  -1    2.97    0.54
   4 -13   1    3.26    0.66
   4  13   1    2.52    0.82
  -4  13  -1    3.21    0.75
  -4  13  -1    5.34    0.58
   4  13   1    2.94    0.60
   5 -13   1   32.71    1.62
   5 -13   1   32.31    1.74
  -5 -13  -1   34.42    1.59
   5  13   1   27.80    2.06
  -5  13  -1   30.58    1.81
   5  13   1   31.87    1.69
   6 -13   1    0.42    0.49
  -6 -13  -1    0.17    0.37
   6  13   1    0.60    0.70
   6  13   1    0.90    0.52
  -6  13  -1    0.14    0.51
   7 -13   1    2.08    0.68
  -7  13  -1    0.86    0.69
   7  13   1    1.09    0.59
   7  13   1    0.91    0.82
  -8 -13  -1   -0.40    0.44
   8 -13   1    0.36    0.59
   8  13   1    0.67    0.79
  -8  13  -1   -0.19    0.61
   8 -14  -1   25.09    1.63
  -8  14   1   21.51    1.82
   8  14  -1   23.42    2.22
   8  14  -1   21.21    1.64
   7 -14  -1    1.47    0.60
   7  14  -1    0.62    0.87
  -7  14   1    1.44    0.77
   7  14  -1    1.09    0.61
   6 -14  -1    0.62    0.51
   6 -14  -1    1.08    0.52
  -6 -14   1    0.64    0.44
   6  14  -1    0.47    0.80
   6  14  -1    0.57    0.52
  -6  14   1    0.82    0.64
   5 -14  -1   12.77    0.99
  -5 -14   1   12.55    0.97
   5 -14  -1   14.16    1.16
   5  14  -1   10.72    1.46
   5  14  -1   10.12    1.05
  -5  14   1   12.18    1.18
   4 -14  -1   33.56    1.73
  -4 -14   1   31.45    1.56
   4 -14  -1   30.93    1.49
  -4  14   1   32.43    1.55
   4  14  -1   30.97    1.69
  -4  14   1   29.26    1.78
   4  14  -1   26.45    2.03
  -3 -14   1    0.35    0.37
   3 -14  -1    0.54    0.39
   3 -14  -1    0.49    0.34
  -3  14   1    0.77    0.51
   3  14  -1    0.53    0.40
   3  14  -1    0.46    0.43
  -3  14   1    0.22    0.40
   3  14  -1    0.16    0.55
   2 -14  -1   15.29    1.05
  -2 -14   1   14.34    0.99
   2 -14  -1   13.57    0.84
  -2  14   1   14.98    0.96
   2  14  -1   16.42    1.30
  -2  14   1   14.35    0.86
   2  14  -1   15.18    1.02
  -2  14   1   13.04    1.15
   2  14  -1   15.07    0.92
   1 -14  -1    6.86    0.76
  -1 -14   1    7.66    0.74
  -1  14   1    6.63    0.88
   1  14  -1    6.69    0.71
   1  14  -1    5.96    0.80
  -1  14   1    6.81    0.62
   1  14  -1    7.52    0.63
   0 -14  -1   20.90    1.19
   0 -14   1   16.70    1.11
   0  14   1   19.40    1.06
   0  14  -1   19.07    0.95
   0  14  -1   19.11    1.29
   0  14   1   18.33    1.29
   0  14  -1   18.54    1.07
  -1 -14  -1   12.46    0.92
   1 -14   1   11.48    0.92
  -1  14  -1   11.78    0.83
   1  14   1   13.38    0.89
   1  14   1   13.94    1.12
  -1  14  -1   11.28    1.04
   2 -14   1   21.86    1.10
   2 -14   1   24.16    1.34
  -2 -14  -1   23.06    1.27
  -2  14  -1   22.46    1.46
   2  14   1   24.45    1.28
  -2  14  -1   21.61    1.15
   2  14   1   21.60    1.51
  -3 -14  -1    1.37    0.46
   3 -14   1    1.86    0.54
   3 -14   1    1.06    0.39
   3  14   1    1.94    0.52
  -3  14  -1    0.92    0.43
  -3  14  -1    0.86    0.36
   3  14   1    1.06    0.65
  -3  14  -1    0.87    0.58
  -4 -14  -1   58.31    2.37
   4 -14   1   55.53    2.31
   4 -14   1   59.71    2.60
   4  14   1   61.76    3.08
  -4  14  -1   55.81    2.64
   4  14   1   54.97    2.46
   5 -14   1    4.34    0.74
   5 -14   1    3.26    0.78
  -5 -14  -1    4.57    0.70
   5  14   1    3.14    0.68
   5  14   1    1.39    0.82
  -5  14  -1    3.40    0.88
   6 -14   1   -0.08    0.43
  -6 -14  -1   -0.32    0.34
   6  14   1    0.60    0.77
  -6  14  -1    0.50    0.63
   6  14   1   -0.68    0.40
  -7 -14  -1    4.55    0.81
   7 -14   1    5.60    0.93
   7  14   1    6.49    1.44
  -7  14  -1    4.94    1.06
   7  14   1    2.70    0.77
   8 -14   1    5.36    0.98
  -8 -14  -1    3.15    0.73
   8  14   1    2.98    1.18
  -8  14  -1    3.07    0.94
   8 -15  -1    4.39    0.96
   8  15  -1    2.99    1.30
   7 -15  -1    2.41    0.72
  -7  15   1    3.46    0.98
   7  15  -1    0.57    0.96
   7  15  -1    2.58    0.79
   6 -15  -1    9.07    0.96
  -6 -15   1    8.32    0.90
   6  15  -1    7.35    1.05
  -6  15   1    8.66    1.15
   6  15  -1    8.18    1.60
  -5 -15   1    0.60    0.44
   5 -15  -1   -0.31    0.44
   5 -15  -1   -0.49    0.36
  -5  15   1    0.04    0.48
   5  15  -1   -0.23    0.50
  -5  15   1    1.04    0.61
   5  15  -1   -0.79    0.65
  -4 -15   1   17.27    1.15
   4 -15  -1   18.31    1.09
   4 -15  -1   19.78    1.33
  -4  15   1   15.27    1.34
   4  15  -1   16.61    1.24
  -4  15   1   15.31    1.09
   4  15  -1   15.39    1.60
   3 -15  -1   18.21    1.06
  -3 -15   1   20.18    1.23
   3 -15  -1   17.64    1.22
   3  15  -1   19.01    1.26
  -3  15   1   18.26    1.13
   3  15  -1   18.59    1.57
  -3  15   1   19.35    1.40
  -2 -15   1    1.50    0.47
   2 -15  -1    2.39    0.62
   2  15  -1    1.08    0.43
   2  15  -1    1.06    0.47
   2  15  -1    2.30    0.74
  -2  15   1    1.77    0.65
  -1 -15   1    7.22    0.79
   1 -15  -1    7.91    0.83
  -1  15   1    9.97    1.03
   1  15  -1    7.95    0.68
   1  15  -1    8.30    0.81
  -1  15   1    7.12    0.68
   1  15  -1    7.14    0.89
   0 -15   1   58.41    2.48
   0 -15  -1   61.71    2.52
   0  15  -1   59.85    2.39
   0  15   1   58.18    2.65
   0  15   1   60.06    2.36
   0  15  -1   60.76    2.66
  -1 -15  -1    1.22    0.47
   1 -15   1    0.43    0.41
   1  15   1    0.37    0.52
  -1  15  -1    1.41    0.43
  -1  15  -1    1.02    0.58
   1  15   1    1.04    0.44
  -2 -15  -1    2.82    0.58
   2 -15   1    1.84    0.53
   2  15   1    1.88    0.70
  -2  15  -1    2.95    0.51
   2  15   1    2.91    0.58
  -2  15  -1    2.05    0.71
   3 -15   1   15.76    0.97
  -3 -15  -1   15.71    1.09
   3 -15   1   16.95    1.21
  -3  15  -1   16.98    1.34
   3  15   1   15.98    1.45
   3  15   1   16.03    1.14
  -4 -15  -1    0.20    0.39
   4 -15   1   -0.05    0.37
   4 -15   1   -0.30    0.40
   4  15   1    0.10    0.41
   4  15   1   -0.16    0.65
  -4  15  -1    0.06    0.48
   5 -15   1    6.48    0.81
   5 -15   1    6.09    0.93
  -5 -15  -1    6.54    0.79
   5  15   1    5.82    1.32
   5  15   1    7.17    0.95
  -5  15  -1    6.57    0.98
   6 -15   1   16.28    1.24
  -6 -15  -1   20.87    1.25
   6  15   1   19.05    1.43
  -6  15  -1   17.30    1.53
   6  15   1   17.74    1.93
   7 -15   1    0.08    0.52
  -7 -15  -1    0.17    0.48
   7  15   1    0.23    0.59
   7  15   1    0.30    1.00
  -7  15  -1    1.54    0.81
   7 -16  -1   12.90    1.20
  -7  16   1   13.29    1.46
   7  16  -1   10.11    1.94
   7  16  -1   15.47    1.41
  -7  16   1   13.04    1.25
  -6 -16   1    0.40    0.49
   6 -16  -1   -0.17    0.45
   6  16  -1   -0.71    0.75
   6  16  -1   -0.30    0.54
  -6  16   1    0.68    0.62
  -6  16   1    0.10    0.61
  -5 -16   1   37.00    1.83
   5 -16  -1   36.73    2.12
   5 -16  -1   36.11    1.78
   5  16  -1   31.07    2.46
   5  16  -1   36.86    1.99
  -5  16   1   35.73    2.10
  -5  16   1   36.29    1.84
   4 -16  -1    0.17    0.44
  -4 -16   1    0.24    0.41
  -4  16   1   -0.37    0.48
   4  16  -1   -0.23    0.43
   4  16  -1    0.07    0.70
  -3 -16   1   -0.20    0.37
   3 -16  -1    0.03    0.37
  -3  16   1    0.35    0.55
   3  16  -1    0.08    0.46
   3  16  -1    0.24    0.65
  -2 -16   1    8.93    0.88
   2 -16  -1   10.28    0.98
   2  16  -1    9.01    0.92
  -2  16   1   12.81    1.19
   2  16  -1    9.59    0.83
   2  16  -1   11.32    1.18
   1 -16  -1   14.87    1.13
  -1 -16   1   13.56    1.05
  -1  16   1   14.87    1.25
   1  16  -1   14.88    1.07
   1  16  -1   13.63    1.18
   0 -16   1    0.53    0.40
   0 -16  -1    0.23    0.38
   0  16   1    0.64    0.50
   0  16  -1    0.34    0.42
   0  16   1   -0.02    0.34
   0  16  -1    0.32    0.47
   1 -16   1   51.68    2.30
  -1 -16  -1   51.73    2.29
  -1  16  -1   47.67    2.12
  -1  16  -1   53.13    2.51
   1  16   1   54.05    2.58
   1  16   1   55.04    2.23
  -2 -16  -1    1.11    0.47
   2 -16   1    1.97    0.61
   2  16   1    1.68    0.69
  -2  16  -1    1.33    0.45
   2  16   1    1.43    0.51
  -2  16  -1    2.53    0.76
   3 -16   1    9.22    0.95
  -3 -16  -1    6.29    0.81
  -3  16  -1    6.58    0.99
   3  16   1    6.37    1.11
   3  16   1    7.43    0.88
  -4 -16  -1    0.94    0.47
   4 -16   1    0.75    0.51
   4  16   1    1.21    0.56
   4  16   1    0.38    0.70
  -4  16  -1    0.73    0.59
  -5 -16  -1   21.17    1.37
   5 -16   1   25.48    1.43
   5 -16   1   25.43    1.72
   5  16   1   22.65    1.54
   5  16   1   22.84    2.06
  -5  16  -1   23.77    1.71
  -6 -16  -1    2.54    0.62
   6 -16   1    2.93    0.73
   6  16   1    2.45    1.12
   6  16   1    3.66    0.84
  -6  16  -1    3.52    0.94
  -7 -16  -1   14.47    1.23
   7 -16   1   13.45    1.19
   7  16   1   12.52    1.32
   7  16   1   13.50    1.93
  -7  16  -1   12.99    1.41
   7 -17  -1   -0.54    0.52
   6 -17  -1   31.21    1.72
  -6 -17   1   30.95    1.68
   6  17  -1   23.89    2.32
  -6  17   1   31.11    2.03
   6  17  -1   27.72    1.85
  -5 -17   1    0.53    0.48
   5 -17  -1   -0.31    0.50
   5  17  -1    0.29    0.57
  -5  17   1    0.50    0.60
   5  17  -1    0.01    0.83
  -4 -17   1    9.61    0.97
   4 -17  -1   10.03    1.09
  -4  17   1   11.41    1.19
   4  17  -1    9.84    1.08
   4  17  -1    8.08    1.33
   3 -17  -1    0.93    0.55
  -3 -17   1    0.09    0.41
   3  17  -1    0.64    0.54
   3  17  -1    0.35    0.68
  -3  17   1    0.49    0.62
  -2 -17   1    3.97    0.69
   2 -17  -1    2.66    0.66
  -2  17   1    4.73    0.93
   2  17  -1    3.35    0.86
   2  17  -1    4.04    0.72
  -1 -17   1    0.74    0.44
   1 -17  -1    0.53    0.46
   1  17  -1    0.91    0.62
  -1  17   1    0.38    0.52
   1  17  -1    1.33    0.49
   0 -17  -1   37.08    1.87
   0 -17   1   37.33    1.88
   0  17  -1   35.07    1.76
   0  17  -1   37.84    2.02
   0  17   1   38.39    2.04
   1 -17   1    2.43    0.63
  -1 -17  -1    2.34    0.59
  -1  17  -1    3.25    0.79
   1  17   1    1.18    0.48
  -1  17  -1    2.64    0.57
   1  17   1    2.74    0.79
  -2 -17  -1   26.72    1.55
   2 -17   1   28.79    1.65
  -2  17  -1   28.22    1.77
   2  17   1   30.91    1.89
   2  17   1   25.64    1.51
   3 -17   1    0.48    0.45
  -3 -17  -1    0.44    0.41
   3  17   1    0.25    0.47
  -3  17  -1    1.08    0.67
   3  17   1    0.36    0.60
   4 -17   1    5.70    0.97
  -4 -17  -1    5.65    0.82
  -4  17  -1    6.36    1.04
   4  17   1    4.46    0.83
   4  17   1    3.33    0.99
  -5 -17  -1    0.53    0.48
   5  17   1   -0.66    0.71
   5  17   1    0.62    0.61
  -5  17  -1    0.01    0.55
  -6 -17  -1   17.42    1.30
   6 -17   1   19.89    1.37
   6  17   1   17.64    2.04
  -6  17  -1   20.40    1.64
   6  17   1   16.08    1.42
  -6 -18   1    0.45    0.51
   6  18  -1   -0.80    0.62
   6  18  -1   -0.86    0.79
   5 -18  -1   10.18    1.23
  -5 -18   1   12.15    1.11
  -5  18   1   11.82    1.32
   5  18  -1   10.68    1.59
   5  18  -1   10.76    1.18
   4 -18  -1    1.58    0.64
  -4 -18   1    2.93    0.68
  -4  18   1    2.82    0.84
   4  18  -1   -0.15    0.66
   4  18  -1    0.69    0.59
   3 -18  -1    7.50    0.98
  -3 -18   1    9.44    0.96
   3  18  -1    8.43    1.18
  -3  18   1    9.78    1.18
   3  18  -1    9.14    1.03
   2 -18  -1    7.80    0.96
  -2 -18   1    7.11    0.90
  -2  18   1    6.83    1.03
   2  18  -1    7.51    0.93
   2  18  -1    8.95    1.11
  -1 -18   1   26.57    1.61
   1 -18  -1   27.41    1.67
  -1  18   1   28.68    1.78
   1  18  -1   31.66    1.85
   1  18  -1   29.64    1.62
   0 -18  -1    0.52    0.47
   0 -18   1    0.04    0.40
   0  18   1    0.24    0.52
   0  18  -1    0.03    0.51
   0  18  -1   -0.07    0.42
   1 -18   1   25.23    1.53
  -1 -18  -1   23.97    1.50
   1  18   1   23.97    1.67
  -1  18  -1   22.06    1.55
   2 -18   1    0.61    0.52
  -2 -18  -1    0.98    0.52
  -2  18  -1    0.81    0.68
   2  18   1    0.39    0.48
   2  18   1    1.30    0.73
  -3 -18  -1    0.75    0.50
   3 -18   1   -0.12    0.42
   3  18   1   -0.45    0.57
  -3  18  -1   -0.39    0.55
   3  18   1    0.70    0.53
   4 -18   1    3.83    0.86
  -4 -18  -1    4.16    0.79
   4  18   1    3.14    1.01
   4  18   1    2.96    0.74
  -4  18  -1    3.96    0.91
  -5 -18  -1    1.78    0.62
   5  18   1    1.54    0.70
   5  18   1    1.24    0.91
  -5  18  -1    2.29    0.87
  -6 -18  -1    0.60    0.50
  -5 -19   1    2.17    0.63
   5 -19  -1    3.33    0.86
   5  19  -1    2.53    1.08
   5  19  -1    3.06    0.82
   4 -19  -1    3.81    0.88
  -4 -19   1    4.84    0.83
  -4  19   1    2.83    0.90
   4  19  -1    4.96    0.93
   4  19  -1    2.79    0.97
  -3 -19   1   11.02    1.07
   3 -19  -1   14.25    1.23
   3  19  -1   11.51    1.16
  -3  19   1   13.14    1.38
   3  19  -1   10.59    1.31
  -2 -19   1    1.16    0.56
   2 -19  -1    0.46    0.47
  -2  19   1   -0.12    0.50
   2  19  -1    0.94    0.67
   2  19  -1    0.35    0.54
   1 -19  -1    4.99    0.88
  -1 -19   1    5.09    0.83
   1  19  -1    4.28    0.91
   1  19  -1    2.83    0.68
  -1  19   1    3.57    0.80
   0 -19  -1   14.96    1.24
   0 -19   1   17.83    1.28
   0  19  -1   14.85    1.31
   0  19   1   14.31    1.34
   1 -19   1    0.07    0.48
  -1 -19  -1    0.30    0.48
   1  19   1   -0.40    0.55
  -1  19  -1    0.04    0.48
  -2 -19  -1    3.45    0.75
   2 -19   1    4.88    0.85
  -2  19  -1    4.53    0.92
   2  19   1    3.25    0.87
  -3 -19  -1   19.64    1.40
   3 -19   1   24.64    1.57
   3  19   1   19.87    1.45
  -3  19  -1   21.20    1.61
   3  19   1   20.08    1.69
  -4 -19  -1    0.87    0.52
   4 -19   1    0.33    0.58
   4  19   1    0.19    0.56
   4  19   1    0.09    0.76
  -4  19  -1   -0.29    0.64
  -5 -19  -1    2.34    0.65
   5  19   1    1.82    0.72
   4 -20  -1    9.98    1.15
   4  20  -1    8.14    1.19
   3 -20  -1    0.39    0.50
  -3 -20   1    0.52    0.54
  -3  20   1    0.18    0.63
   3  20  -1    0.00    0.63
   3  20  -1   -0.08    0.55
   2 -20  -1   26.58    1.67
  -2 -20   1   25.88    1.62
  -2  20   1   25.45    1.73
   2  20  -1   24.77    1.77
   1 -20  -1   -0.37    0.43
  -1 -20   1    0.12    0.51
   1  20  -1   -0.37    0.51
  -1  20   1    0.41    0.58
   0 -20  -1   -0.13    0.46
   0 -20   1    0.10    0.47
   0  20   1    0.06    0.60
   0  20  -1    0.25    0.63
  -1 -20  -1    3.37    0.76
   1 -20   1    5.06    0.92
   1  20   1    4.74    0.99
  -1  20  -1    3.26    0.79
  -2 -20  -1    7.96    0.97
   2 -20   1    6.85    0.97
   2  20   1    7.39    1.12
  -2  20  -1    7.04    1.05
  -3 -20  -1    0.64    0.54
   3 -20   1    0.56    0.58
  -3  20  -1    0.29    0.67
   3  20   1    0.33    0.67
   4 -20   1   17.77    1.46
   1 -21  -1   14.12    1.33
  -1  21   1   11.04    1.30
   1  21  -1   11.52    1.25
   0 -21   1    0.37    0.56
   0 -21  -1    0.22    0.53
   0  21  -1   -0.38    0.56
   0  21   1    0.41    0.66
   1 -21   1    4.69    0.93
  -1  21  -1    4.71    1.00
   1  21   1    2.22    0.81
  11   0  -2    0.34    0.62
 -11   0   2    0.02    0.45
  10   0  -2   19.03    1.32
 -10   0   2   21.42    1.31
  10   0  -2   20.54    1.48
  -9   0   2    0.46    0.38
   9   0  -2   -0.02    0.36
   9   0  -2    0.46    0.47
  -9   0   2   -0.06    0.32
  -8   0   2    2.09    0.43
   8   0  -2    2.79    0.54
   8   0  -2    2.59    0.62
  -8   0   2    1.92    0.44
  -7   0   2   -0.26    0.22
   7   0  -2   -0.24    0.23
   7   0  -2    0.04    0.27
   7   0  -2    0.03    0.31
   6   0  -2   75.57    2.70
   6   0  -2   77.26    2.69
   6   0  -2   77.18    2.78
   6   0  -2   74.20    2.48
   5   0  -2   -0.06    0.11
   5   0  -2   -0.05    0.19
   5   0  -2   -0.09    0.17
   5   0  -2   -0.03    0.17
   4   0  -2  236.77    7.39
   4   0  -2  233.82    7.34
   4   0  -2  238.52    7.35
   4   0  -2  241.38    7.23
   4   0  -2  238.31    7.30
   3   0  -2    0.04    0.11
   3   0  -2    0.16    0.12
   3   0  -2    0.10    0.12
   3   0  -2    0.06    0.08
   3   0  -2   -0.03    0.10
   3   0  -2    0.39    0.17
   2   0  -2   50.46    1.57
   2   0  -2   46.95    1.59
   2   0  -2   46.78    1.58
   2   0  -2   48.98    1.56
   2   0  -2   48.46    1.55
   2   0  -2   48.49    1.56
   1   0  -2    0.07    0.04
   1   0  -2    0.03    0.05
   1   0  -2    0.13    0.04
   0   0   2  351.33   11.10
   0   0  -2  369.11   11.02
   0   0   2  370.37   11.00
   0   0   2  356.90   11.09
   0   0  -2  378.94   11.08
   0   0  -2  370.19   11.07
  -1   0  -2    0.09    0.11
  -1   0  -2   -0.01    0.12
   1   0   2    0.06    0.15
   1   0   2    0.78    0.18
   1   0   2   -0.03    0.12
   2   0   2   38.55    1.35
  -2   0  -2   37.66    1.28
   2   0   2   38.40    1.33
   3   0   2    0.02    0.15
   3   0   2   -0.04    0.12
  -3   0  -2   -0.03    0.11
   3   0   2    0.29    0.17
   4   0   2   22.03    0.96
   4   0   2   22.09    0.96
  -4   0  -2   22.07    0.89
   4   0   2   20.95    0.99
   5   0   2   -0.03    0.19
  -5   0  -2    0.25    0.20
  -5   0  -2    0.16    0.19
   5   0   2    0.09    0.20
  -5   0  -2    0.40    0.12
   5   0   2   -0.04    0.24
  -6   0  -2  103.44    3.36
  -6   0  -2   93.35    3.34
   6   0   2  100.70    3.48
   6   0   2  101.76    3.51
   6   0   2   99.46    3.59
   7   0   2    0.05    0.30
  -7   0  -2    0.12    0.27
  -7   0  -2    0.19    0.26
   7   0   2    0.04    0.33
   7   0   2   -0.35    0.27
   8   0   2   58.15    2.38
  -8   0  -2   51.55    2.18
  -8   0  -2   55.45    2.16
   8   0   2   55.28    2.35
   8   0   2   57.16    2.52
   9   0   2    0.20    0.43
   9   0   2   -0.14    0.42
  -9   0  -2   -0.17    0.34
  -9   0  -2    0.42    0.40
 -10   0  -2    0.93    0.52
  10   0   2    2.19    0.80
  10   0   2    1.64    0.64
 -11   0  -2    0.48    0.54
  11   0   2   -0.13    0.63
 -11  -1   2   18.80    1.36
  11  -1  -2   17.14    1.52
  11   1  -2   15.12    1.41
  10  -1  -2    0.20    0.47
  10  -1  -2    0.08    0.52
 -10  -1   2    0.37    0.48
  10   1  -2   -0.52    0.45
 -10   1   2    0.25    0.42
  -9  -1   2    8.77    0.79
   9  -1  -2    9.72    0.88
   9  -1  -2    9.65    0.99
  -9  -1   2    9.10    0.82
  -9   1   2    7.27    0.74
   9   1  -2    8.98    0.80
   9   1  -2    7.66    0.91
   8  -1  -2   21.00    1.20
  -8  -1   2   20.22    1.09
   8  -1  -2   20.25    1.29
   8   1  -2   20.85    1.12
   8   1  -2   22.16    1.27
  -8   1   2   20.24    1.06
   8   1  -2   20.08    1.16
  -8   1   2   20.47    1.03
   7  -1  -2   42.58    1.56
   7  -1  -2   42.32    1.82
   7  -1  -2   42.16    1.88
   7   1  -2   42.48    1.80
  -7   1   2   43.60    1.66
  -7   1   2   45.10    1.66
   7   1  -2   43.36    1.87
   7   1  -2   44.17    1.76
   6  -1  -2   -0.01    0.15
   6  -1  -2   -0.15    0.19
   6  -1  -2   -0.29    0.22
  -6   1   2    0.14    0.19
   6   1  -2    0.03    0.22
   6   1  -2    0.42    0.28
   6   1  -2    0.19    0.24
   5  -1  -2  141.76    4.57
   5  -1  -2  137.56    4.62
   5  -1  -2  136.97    4.58
   5  -1  -2  145.21    4.40
   5   1  -2  143.26    4.61
   5   1  -2  142.41    4.53
   5   1  -2  135.98    4.55
   5   1  -2  145.70    4.41
   5   1  -2  142.26    4.53
   4  -1  -2    5.05    0.38
   4  -1  -2    4.56    0.38
   4  -1  -2    5.35    0.30
   4  -1  -2    5.30    0.41
   4   1  -2    5.24    0.31
   4   1  -2    5.82    0.39
   4   1  -2    4.94    0.38
   4   1  -2    5.89    0.38
   4   1  -2    5.37    0.36
   4   1  -2    4.94    0.36
   3  -1  -2   16.21    0.61
   3  -1  -2   15.52    0.68
   3  -1  -2   14.95    0.69
   3  -1  -2   15.93    0.66
   3  -1  -2   16.39    0.61
   3   1  -2   15.78    0.66
   3   1  -2   16.88    0.68
   3   1  -2   16.57    0.61
   3   1  -2   16.07    0.66
   3   1  -2   15.22    0.65
   3   1  -2   16.04    0.64
   2  -1  -2    3.67    0.19
   2  -1  -2    3.39    0.25
   2  -1  -2    3.68    0.19
   2  -1  -2    3.76    0.20
   2  -1  -2    3.70    0.24
   2   1  -2    3.60    0.24
   2   1  -2    4.04    0.24
   2   1  -2    3.45    0.22
   2   1  -2    3.26    0.22
   2   1  -2    3.51    0.21
   2   1  -2    3.51    0.20
   1  -1  -2  171.11    5.01
   1  -1  -2  156.49    4.95
   1  -1  -2  167.56    4.94
   1  -1  -2  158.29    4.97
   1   1  -2  162.57    4.95
   1   1  -2  166.28    4.98
  -1   1   2  168.62    4.99
   1   1  -2  167.91    5.00
   1   1  -2  164.54    5.01
   0  -1   2   56.35    1.77
   0  -1  -2   58.99    1.77
   0  -1   2   56.36    1.80
   0  -1  -2   58.03    1.77
   0   1   2   58.42    1.80
   0   1  -2   60.97    1.76
   0   1  -2   55.12    1.81
   0   1   2   53.99    1.82
   0   1   2   58.46    1.79
   0   1  -2   58.50    1.80
  -1  -1  -2  400.98   11.46
   1  -1   2  384.65   11.46
   1  -1   2  385.89   11.43
  -1  -1  -2  383.17   11.53
   1  -1   2  382.47   11.40
   1   1   2  379.33   11.43
   1   1   2  355.86   11.45
  -1   1  -2  390.61   11.59
   1   1   2  376.17   11.46
  -1   1  -2  370.27   11.42
  -2  -1  -2   27.57    0.86
   2  -1   2   26.22    1.00
  -2  -1  -2   27.47    0.95
   2  -1   2   26.66    0.97
   2  -1   2   25.95    1.00
   2  -1   2   26.50    0.82
  -2   1  -2   26.66    0.94
   2   1   2   26.42    0.98
   2   1   2   26.66    0.97
  -2   1  -2   27.85    0.93
   2   1   2   26.91    1.01
  -3  -1  -2   29.77    1.09
   3  -1   2   29.64    1.12
   3  -1   2   29.86    1.16
  -3  -1  -2   30.21    0.96
   3  -1   2   31.02    0.93
   3  -1   2   30.62    1.17
   3   1   2   29.92    1.12
   3   1   2   28.99    1.12
  -3   1  -2   27.41    1.06
  -3   1  -2   29.79    1.06
   3   1   2   28.96    1.16
   4  -1   2   25.61    1.09
   4  -1   2   26.94    0.86
  -4  -1  -2   27.92    0.90
   4  -1   2   25.31    1.14
   4  -1   2   25.14    1.12
  -4  -1  -2   25.78    1.04
  -4   1  -2   27.39    1.02
   4   1   2   26.76    1.09
   4   1   2   25.99    1.14
  -4   1  -2   27.01    1.03
   4   1   2   25.20    1.09
  -5  -1  -2   28.59    1.19
   5  -1   2   27.46    1.24
   5  -1   2   31.78    1.36
  -5  -1  -2   29.84    1.00
   5  -1   2   29.46    1.30
   5   1   2   27.96    1.32
  -5   1  -2   30.11    1.18
  -5   1  -2   29.23    1.15
   5   1   2   28.29    1.25
   5   1   2   29.23    1.26
   6  -1   2    1.59    0.40
   6  -1   2    1.12    0.37
  -6  -1  -2    1.20    0.31
   6  -1   2    0.88    0.34
  -6   1  -2    1.09    0.30
   6   1   2    1.52    0.38
   6   1   2    1.31    0.36
  -6   1  -2    1.09    0.30
   6   1   2    1.75    0.45
  -7  -1  -2   59.36    2.28
  -7  -1  -2   64.88    2.33
   7  -1   2   60.64    2.47
   7  -1   2   58.86    2.52
   7  -1   2   60.20    2.39
  -7   1  -2   60.48    2.23
   7   1   2   62.87    2.54
   7   1   2   63.49    2.41
  -7   1  -2   61.24    2.28
   7   1   2   57.14    2.38
  -8  -1  -2    0.59    0.35
   8  -1   2    0.06    0.40
  -8  -1  -2   -0.18    0.35
   8  -1   2    0.25    0.38
  -8   1  -2    0.22    0.31
   8   1   2    0.79    0.48
   8   1   2    0.37    0.36
  -8   1  -2    0.27    0.33
   8   1   2    0.04    0.36
  -9  -1  -2   12.85    0.96
   9  -1   2   12.51    1.18
  -9  -1  -2   10.69    0.93
   9  -1   2   12.26    1.07
   9   1   2   10.56    0.98
  -9   1  -2   12.06    0.92
   9   1   2   12.65    1.16
  -9   1  -2   12.38    0.87
   9   1   2   11.55    1.03
  10  -1   2    5.96    1.06
 -10  -1  -2    5.87    0.81
 -10  -1  -2    5.15    0.81
  10  -1   2    4.13    0.85
 -10   1  -2    5.40    0.79
  10   1   2    5.86    1.11
 -11  -1  -2    1.72    0.67
  11  -1   2    2.22    0.88
  11   1   2    3.03    0.93
 -11   1  -2    2.77    0.71
  11  -2  -2    1.33    0.72
  11  -2  -2    0.43    0.59
 -11  -2   2    0.16    0.53
 -11   2   2   -0.25    0.52
  10  -2  -2   15.92    1.26
  10  -2  -2   17.82    1.42
 -10  -2   2   17.47    1.19
 -10  -2   2   17.19    1.24
  10   2  -2   18.21    1.39
 -10   2   2   16.32    1.10
  -9  -2   2   19.27    1.18
   9  -2  -2   17.79    1.22
   9  -2  -2   17.97    1.32
  -9   2   2   16.54    1.02
   9   2  -2   17.39    1.19
   9   2  -2   17.97    1.24
   8  -2  -2    2.27    0.53
  -8  -2   2    2.51    0.49
   8  -2  -2    2.36    0.61
  -8   2   2    2.16    0.43
   8   2  -2    1.88    0.52
   8   2  -2    3.31    0.56
   8   2  -2    1.93    0.45
   7  -2  -2   13.38    0.95
   7  -2  -2   13.52    0.90
   7   2  -2   14.38    0.93
   7   2  -2   13.96    0.82
  -7   2   2   14.14    0.76
  -7   2   2   14.45    0.73
   7   2  -2   14.38    0.89
   6  -2  -2  132.87    4.48
   6  -2  -2  130.90    4.53
   6  -2  -2  134.77    4.22
   6   2  -2  132.18    4.45
  -6   2   2  134.73    4.28
  -6   2   2  138.91    4.27
   6   2  -2  134.32    4.36
   6   2  -2  133.08    4.47
   5  -2  -2    7.33    0.55
   5  -2  -2    9.03    0.44
   5  -2  -2    7.72    0.58
  -5   2   2    7.72    0.45
  -5   2   2    8.23    0.45
   5   2  -2    7.64    0.48
   5   2  -2    8.97    0.56
   5   2  -2    8.98    0.58
   5   2  -2    9.02    0.56
   4  -2  -2    3.86    0.35
   4  -2  -2    4.23    0.27
   4  -2  -2    4.03    0.37
   4   2  -2    3.73    0.33
   4   2  -2    4.09    0.34
   4   2  -2    3.42    0.32
   4   2  -2    3.92    0.34
  -4   2   2    3.74    0.27
   4   2  -2    3.54    0.28
   3  -2  -2  145.51    4.65
   3  -2  -2  148.64    4.67
   3  -2  -2  143.99    4.54
  -3   2   2  156.07    4.53
   3   2  -2  145.87    4.64
   3   2  -2  152.94    4.62
   3   2  -2  147.29    4.60
   3   2  -2  146.83    4.63
   3   2  -2  145.46    4.55
   2  -2  -2   20.51    0.77
   2  -2  -2   20.25    0.71
   2  -2  -2   20.89    0.65
   2   2  -2   20.31    0.69
   2   2  -2   18.94    0.72
  -2   2   2   19.75    0.74
  -2   2   2   19.50    0.66
   2   2  -2   19.52    0.76
   2   2  -2   20.04    0.70
   2   2  -2   19.96    0.76
  -1  -2   2   43.98    1.48
   1  -2  -2   45.96    1.53
  -1   2   2   47.85    1.58
  -1   2   2   52.42    1.46
   1   2  -2   48.20    1.51
   0  -2  -2   92.15    2.80
   0  -2   2   95.54    2.83
   0  -2  -2   92.25    2.82
   0  -2   2   90.50    2.83
   0  -2   2   91.34    2.79
   0   2  -2   92.98    2.84
   0   2  -2   91.02    2.88
   0   2  -2   85.37    2.85
   0   2   2   95.72    2.82
   0   2   2   90.89    2.89
   0   2   2   89.23    2.89
   0   2   2   94.95    2.79
   1  -2   2    3.63    0.22
   1  -2   2    3.82    0.24
   1  -2   2    4.14    0.27
  -1  -2  -2    4.06    0.21
   1   2   2    3.76    0.24
  -1   2  -2    4.11    0.21
   1   2   2    4.61    0.24
  -1   2  -2    4.10    0.23
   1   2   2    4.18    0.28
   1   2   2    4.35    0.27
   2  -2   2  132.27    4.14
   2  -2   2  130.49    3.97
  -2  -2  -2  134.12    4.00
   2  -2   2  128.59    4.12
   2   2   2  133.23    4.09
  -2   2  -2  133.22    4.03
   2   2   2  129.74    4.10
   2   2   2  128.93    4.07
   2   2   2  129.38    4.12
  -2   2  -2  132.97    4.06
   3  -2   2   21.68    0.93
   3  -2   2   22.22    0.94
   3  -2   2   22.04    0.72
   3  -2   2   22.57    0.90
  -3  -2  -2   22.11    0.77
   3   2   2   20.97    0.92
  -3   2  -2   22.07    0.81
   3   2   2   22.27    0.87
   3   2   2   22.03    0.90
  -3   2  -2   21.15    0.84
  -4  -2  -2   26.93    0.89
   4  -2   2   24.83    1.10
  -4  -2  -2   24.87    1.01
   4  -2   2   24.60    0.82
   4  -2   2   24.85    1.06
   4  -2   2   25.09    1.11
  -4   2  -2   23.93    0.97
   4   2   2   23.63    1.05
   4   2   2   24.80    1.01
  -4   2  -2   24.12    0.94
   4   2   2   24.35    1.09
   5  -2   2   79.44    2.38
   5  -2   2   76.26    2.76
  -5  -2  -2   75.78    2.63
  -5  -2  -2   80.02    2.44
   5  -2   2   74.33    2.77
  -5   2  -2   79.00    2.55
   5   2   2   77.74    2.78
   5   2   2   76.56    2.66
  -5   2  -2   71.48    2.58
   5   2   2   74.41    2.70
   6  -2   2    6.78    0.67
  -6  -2  -2    6.69    0.58
   6  -2   2    7.56    0.66
  -6   2  -2    7.13    0.54
   6   2   2    8.32    0.70
  -6   2  -2    7.51    0.51
   6   2   2    7.86    0.61
   6   2   2    7.30    0.62
   7  -2   2    1.55    0.49
   7  -2   2    1.89    0.52
  -7  -2  -2    1.18    0.36
  -7   2  -2    2.01    0.39
   7   2   2    1.45    0.42
   7   2   2    1.18    0.40
  -7   2  -2    1.22    0.31
   7   2   2    1.97    0.56
  -8  -2  -2   26.49    1.31
   8  -2   2   22.41    1.39
  -8  -2  -2   23.15    1.30
   8  -2   2   24.87    1.51
   8   2   2   24.29    1.49
   8   2   2   25.39    1.33
   8   2   2   25.48    1.42
  -8   2  -2   24.40    1.25
  -8   2  -2   26.50    1.19
  -9  -2  -2   14.15    1.07
  -9  -2  -2   15.56    1.07
   9  -2   2   15.41    1.19
   9  -2   2   16.28    1.30
  -9   2  -2   13.22    0.97
   9   2   2   13.32    1.23
   9   2   2   13.18    1.12
 -10  -2  -2    0.16    0.49
  10  -2   2    0.02    0.58
 -10  -2  -2    0.23    0.43
  10  -2   2   -0.07    0.49
  10   2   2    0.21    0.63
 -10   2  -2    0.57    0.47
  11  -2   2    5.33    1.17
  11  -2   2    3.18    0.90
 -11  -2  -2    3.17    0.74
 -11   2  -2    3.35    0.73
  11   2   2    4.32    1.07
  11  -3  -2    8.14    1.09
  11  -3  -2    8.72    1.22
 -11   3   2    8.12    1.10
  10  -3  -2   15.79    1.29
 -10  -3   2   17.69    1.23
 -10  -3   2   16.62    1.27
  10  -3  -2   19.14    1.45
 -10   3   2   18.67    1.34
  10   3  -2   19.65    1.41
  -9  -3   2   -0.06    0.40
   9  -3  -2    0.37    0.51
   9  -3  -2    0.56    0.46
  -9   3   2   -0.02    0.31
   9   3  -2    0.60    0.47
   9   3  -2    0.91    0.50
   8  -3  -2   28.58    1.58
   8  -3  -2   28.70    1.53
  -8   3   2   29.78    1.30
   8   3  -2   30.69    1.54
   8   3  -2   30.64    1.36
   8   3  -2   28.36    1.48
   7  -3  -2    0.05    0.35
   7  -3  -2    0.50    0.35
  -7  -3   2    0.85    0.28
   7   3  -2    0.13    0.29
  -7   3   2    0.37    0.22
  -7   3   2    0.36    0.24
   7   3  -2    0.40    0.27
   7   3  -2    0.32    0.32
   6  -3  -2   20.55    1.10
   6  -3  -2   20.33    1.06
   6  -3  -2   20.42    0.85
   6   3  -2   20.43    0.92
   6   3  -2   21.00    1.03
   6   3  -2   21.04    1.04
  -6   3   2   20.13    0.84
   6   3  -2   18.56    1.00
  -6   3   2   22.09    0.91
   5  -3  -2   44.30    1.75
   5  -3  -2   43.28    1.53
   5  -3  -2   43.58    1.72
  -5   3   2   44.36    1.50
  -5   3   2   43.61    1.55
   5   3  -2   43.19    1.56
   5   3  -2   44.03    1.69
   5   3  -2   43.78    1.67
   5   3  -2   45.86    1.70
   5   3  -2   45.30    1.68
   4  -3  -2   29.13    1.23
   4  -3  -2   32.49    1.10
   4  -3  -2   28.94    1.21
   4   3  -2   29.78    1.15
   4   3  -2   27.64    1.19
   4   3  -2   30.80    1.20
   4   3  -2   30.62    1.19
  -4   3   2   30.48    1.07
  -4   3   2   30.35    1.03
   4   3  -2   31.21    1.09
   3  -3  -2   18.25    0.68
   3  -3  -2   17.61    0.78
   3  -3  -2   16.96    0.76
  -3   3   2   17.65    0.64
   3   3  -2   17.81    0.69
   3   3  -2   16.50    0.76
  -3   3   2   16.84    0.73
   3   3  -2   17.84    0.73
   3   3  -2   16.79    0.74
  -3   3   2   16.92    0.59
   3   3  -2   17.76    0.65
   2  -3  -2  410.14   12.63
   2  -3  -2  425.36   12.55
   2   3  -2  413.59   12.57
  -2   3   2  416.91   12.62
   2   3  -2  418.92   12.49
   2   3  -2  414.53   12.62
  -2   3   2  420.90   12.48
   1  -3  -2  153.83    4.70
  -1  -3   2  151.05    4.62
  -1  -3   2  156.36    4.71
   1   3  -2  148.99    4.74
   1   3  -2  153.06    4.74
  -1   3   2  152.23    4.80
  -1   3   2  156.96    4.63
   1   3  -2  154.85    4.72
   0  -3   2    2.18    0.17
   0  -3  -2    2.18    0.18
   0  -3   2    2.27    0.21
   0  -3   2    1.91    0.13
   0   3   2    2.22    0.29
   0   3  -2    2.02    0.25
   0   3  -2    2.39    0.18
   0   3   2    2.28    0.15
   0   3  -2    2.28    0.22
   0   3   2    2.34    0.26
   1  -3   2    3.28    0.22
  -1  -3  -2    1.81    0.17
   1  -3   2    1.98    0.18
   1  -3   2    2.10    0.21
  -1   3  -2    2.06    0.19
   1   3   2    1.62    0.24
   1   3   2    2.34    0.21
  -1   3  -2    2.22    0.19
   1   3   2    2.57    0.23
   1   3   2    2.07    0.19
  -1   3  -2    1.97    0.16
   2  -3   2   18.90    0.78
  -2  -3  -2   17.81    0.68
   2  -3   2   17.73    0.66
   2  -3   2   18.36    0.76
   2   3   2   17.76    0.76
   2   3   2   18.70    0.70
  -2   3  -2   17.76    0.71
   2   3   2   18.16    0.76
   2   3   2   18.07    0.74
  -2   3  -2   20.11    0.68
   3  -3   2   22.97    0.80
   3  -3   2   23.13    0.99
  -3  -3  -2   24.19    0.86
   3  -3   2   22.77    0.99
  -3   3  -2   23.18    0.90
  -3   3  -2   23.76    0.85
   3   3   2   24.03    0.99
   3   3   2   22.95    0.96
   3   3   2   24.38    0.98
   3   3   2   23.90    0.90
   4  -3   2  193.69    6.28
  -4  -3  -2  200.59    6.04
   4  -3   2  201.78    5.97
   4  -3   2  191.99    6.27
  -4   3  -2  193.35    6.12
   4   3   2  201.70    6.14
  -4   3  -2  198.89    6.06
   4   3   2  197.08    6.24
   4   3   2  193.60    6.26
   5  -3   2    1.33    0.35
   5  -3   2    1.09    0.15
  -5  -3  -2    1.48    0.23
   5  -3   2    0.98    0.32
  -5  -3  -2    1.40    0.30
   5   3   2    1.18    0.34
   5   3   2    1.56    0.31
  -5   3  -2    1.52    0.25
   5   3   2    0.73    0.27
  -5   3  -2    1.16    0.26
   6  -3   2   15.12    1.00
   6  -3   2   14.75    0.98
  -6  -3  -2   16.78    0.91
   6   3   2   17.10    0.99
  -6   3  -2   18.26    0.88
  -6   3  -2   18.27    0.81
   6   3   2   18.69    0.92
   6   3   2   16.30    1.02
   7  -3   2   31.89    1.66
   7  -3   2   33.39    1.65
  -7  -3  -2   34.10    1.50
   7   3   2   32.48    1.58
   7   3   2   33.21    1.48
  -7   3  -2   32.77    1.43
   7   3   2   31.65    1.65
  -7   3  -2   36.35    1.38
  -8  -3  -2   18.47    1.12
   8  -3   2   16.14    1.23
   8  -3   2   15.85    1.17
  -8  -3  -2   17.60    1.08
  -8   3  -2   16.19    0.94
  -8   3  -2   16.31    0.99
   8   3   2   18.39    1.26
   8   3   2   16.61    1.02
   8   3   2   16.01    1.13
   9  -3   2    0.00    0.49
  -9  -3  -2    0.09    0.40
  -9  -3  -2    0.05    0.43
   9  -3   2    0.93    0.52
  -9   3  -2    0.04    0.35
   9   3   2    0.38    0.45
   9   3   2    0.79    0.55
  10  -3   2   18.02    1.42
 -10  -3  -2   14.43    1.21
 -10  -3  -2   16.08    1.20
  10  -3   2   12.54    1.31
  10   3   2   14.75    1.40
  10   3   2   15.34    1.27
 -10   3  -2   14.98    1.09
  11  -3   2   -0.20    0.60
  11  -3   2    0.17    0.71
 -11   3  -2   -0.32    0.47
 -11  -4   2    0.93    0.64
  11  -4  -2    0.49    0.61
  11  -4  -2    0.59    0.62
 -11  -4   2    0.60    0.58
 -11   4   2   -0.42    0.51
  10  -4  -2    0.57    0.52
 -10  -4   2   -0.05    0.46
  10  -4  -2   -0.31    0.48
 -10   4   2    0.84    0.59
  10   4  -2    0.26    0.47
   9  -4  -2   50.10    2.24
   9  -4  -2   46.62    2.29
  -9  -4   2   46.31    2.06
  -9   4   2   42.44    1.89
   9   4  -2   44.69    2.11
  -9   4   2   44.47    2.10
   9   4  -2   44.10    2.12
   8  -4  -2    0.18    0.39
   8  -4  -2    0.00    0.38
   8   4  -2    0.21    0.35
  -8   4   2   -0.22    0.25
   8   4  -2    0.00    0.34
  -8   4   2   -0.22    0.35
   7  -4  -2   81.47    3.13
  -7  -4   2   83.85    2.82
   7  -4  -2   83.40    3.09
   7   4  -2   84.56    3.02
   7   4  -2   80.51    2.82
   7   4  -2   81.93    3.04
  -7   4   2   81.91    2.81
   7   4  -2   79.00    3.01
   6  -4  -2    0.06    0.15
   6  -4  -2    0.22    0.32
   6  -4  -2    0.65    0.31
  -6  -4   2    0.46    0.24
   6   4  -2    0.33    0.27
   6   4  -2    0.44    0.27
  -6   4   2    0.75    0.18
   6   4  -2    0.78    0.29
   6   4  -2    0.36    0.21
  -6   4   2    0.14    0.19
   5  -4  -2   37.28    1.55
   5  -4  -2   39.43    1.38
  -5  -4   2   36.20    1.39
   5  -4  -2   37.67    1.57
  -5   4   2   37.21    1.27
   5   4  -2   38.46    1.54
   5   4  -2   37.75    1.35
  -5   4   2   39.10    1.52
   5   4  -2   36.67    1.50
  -5   4   2   36.61    1.36
   5   4  -2   39.12    1.47
   5   4  -2   36.99    1.51
   4  -4  -2    9.79    0.48
   4  -4  -2    9.53    0.58
   4  -4  -2    9.40    0.60
  -4  -4   2   10.22    0.52
   4   4  -2    9.22    0.57
   4   4  -2    9.68    0.60
   4   4  -2    9.65    0.44
  -4   4   2   10.38    0.58
  -4   4   2    8.78    0.45
  -4   4   2    9.72    0.39
   4   4  -2    9.33    0.51
   4   4  -2    9.09    0.56
   3  -4  -2   56.15    1.82
   3  -4  -2   55.34    1.93
  -3  -4   2   51.63    1.82
   3  -4  -2   54.90    1.91
  -3   4   2   54.37    1.90
   3   4  -2   53.41    1.87
  -3   4   2   52.41    1.66
   3   4  -2   53.95    1.89
  -3   4   2   55.42    1.75
   3   4  -2   53.83    1.91
   3   4  -2   55.72    1.79
  -2  -4   2    8.42    0.30
   2  -4  -2    7.53    0.43
   2  -4  -2    7.50    0.39
  -2  -4   2    7.61    0.41
   2   4  -2    8.63    0.47
   2   4  -2    8.24    0.32
   2   4  -2    8.30    0.43
   2   4  -2    7.55    0.44
  -2   4   2    7.28    0.34
  -2   4   2    7.81    0.47
  -1  -4   2  330.46    9.64
   1  -4  -2  333.34    9.74
  -1  -4   2  324.79    9.77
   1  -4  -2  324.15    9.76
   1   4  -2  312.68    9.76
  -1   4   2  334.96    9.67
   1   4  -2  316.61    9.80
   1   4  -2  299.36    9.85
  -1   4   2  321.81    9.90
   0  -4   2    1.45    0.12
   0  -4   2    1.61    0.15
   0  -4  -2    1.75    0.18
   0  -4   2    1.69    0.21
   0   4   2    2.33    0.17
   0   4   2    1.63    0.29
   0   4   2    1.75    0.27
   0   4  -2    1.30    0.20
   0   4  -2    1.91    0.18
   0   4  -2    1.47    0.25
   1  -4   2    1.70    0.22
  -1  -4  -2    1.55    0.20
   1  -4   2    1.83    0.22
   1  -4   2    1.93    0.20
   1   4   2    1.97    0.28
   1   4   2    1.98    0.22
  -1   4  -2    2.27    0.24
  -1   4  -2    1.90    0.18
   1   4   2    1.57    0.19
   1   4   2    1.72    0.25
  -1   4  -2    1.57    0.24
   2  -4   2    0.24    0.11
  -2  -4  -2    0.13    0.13
   2  -4   2    0.22    0.15
   2  -4   2    0.42    0.16
  -2   4  -2    0.21    0.10
   2   4   2    0.35    0.12
   2   4   2    0.19    0.14
  -2   4  -2    0.04    0.11
   2   4   2    0.92    0.23
   2   4   2    0.11    0.11
  -2   4  -2    0.39    0.15
   3  -4   2  352.04   10.94
  -3  -4  -2  357.57   10.81
   3  -4   2  363.41   10.76
   3  -4   2  347.21   10.96
   3   4   2  349.12   10.95
   3   4   2  372.42   10.80
  -3   4  -2  347.15   10.76
  -3   4  -2  361.67   10.85
   3   4   2  353.37   10.91
   3   4   2  364.82   10.95
   4  -4   2    0.73    0.14
   4  -4   2    0.66    0.28
  -4  -4  -2    1.05    0.21
   4  -4   2    0.70    0.28
   4   4   2    0.80    0.28
  -4   4  -2    0.57    0.16
  -4   4  -2    0.82    0.21
   4   4   2    0.55    0.24
   4   4   2    0.84    0.28
   4   4   2    0.64    0.20
   5  -4   2   28.93    0.98
   5  -4   2   27.91    1.31
   5  -4   2   27.41    1.30
  -5  -4  -2   27.57    1.06
   5   4   2   28.16    1.13
   5   4   2   26.39    1.27
  -5   4  -2   26.90    1.05
   5   4   2   27.72    1.27
  -5   4  -2   27.60    1.14
   6  -4   2    0.77    0.37
   6  -4   2    1.44    0.43
  -6  -4  -2    0.89    0.32
   6   4   2    1.31    0.40
   6   4   2    1.60    0.34
  -6   4  -2    0.52    0.26
   6   4   2    0.87    0.34
  -6   4  -2    0.86    0.24
   7  -4   2    2.48    0.61
  -7  -4  -2    2.31    0.46
   7  -4   2    2.35    0.56
   7   4   2    1.47    0.37
  -7   4  -2    1.44    0.36
  -7   4  -2    1.97    0.33
   7   4   2    2.09    0.53
   7   4   2    2.78    0.58
   8  -4   2    0.37    0.45
   8  -4   2    0.41    0.46
  -8  -4  -2   -0.68    0.31
   8   4   2    0.10    0.37
   8   4   2    0.00    0.39
  -8   4  -2    0.29    0.33
  -9  -4  -2   25.27    1.42
  -9  -4  -2   27.01    1.50
   9  -4   2   22.95    1.59
   9  -4   2   25.35    1.62
   9   4   2   22.07    1.47
   9   4   2   25.80    1.63
  -9   4  -2   24.00    1.31
  10  -4   2   -0.23    0.58
  10  -4   2   -0.18    0.51
 -10  -4  -2    0.12    0.46
 -10  -4  -2    0.47    0.58
  10   4   2    0.24    0.60
 -10   4  -2   -0.33    0.53
  10   4   2    0.53    0.58
 -10   4  -2    0.31    0.43
  11  -4   2   20.09    1.71
 -11  -5   2    3.24    0.78
 -11  -5   2    2.81    0.68
  11  -5  -2    3.79    0.89
 -11   5   2    2.74    0.82
  10  -5  -2   15.69    1.37
  10  -5  -2   14.74    1.27
  10   5  -2   16.05    1.30
 -10   5   2   13.82    1.22
  -9  -5   2    0.55    0.44
   9  -5  -2    1.38    0.62
   9  -5  -2    1.73    0.58
   9   5  -2    1.06    0.52
  -9   5   2    1.19    0.57
   8  -5  -2   36.79    1.90
   8  -5  -2   37.08    1.85
  -8   5   2   35.61    1.79
   8   5  -2   37.89    1.83
  -8   5   2   41.31    1.59
   8   5  -2   38.98    1.76
   7  -5  -2    2.84    0.60
   7  -5  -2    3.76    0.58
  -7  -5   2    3.14    0.45
  -7   5   2    3.64    0.58
   7   5  -2    2.86    0.51
  -7   5   2    2.89    0.42
   7   5  -2    3.32    0.57
   7   5  -2    2.28    0.51
   6  -5  -2   17.59    0.79
   6  -5  -2   15.99    0.97
   6  -5  -2   14.92    0.98
  -6  -5   2   17.21    0.85
   6   5  -2   17.05    0.90
   6   5  -2   17.74    1.00
  -6   5   2   16.64    0.79
   6   5  -2   17.14    0.75
   6   5  -2   16.50    0.96
  -6   5   2   15.39    0.94
   5  -5  -2   13.81    0.84
   5  -5  -2   15.12    0.68
  -5  -5   2   15.23    0.75
   5  -5  -2   14.67    0.84
  -5   5   2   14.46    0.55
   5   5  -2   14.39    0.81
   5   5  -2   13.57    0.72
  -5   5   2   14.83    0.83
  -5   5   2   15.08    0.67
   5   5  -2   13.84    0.62
   5   5  -2   13.77    0.82
   5   5  -2   14.46    0.82
   4  -5  -2   46.30    1.75
  -4  -5   2   45.13    1.65
   4  -5  -2   45.13    1.75
   4  -5  -2   47.91    1.62
  -4   5   2   45.78    1.56
   4   5  -2   44.22    1.75
   4   5  -2   44.36    1.71
   4   5  -2   47.54    1.61
  -4   5   2   46.88    1.44
  -4   5   2   44.99    1.73
   4   5  -2   46.97    1.73
   4   5  -2   45.59    1.50
   3  -5  -2   24.96    1.07
   3  -5  -2   26.71    1.07
   3  -5  -2   25.63    0.99
  -3  -5   2   25.99    1.02
  -3   5   2   26.06    0.93
   3   5  -2   27.50    0.93
   3   5  -2   23.62    1.07
  -3   5   2   25.00    1.09
   3   5  -2   26.47    1.06
   3   5  -2   25.87    1.07
  -2  -5   2  281.44    8.90
   2  -5  -2  293.27    8.91
   2  -5  -2  291.91    8.89
   2   5  -2  283.29    8.92
   2   5  -2  294.87    8.96
  -2   5   2  288.47    9.03
   2   5  -2  300.92    8.73
  -2   5   2  299.73    8.82
   2   5  -2  287.01    8.96
   1  -5  -2   52.97    1.71
  -1  -5   2   52.13    1.60
  -1  -5   2   50.52    1.77
   1  -5  -2   51.31    1.76
  -1   5   2   52.77    1.76
   1   5  -2   46.95    1.89
   1   5  -2   52.26    1.75
  -1   5   2   53.38    1.67
  -1   5   2   51.41    1.91
   1   5  -2   49.72    1.78
   0  -5  -2   22.67    0.89
   0  -5   2   22.09    0.81
   0  -5   2   22.20    0.78
   0  -5   2   22.29    0.91
   0   5   2   21.88    1.02
   0   5  -2   24.70    0.86
   0   5  -2   22.36    0.92
   0   5   2   24.17    0.84
   0   5  -2   20.39    0.99
   0   5   2   22.59    0.93
   1  -5   2    6.06    0.36
   1  -5   2    5.65    0.38
  -1  -5  -2    5.77    0.36
   1  -5   2    5.91    0.33
  -1   5  -2    5.40    0.31
  -1   5  -2    6.05    0.39
   1   5   2    6.35    0.46
  -1   5  -2    5.86    0.43
   1   5   2    5.82    0.45
   1   5   2    6.30    0.36
   1   5   2    6.27    0.34
   2  -5   2   58.97    1.97
   2  -5   2   56.14    1.92
   2  -5   2   56.78    1.94
  -2  -5  -2   57.42    1.91
   2   5   2   52.36    1.97
   2   5   2   56.51    2.00
  -2   5  -2   58.07    1.84
   2   5   2   56.24    1.81
   2   5   2   56.46    1.94
  -2   5  -2   57.78    1.93
  -2   5  -2   56.09    1.97
   3  -5   2   11.86    0.55
   3  -5   2   12.72    0.70
   3  -5   2   13.15    0.68
  -3  -5  -2   12.41    0.60
   3   5   2   13.24    0.53
   3   5   2   13.13    0.69
  -3   5  -2   13.20    0.67
  -3   5  -2   12.60    0.61
  -3   5  -2   12.14    0.53
   3   5   2   12.69    0.67
   3   5   2   12.45    0.69
   4  -5   2  169.63    5.42
   4  -5   2  162.12    5.37
  -4  -5  -2  167.40    5.20
   4  -5   2  166.18    5.12
   4   5   2  165.46    5.34
  -4   5  -2  157.33    5.31
   4   5   2  170.81    5.16
  -4   5  -2  168.26    5.24
  -4   5  -2  171.97    5.14
   4   5   2  163.65    5.39
   4   5   2  163.72    5.37
   5  -5   2    0.20    0.12
   5  -5   2   -0.12    0.21
   5  -5   2   -0.23    0.23
  -5  -5  -2    0.28    0.20
   5   5   2    0.15    0.17
  -5   5  -2    0.11    0.15
   5   5   2    0.41    0.28
  -5   5  -2    0.35    0.22
   5   5   2    0.77    0.31
   5   5   2   -0.18    0.20
  -5   5  -2    0.43    0.26
   6  -5   2   18.37    1.10
   6  -5   2   18.74    1.13
  -6  -5  -2   18.71    1.01
  -6   5  -2   19.14    0.95
   6   5   2   17.62    0.87
   6   5   2   18.62    1.09
   6   5   2   19.60    1.09
  -6   5  -2   19.68    0.84
   7  -5   2   14.88    1.09
  -7  -5  -2   15.76    1.00
   7  -5   2   14.43    1.07
  -7   5  -2   15.39    0.89
   7   5   2   14.74    1.05
   7   5   2   15.43    1.07
   8  -5   2   14.27    1.13
   8  -5   2   14.37    1.14
  -8  -5  -2   16.05    1.06
  -8   5  -2   13.14    0.91
  -8   5  -2   14.18    1.04
   8   5   2   13.46    1.10
   8   5   2   13.76    1.09
   9  -5   2    1.39    0.67
  -9  -5  -2    0.59    0.46
   9  -5   2    1.49    0.67
  -9  -5  -2    1.12    0.50
   9   5   2    1.05    0.53
   9   5   2    1.51    0.66
  -9   5  -2    0.95    0.54
  -9   5  -2    0.89    0.42
  10  -5   2   22.26    1.62
  10  -5   2   21.34    1.66
 -10  -5  -2   21.66    1.48
 -10  -5  -2   20.50    1.41
 -10   5  -2   20.59    1.50
 -10   5  -2   19.45    1.26
  10   5   2   22.00    1.57
  11  -6  -2    0.18    0.60
 -11  -6   2    0.40    0.59
 -11  -6   2    1.86    0.65
  11   6  -2    0.23    0.61
  10  -6  -2    7.88    1.00
 -10  -6   2    9.27    1.01
  10  -6  -2    8.81    1.09
 -10   6   2   10.16    1.13
  10   6  -2   10.33    1.09
  -9  -6   2   23.04    1.37
   9  -6  -2   23.83    1.58
   9  -6  -2   21.29    1.47
  -9   6   2   22.99    1.48
   9   6  -2   21.71    1.44
   8  -6  -2    0.01    0.40
   8  -6  -2    0.47    0.44
  -8   6   2    0.02    0.42
   8   6  -2    0.17    0.40
  -7  -6   2   10.98    0.74
   7  -6  -2   10.14    0.87
   7  -6  -2   10.13    0.88
  -7   6   2   11.56    0.70
  -7   6   2   10.83    0.85
   7   6  -2   10.49    0.76
   7   6  -2   11.53    0.88
   7   6  -2   10.91    0.89
   6  -6  -2   43.20    1.87
   6  -6  -2   43.81    1.61
  -6  -6   2   43.08    1.68
   6  -6  -2   41.62    1.83
  -6   6   2   41.94    1.83
  -6   6   2   44.72    1.61
   6   6  -2   41.39    1.83
   6   6  -2   42.16    1.82
   6   6  -2   44.39    1.69
   5  -6  -2   15.34    0.89
   5  -6  -2   15.37    0.90
   5  -6  -2   14.99    0.73
  -5  -6   2   15.39    0.81
  -5   6   2   15.68    0.90
   5   6  -2   15.61    0.89
  -5   6   2   15.53    0.72
   5   6  -2   15.04    0.89
   5   6  -2   15.33    0.75
   5   6  -2   15.64    0.91
   4  -6  -2   12.10    0.74
  -4  -6   2   12.96    0.72
   4  -6  -2   14.27    0.79
   4  -6  -2   15.13    0.68
   4   6  -2   13.19    0.76
   4   6  -2   13.98    0.63
   4   6  -2   15.52    0.83
  -4   6   2   13.35    0.79
   4   6  -2   14.64    0.78
  -4   6   2   13.45    0.62
   3  -6  -2  152.48    4.90
  -3  -6   2  151.99    4.93
   3  -6  -2  153.60    4.96
   3  -6  -2  155.46    5.00
  -3   6   2  147.55    5.03
   3   6  -2  162.63    4.77
   3   6  -2  156.73    4.98
   3   6  -2  160.27    5.02
  -3   6   2  158.74    4.82
   3   6  -2  154.61    5.02
  -2  -6   2    0.65    0.21
   2  -6  -2    0.56    0.18
   2  -6  -2    0.52    0.17
   2   6  -2    0.97    0.23
   2   6  -2    1.34    0.31
  -2   6   2    0.62    0.15
   2   6  -2    0.98    0.24
   2   6  -2    0.76    0.09
  -2   6   2    0.57    0.27
   1  -6  -2   56.49    1.83
  -1  -6   2   55.84    1.69
   1  -6  -2   54.16    1.88
  -1  -6   2   53.76    1.90
  -1   6   2   56.93    1.79
   1   6  -2   52.46    2.08
   1   6  -2   53.32    1.91
   1   6  -2   54.01    1.86
  -1   6   2   51.00    2.03
   1   6  -2   50.55    1.72
  -1   6   2   58.67    1.90
   0  -6  -2   58.74    2.01
   0  -6   2   59.32    1.90
   0  -6   2   59.97    2.04
   0   6  -2   54.95    2.16
   0   6   2   60.39    1.94
   0   6   2   57.38    2.18
   0   6  -2   57.28    1.95
   0   6   2   61.99    2.07
   0   6  -2   60.23    2.05
   0   6   2   58.20    1.90
  -1  -6  -2    1.33    0.23
   1  -6   2    1.52    0.26
   1  -6   2    1.21    0.19
   1  -6   2    1.60    0.22
   1   6   2    1.24    0.34
   1   6   2    1.37    0.22
  -1   6  -2    1.32    0.30
  -1   6  -2    1.74    0.25
   1   6   2    1.36    0.21
   1   6   2    1.23    0.30
  -1   6  -2    1.34    0.18
  -2  -6  -2   47.06    1.68
   2  -6   2   47.51    1.72
   2  -6   2   47.46    1.68
   2  -6   2   45.34    1.70
   2   6   2   48.25    1.82
   2   6   2   50.15    1.53
   2   6   2   48.24    1.71
   2   6   2   45.21    1.76
  -2   6  -2   49.45    1.59
  -2   6  -2   45.83    1.77
  -2   6  -2   48.68    1.70
   3  -6   2   29.81    1.26
   3  -6   2   30.42    1.30
  -3  -6  -2   31.39    1.21
   3  -6   2   30.40    1.19
   3   6   2   30.67    1.27
   3   6   2   29.82    1.29
  -3   6  -2   31.86    1.22
   3   6   2   34.44    1.07
  -3   6  -2   31.97    1.11
   3   6   2   32.09    1.34
  -3   6  -2   32.15    1.30
   4  -6   2    1.08    0.34
   4  -6   2    1.40    0.23
   4  -6   2    0.86    0.29
  -4  -6  -2    1.16    0.27
  -4   6  -2    1.09    0.25
  -4   6  -2    0.62    0.27
  -4   6  -2    0.89    0.18
   4   6   2    0.92    0.30
   4   6   2    1.53    0.20
   4   6   2    0.85    0.29
   4   6   2    0.98    0.33
   5  -6   2   66.58    2.58
   5  -6   2   67.35    2.56
  -5  -6  -2   69.04    2.32
   5  -6   2   65.79    2.23
   5   6   2   67.73    2.28
   5   6   2   68.75    2.59
  -5   6  -2   70.05    2.52
  -5   6  -2   69.58    2.24
  -5   6  -2   65.97    2.37
   5   6   2   68.54    2.54
   5   6   2   63.71    2.49
  -6  -6  -2   16.70    0.97
   6  -6   2   16.39    1.04
   6  -6   2   16.18    1.05
   6   6   2   15.05    1.02
   6   6   2   16.14    1.00
  -6   6  -2   15.84    0.98
  -6   6  -2   16.29    0.87
  -7  -6  -2    1.12    0.43
   7  -6   2    1.26    0.51
   7  -6   2    1.92    0.57
   7   6   2    1.96    0.55
  -7   6  -2    1.33    0.38
   7   6   2    1.35    0.46
  -7   6  -2    1.72    0.49
   8  -6   2   10.97    1.05
   8  -6   2   11.59    1.05
  -8  -6  -2   12.68    0.99
   8   6   2   13.31    1.11
  -8   6  -2   13.36    0.89
   8   6   2   12.46    1.06
  -8   6  -2   10.59    0.99
   9  -6   2   19.21    1.46
   9  -6   2   19.05    1.43
  -9  -6  -2   17.64    1.26
  -9   6  -2   17.95    1.31
   9   6   2   16.83    1.34
  -9   6  -2   18.05    1.13
 -10  -6  -2    0.08    0.51
  10  -6   2   -0.33    0.49
  10  -6   2    0.56    0.64
 -10  -6  -2    0.05    0.46
 -10   6  -2    0.42    0.57
  10   6   2    0.10    0.57
  10  -7  -2    0.29    0.56
 -10  -7   2    0.25    0.49
  10   7  -2    0.34    0.53
 -10   7   2    0.44    0.59
  -9  -7   2    7.79    0.91
   9  -7  -2    9.98    1.07
   9  -7  -2    9.11    1.02
  -9   7   2    7.36    0.99
   9   7  -2    9.96    1.03
   8  -7  -2   22.39    1.39
   8  -7  -2   21.32    1.39
  -8   7   2   19.26    1.33
   8   7  -2   21.51    1.35
   8   7  -2   22.38    1.40
   7  -7  -2   23.50    1.36
  -7  -7   2   23.61    1.17
   7  -7  -2   23.04    1.32
  -7   7   2   22.36    1.34
   7   7  -2   23.44    1.33
   7   7  -2   21.47    1.30
  -6  -7   2    0.66    0.33
   6  -7  -2    1.15    0.43
   6  -7  -2    0.90    0.24
   6  -7  -2    0.40    0.37
   6   7  -2    0.59    0.37
   6   7  -2    1.48    0.46
  -6   7   2    0.74    0.41
  -6   7   2    1.06    0.29
   5  -7  -2   99.31    3.58
  -5  -7   2  103.86    3.47
   5  -7  -2  100.61    3.39
   5  -7  -2   99.54    3.57
   5   7  -2  100.72    3.55
   5   7  -2  102.57    3.62
  -5   7   2   98.82    3.61
  -5   7   2  106.40    3.35
   5   7  -2  101.17    3.60
   5   7  -2  109.17    3.37
   4  -7  -2   13.75    0.69
   4  -7  -2   11.72    0.75
   4  -7  -2   12.57    0.75
  -4  -7   2   12.76    0.74
   4   7  -2   13.93    0.79
   4   7  -2   13.76    0.81
  -4   7   2   13.04    0.64
  -4   7   2   12.44    0.82
   4   7  -2   12.57    0.80
   4   7  -2   14.09    0.61
  -3  -7   2    1.13    0.29
   3  -7  -2    1.13    0.28
   3  -7  -2    1.76    0.26
   3   7  -2    1.48    0.17
  -3   7   2    1.59    0.39
   3   7  -2    0.92    0.26
  -3   7   2    1.57    0.24
   3   7  -2    0.79    0.25
   3   7  -2    1.86    0.38
  -2  -7   2    9.22    0.59
   2  -7  -2    8.53    0.53
   2  -7  -2    9.34    0.52
   2   7  -2    8.53    0.66
  -2   7   2    8.72    0.68
   2   7  -2    9.75    0.60
   2   7  -2    9.16    0.55
   2   7  -2   10.17    0.36
  -2   7   2   10.50    0.49
   1  -7  -2    4.63    0.32
  -1  -7   2    4.75    0.42
  -1  -7   2    4.22    0.21
   1  -7  -2    4.10    0.36
   1   7  -2    4.46    0.51
  -1   7   2    4.81    0.31
   1   7  -2    4.66    0.36
   1   7  -2    3.22    0.29
  -1   7   2    4.03    0.36
   1   7  -2    4.62    0.40
  -1   7   2    4.59    0.50
   0  -7  -2   47.88    1.72
   0  -7   2   48.66    1.59
   0  -7   2   49.19    1.75
   0   7  -2   42.53    1.86
   0   7   2   44.67    1.73
   0   7   2   45.73    1.90
   0   7   2   47.53    1.59
   0   7  -2   50.74    1.66
   0   7   2   49.92    1.65
   0   7  -2   47.23    1.74
   1  -7   2  246.51    7.50
   1  -7   2  247.69    7.53
  -1  -7  -2  243.64    7.59
   1  -7   2  243.03    7.61
   1   7   2  250.84    7.56
  -1   7  -2  246.00    7.61
  -1   7  -2  253.31    7.49
  -1   7  -2  251.53    7.78
   1   7   2  215.06    7.68
   1   7   2  245.22    7.44
   1   7   2  247.93    7.81
   2  -7   2   30.41    1.19
  -2  -7  -2   28.83    1.16
   2  -7   2   28.47    1.14
   2  -7   2   28.55    1.20
   2   7   2   26.64    1.25
  -2   7  -2   30.16    1.19
  -2   7  -2   30.58    1.06
  -2   7  -2   27.95    1.27
   2   7   2   30.40    0.95
   2   7   2   29.59    1.19
   2   7   2   27.55    1.30
   3  -7   2   10.26    0.63
  -3  -7  -2    8.86    0.56
   3  -7   2    8.12    0.54
   3  -7   2    9.39    0.59
   3   7   2    9.51    0.36
   3   7   2   10.25    0.65
   3   7   2    9.29    0.60
  -3   7  -2    8.96    0.64
  -3   7  -2    9.46    0.46
  -3   7  -2    8.91    0.56
   3   7   2    9.72    0.70
   4  -7   2   34.64    1.34
   4  -7   2   35.11    1.52
   4  -7   2   35.78    1.50
  -4  -7  -2   35.38    1.39
  -4   7  -2   36.15    1.40
  -4   7  -2   34.80    1.51
   4   7   2   37.74    1.60
   4   7   2   36.93    1.50
   4   7   2   33.87    1.48
  -4   7  -2   37.02    1.27
  -5  -7  -2   23.32    0.99
   5  -7   2   21.85    0.90
   5  -7   2   21.29    1.13
   5  -7   2   20.12    1.14
   5   7   2   18.73    1.09
  -5   7  -2   21.41    1.12
  -5   7  -2   22.26    1.02
   5   7   2   21.49    1.20
   5   7   2   21.55    1.11
   6  -7   2   -0.13    0.32
   6  -7   2    0.18    0.35
   6   7   2    0.29    0.32
  -6   7  -2    0.18    0.33
  -6   7  -2   -0.08    0.23
   6   7   2   -0.13    0.26
   6   7   2    0.52    0.39
   7  -7   2   25.92    1.53
  -7  -7  -2   28.87    1.46
   7  -7   2   25.12    1.49
  -7   7  -2   28.04    1.33
   7   7   2   27.82    1.57
  -7   7  -2   29.14    1.50
   7   7   2   28.24    1.50
  -8  -7  -2   -0.12    0.39
   8  -7   2    0.54    0.54
   8  -7   2    0.50    0.51
   8   7   2    0.33    0.48
  -8   7  -2    0.75    0.39
  -8   7  -2    0.54    0.47
  -9  -7  -2   10.71    1.01
   9  -7   2   11.38    1.20
   9  -7   2    8.30    1.05
  -9   7  -2   10.49    1.09
  -9   7  -2   10.87    0.90
   9   7   2   11.35    1.16
 -10  -7  -2    6.91    0.92
  10  -7   2    6.74    1.16
  10  -7   2    7.38    1.08
 -10  -7  -2    6.14    0.98
  10   7   2    6.51    1.05
 -10   7  -2    8.27    1.09
  10  -8  -2   14.82    1.34
  10   8  -2   12.64    1.29
 -10   8   2   12.64    1.32
   9  -8  -2    0.24    0.52
   9   8  -2    0.56    0.54
  -9   8   2    0.25    0.56
   8  -8  -2    2.05    0.60
   8  -8  -2    2.46    0.69
  -8   8   2    0.91    0.55
   8   8  -2    1.86    0.58
   8   8  -2    1.56    0.56
   7  -8  -2    4.54    0.69
   7  -8  -2    6.31    0.74
  -7  -8   2    6.22    0.63
  -7   8   2    5.63    0.79
   7   8  -2    5.13    0.73
   7   8  -2    5.04    0.73
   6  -8  -2   50.09    2.14
   6  -8  -2   48.29    1.89
   6  -8  -2   53.82    2.16
  -6  -8   2   49.62    1.98
   6   8  -2   48.44    2.14
   6   8  -2   50.35    2.19
  -6   8   2   52.33    1.89
  -6   8   2   50.58    2.20
   5  -8  -2    1.99    0.44
  -5  -8   2    1.13    0.36
   5  -8  -2    1.48    0.30
   5  -8  -2    0.96    0.38
  -5   8   2    1.88    0.31
   5   8  -2    2.36    0.52
   5   8  -2    1.04    0.38
   5   8  -2    1.22    0.37
  -5   8   2    1.46    0.45
   4  -8  -2  125.05    4.19
  -4  -8   2  125.79    4.15
   4  -8  -2  121.22    4.10
   4   8  -2  131.06    4.34
  -4   8   2  124.38    4.01
  -4   8   2  120.37    4.30
   4   8  -2  126.21    4.27
   4   8  -2  125.51    4.19
   3  -8  -2    0.23    0.18
  -3  -8   2    0.58    0.29
   3  -8  -2   -0.13    0.18
  -3   8   2    0.63    0.20
   3   8  -2    0.09    0.22
  -3   8   2    0.59    0.36
   3   8  -2    0.52    0.12
   3   8  -2    0.42    0.26
   3   8  -2    0.61    0.32
   2  -8  -2   14.97    0.73
   2  -8  -2   14.59    0.77
  -2  -8   2   14.21    0.79
  -2   8   2   15.12    0.68
   2   8  -2   15.98    0.53
   2   8  -2   14.18    0.80
   2   8  -2   14.59    0.97
   2   8  -2   14.15    0.75
  -2   8   2   15.38    0.98
   1  -8  -2    6.22    0.39
   1  -8  -2    5.85    0.46
  -1  -8   2    5.29    0.49
  -1  -8   2    6.49    0.28
   1   8  -2    5.76    0.63
  -1   8   2    5.43    0.60
  -1   8   2    6.52    0.40
   1   8  -2    6.16    0.48
   1   8  -2    5.45    0.40
   1   8  -2    5.78    0.42
  -1   8   2    6.03    0.48
   0  -8   2  168.53    5.11
   0  -8   2  166.73    5.30
   0  -8  -2  162.48    5.28
   0   8  -2  163.02    5.28
   0   8   2  163.35    5.30
   0   8   2  164.70    5.18
   0   8  -2  177.79    5.12
   0   8   2  164.24    5.12
   0   8  -2  157.05    5.47
   0   8   2  160.97    5.49
   0   8  -2  167.09    5.18
   1  -8   2    1.01    0.28
  -1  -8  -2    1.88    0.33
   1  -8   2    1.44    0.27
  -1   8  -2    2.49    0.26
   1   8   2    1.68    0.43
   1   8   2    2.37    0.28
   1   8   2    2.18    0.32
   1   8   2    1.44    0.41
  -1   8  -2    1.89    0.33
  -1   8  -2    2.77    0.50
   2  -8   2   52.15    1.89
  -2  -8  -2   50.96    1.93
   2  -8   2   56.34    2.01
   2  -8   2   52.70    1.92
  -2   8  -2   55.04    1.96
   2   8   2   50.00    2.05
   2   8   2   55.32    1.97
   2   8   2   51.70    2.15
  -2   8  -2   54.47    2.11
  -2   8  -2   54.51    1.79
   3  -8   2   11.57    0.71
  -3  -8  -2   12.40    0.69
   3  -8   2   12.95    0.74
   3  -8   2   11.91    0.70
   3   8   2   13.31    0.76
  -3   8  -2   11.73    0.69
  -3   8  -2   11.23    0.80
   3   8   2   13.11    0.87
   3   8   2   11.38    0.73
  -3   8  -2   12.64    0.56
  -4  -8  -2    4.91    0.45
   4  -8   2    4.35    0.51
   4  -8   2    4.08    0.40
   4  -8   2    5.32    0.52
   4   8   2    4.14    0.52
   4   8   2    5.34    0.62
  -4   8  -2    5.23    0.34
   4   8   2    4.74    0.50
  -4   8  -2    4.26    0.45
  -4   8  -2    4.23    0.53
   5  -8   2    0.25    0.19
  -5  -8  -2    0.29    0.24
   5  -8   2    0.19    0.31
   5  -8   2    0.28    0.31
  -5   8  -2    0.18    0.25
  -5   8  -2    0.45    0.34
   5   8   2    0.37    0.36
   5   8   2    0.24    0.33
   5   8   2    1.21    0.35
   6  -8   2   57.90    2.47
   6  -8   2   65.80    2.58
   6   8   2   59.81    2.45
   6   8   2   60.83    2.60
  -6   8  -2   60.08    2.49
   6   8   2   63.77    2.45
  -6   8  -2   61.39    2.31
   7  -8   2   -0.32    0.35
   7  -8   2    0.31    0.42
  -7  -8  -2    0.05    0.37
   7   8   2   -0.04    0.40
  -7   8  -2    0.33    0.32
  -7   8  -2    0.21    0.46
  -8  -8  -2   40.93    1.97
   8  -8   2   40.86    2.10
   8  -8   2   42.73    2.16
  -8   8  -2   41.78    2.07
   8   8   2   38.69    2.14
  -8   8  -2   42.42    1.85
   9  -8   2    0.16    0.54
  -9  -8  -2    0.42    0.46
   9  -8   2    0.93    0.63
   9   8   2   -0.74    0.42
  -9   8  -2   -0.52    0.50
  10  -8   2    0.47    0.64
  10  -8   2   -0.05    0.61
 -10  -8  -2    0.15    0.51
 -10   8  -2    0.11    0.59
  10   8   2    0.06    0.60
  10  -9  -2    0.05    0.60
 -10  -9   2   -0.64    0.42
  10   9  -2    0.36    0.58
 -10   9   2    0.33    0.67
   9  -9  -2    4.10    0.86
   9   9  -2    3.84    0.92
  -9   9   2    2.79    0.81
   8  -9  -2    7.39    0.90
   8   9  -2    9.67    0.99
  -8   9   2    9.05    1.02
   8   9  -2    8.47    0.99
   7  -9  -2   20.78    1.28
  -7  -9   2   18.72    1.10
   7   9  -2   19.91    1.34
   7   9  -2   18.66    1.27
  -7   9   2   20.58    1.38
   6  -9  -2    0.40    0.39
  -6  -9   2    0.01    0.32
   6  -9  -2    0.37    0.24
   6   9  -2    0.38    0.42
  -6   9   2    0.30    0.42
   6   9  -2    0.31    0.37
   5  -9  -2   92.74    3.20
   5  -9  -2   96.88    3.34
  -5  -9   2   88.39    3.23
   5   9  -2   94.45    3.50
  -5   9   2   92.17    3.10
   5   9  -2   90.05    3.40
   5   9  -2   92.89    3.33
  -5   9   2   88.92    3.44
   4  -9  -2    3.67    0.54
   4  -9  -2    2.86    0.39
  -4  -9   2    2.96    0.46
  -4   9   2    3.22    0.36
   4   9  -2    3.35    0.50
   4   9  -2    3.07    0.52
   4   9  -2    3.26    0.50
  -4   9   2    3.41    0.60
  -3  -9   2   12.00    0.82
   3  -9  -2   15.25    0.79
   3  -9  -2   14.82    0.82
   3   9  -2   15.08    0.82
  -3   9   2   14.57    0.70
   3   9  -2   13.55    0.84
  -3   9   2   14.20    0.99
   3   9  -2   15.95    1.06
   2  -9  -2    5.67    0.45
   2  -9  -2    5.27    0.50
  -2  -9   2    6.15    0.55
  -2   9   2    6.32    0.51
   2   9  -2    5.42    0.71
   2   9  -2    5.83    0.48
   2   9  -2    5.76    0.53
  -2   9   2    6.14    0.69
  -2   9   2    6.30    0.42
   1  -9  -2   53.00    2.03
   1  -9  -2   53.05    1.89
  -1  -9   2   57.11    1.74
  -1  -9   2   52.88    2.04
  -1   9   2   56.51    1.91
  -1   9   2   61.15    2.06
   1   9  -2   56.01    2.06
   1   9  -2   53.56    1.96
  -1   9   2   54.41    2.24
   1   9  -2   53.13    2.29
   1   9  -2   53.05    1.86
   0  -9   2   40.64    1.59
   0  -9   2   39.56    1.37
   0  -9  -2   38.60    1.56
   0   9   2   40.70    1.48
   0   9  -2   38.51    1.75
   0   9  -2   37.20    1.40
   0   9  -2   39.04    1.45
   0   9  -2   39.78    1.56
   0   9   2   40.24    1.58
   0   9   2   40.19    1.80
   0   9   2   39.58    1.41
  -1  -9  -2  129.55    4.35
   1  -9   2  128.59    4.39
   1  -9   2  134.47    4.25
  -1   9  -2  137.33    4.59
  -1   9  -2  136.70    4.38
   1   9   2  137.94    4.15
   1   9   2  136.20    4.65
  -1   9  -2  134.00    4.21
   1   9   2  131.07    4.31
   1   9   2  124.27    4.44
  -2  -9  -2   11.89    0.71
   2  -9   2   11.81    0.67
   2  -9   2   10.93    0.73
   2  -9   2   11.62    0.64
   2   9   2   11.72    0.72
  -2   9  -2   12.10    0.70
  -2   9  -2   11.81    0.86
   2   9   2   11.64    0.82
  -2   9  -2   11.64    0.56
   2   9   2   11.43    0.90
   3  -9   2   20.53    0.98
  -3  -9  -2   20.20    0.97
   3  -9   2   19.78    1.00
   3  -9   2   19.91    1.03
   3   9   2   20.30    1.03
  -3   9  -2   21.63    0.81
  -3   9  -2   19.98    1.12
  -3   9  -2   18.84    0.95
   3   9   2   17.73    1.15
   3   9   2   19.37    1.01
   4  -9   2    2.98    0.51
   4  -9   2    2.98    0.41
  -4  -9  -2    3.50    0.44
   4  -9   2    2.27    0.45
  -4   9  -2    2.45    0.49
   4   9   2    2.51    0.55
   4   9   2    3.11    0.49
   4   9   2    2.19    0.45
  -4   9  -2    2.26    0.42
  -5  -9  -2   13.96    0.82
   5  -9   2   14.67    0.94
   5  -9   2   15.18    0.82
   5  -9   2   14.33    0.97
   5   9   2   16.43    1.14
   5   9   2   15.53    1.00
  -5   9  -2   14.35    1.01
   5   9   2   13.99    0.87
  -5   9  -2   14.39    0.86
   6  -9   2    2.15    0.56
  -6  -9  -2    3.20    0.51
   6  -9   2    2.02    0.55
  -6   9  -2    2.15    0.58
   6   9   2    2.38    0.64
  -6   9  -2    2.15    0.47
   6   9   2    1.46    0.49
   7  -9   2   52.23    2.32
   7  -9   2   48.63    2.31
  -7  -9  -2   51.96    2.23
  -7   9  -2   51.40    2.37
  -7   9  -2   51.05    2.11
   7   9   2   51.42    2.47
   8  -9   2    2.81    0.75
  -8  -9  -2    2.18    0.62
   8  -9   2    3.17    0.76
   8   9   2    1.02    0.62
  -8   9  -2    3.06    0.76
   9  -9   2    6.90    1.03
  -9  -9  -2    5.44    0.84
   9  -9   2    6.16    1.05
   9   9   2    5.14    1.03
  -9   9  -2    5.97    1.00
  10  -9   2    2.99    1.00
  10   9   2    1.30    0.79
  10 -10  -2   16.14    1.44
  10  10  -2   14.13    1.51
 -10  10   2   14.95    1.49
   9 -10  -2    6.94    0.96
   9  10  -2    6.72    1.10
  -9  10   2    5.28    1.04
   8 -10  -2    0.53    0.50
  -8  10   2   -0.37    0.50
   8  10  -2    0.22    0.48
   8  10  -2   -0.13    0.45
   7 -10  -2    7.33    0.87
  -7 -10   2    6.17    0.74
  -7  10   2    7.72    0.94
   7  10  -2    6.13    0.83
   7  10  -2    6.98    0.93
   6 -10  -2   69.37    2.75
  -6 -10   2   70.94    2.64
   6 -10  -2   64.64    2.56
   6  10  -2   70.17    2.83
   6  10  -2   70.03    2.99
  -6  10   2   68.29    2.91
   5 -10  -2    0.11    0.24
   5 -10  -2    0.00    0.33
  -5 -10   2    0.38    0.34
   5  10  -2    0.20    0.35
  -5  10   2   -0.05    0.40
   5  10  -2    0.32    0.41
   5  10  -2    0.62    0.39
   4 -10  -2    7.83    0.64
   4 -10  -2    7.61    0.64
  -4 -10   2    8.31    0.70
  -4  10   2    8.34    0.55
   4  10  -2    8.27    0.74
   4  10  -2    8.25    0.87
  -4  10   2    8.07    0.82
   4  10  -2    8.26    0.68
   3 -10  -2   37.01    1.51
   3 -10  -2   35.60    1.56
  -3 -10   2   35.62    1.57
   3  10  -2   37.86    1.56
   3  10  -2   36.23    1.61
   3  10  -2   36.60    1.87
  -3  10   2   36.42    1.77
  -3  10   2   37.13    1.40
   2 -10  -2    5.03    0.43
  -2 -10   2    3.66    0.49
   2 -10  -2    3.91    0.47
  -2  10   2    3.99    0.38
   2  10  -2    4.34    0.45
  -2  10   2    4.08    0.49
   2  10  -2    3.70    0.51
  -2  10   2    4.76    0.64
   2  10  -2    4.10    0.77
   1 -10  -2   15.27    0.87
  -1 -10   2   15.67    0.89
   1 -10  -2   15.58    0.72
   1  10  -2   15.77    0.88
   1  10  -2   15.11    0.79
   1  10  -2   14.38    1.06
  -1  10   2   16.28    1.05
  -1  10   2   14.41    0.85
  -1  10   2   16.74    0.77
   0 -10  -2   72.43    2.63
   0 -10   2   69.47    2.62
   0 -10   2   72.27    2.39
   0  10  -2   70.95    2.84
   0  10   2   71.98    2.62
   0  10  -2   73.40    2.62
   0  10   2   72.50    2.87
   0  10   2   78.80    2.55
   0  10  -2   75.83    2.45
   0  10  -2   74.03    2.50
  -1 -10  -2   -0.17    0.19
   1 -10   2    0.02    0.24
   1 -10   2    0.40    0.21
  -1  10  -2    0.31    0.34
   1  10   2    0.05    0.22
  -1  10  -2    0.40    0.23
   1  10   2    0.26    0.34
   1  10   2    0.01    0.31
  -1  10  -2    0.26    0.18
  -2 -10  -2   69.96    2.54
   2 -10   2   69.55    2.61
   2 -10   2   68.34    2.47
   2  10   2   73.08    2.87
   2  10   2   70.42    2.54
  -2  10  -2   70.12    2.77
  -2  10  -2   71.17    2.35
   2  10   2   72.15    2.66
  -2  10  -2   70.81    2.52
   3 -10   2   17.37    1.01
  -3 -10  -2   17.51    0.92
   3 -10   2   16.48    0.89
   3 -10   2   18.05    0.94
  -3  10  -2   15.58    1.07
   3  10   2   15.08    1.12
  -3  10  -2   18.63    0.94
   3  10   2   16.89    0.93
   3  10   2   18.06    0.99
  -4 -10  -2    7.81    0.63
   4 -10   2    7.83    0.65
   4 -10   2    7.83    0.67
   4 -10   2    8.38    0.70
   4  10   2    7.94    0.85
   4  10   2    8.49    0.66
  -4  10  -2    7.81    0.79
  -4  10  -2    8.74    0.64
   4  10   2    8.75    0.72
   5 -10   2   16.85    0.96
   5 -10   2   16.72    1.04
  -5 -10  -2   18.91    0.98
   5 -10   2   17.32    1.09
  -5  10  -2   16.22    0.97
  -5  10  -2   17.64    1.17
   5  10   2   18.29    1.28
   5  10   2   17.49    1.10
   6 -10   2   11.16    0.94
  -6 -10  -2   11.64    0.80
   6 -10   2   10.45    0.90
   6  10   2   10.83    0.93
  -6  10  -2   11.10    1.01
  -6  10  -2   11.90    0.85
   6  10   2   11.57    1.13
  -7 -10  -2    0.32    0.40
   7 -10   2   -0.01    0.42
   7 -10   2    0.10    0.44
  -7  10  -2    0.03    0.37
  -7  10  -2    0.01    0.49
   7  10   2   -0.08    0.47
   8 -10   2   16.91    1.30
  -8 -10  -2   13.97    1.17
   8 -10   2   17.49    1.36
   8  10   2   18.91    1.56
  -8  10  -2   20.12    1.47
   9 -10   2    5.22    1.08
  -9 -10  -2    6.07    0.92
   9 -10   2    6.42    1.03
   9  10   2    7.27    1.21
  -9  10  -2    6.77    1.09
   9 -11  -2    1.28    0.63
   9  11  -2    2.39    0.85
  -9  11   2    0.35    0.69
   8 -11  -2    8.39    0.97
   8  11  -2    6.99    1.11
  -8  11   2    7.46    1.08
   8  11  -2    7.50    1.02
  -7 -11   2    2.24    0.53
   7 -11  -2    2.42    0.64
   7  11  -2    1.68    0.61
  -7  11   2    1.81    0.68
   7  11  -2    2.71    0.77
  -6 -11   2   17.13    1.05
   6 -11  -2   16.12    1.02
   6 -11  -2   15.95    1.09
   6  11  -2   16.13    1.18
  -6  11   2   16.71    1.28
   6  11  -2   15.64    1.33
   5 -11  -2   27.10    1.40
   5 -11  -2   29.39    1.43
  -5 -11   2   28.21    1.39
   5  11  -2   29.88    1.76
   5  11  -2   29.46    1.46
   5  11  -2   26.29    1.49
  -5  11   2   27.93    1.62
  -4 -11   2   11.71    0.83
   4 -11  -2   12.79    0.82
   4 -11  -2   12.40    0.86
   4  11  -2   10.22    1.08
   4  11  -2   11.75    0.86
   4  11  -2   13.45    0.95
  -4  11   2   13.41    1.05
   3 -11  -2    5.65    0.59
  -3 -11   2    5.36    0.59
   3 -11  -2    5.27    0.51
  -3  11   2    7.13    0.49
   3  11  -2    5.22    0.64
   3  11  -2    4.95    0.82
   3  11  -2    6.55    0.62
  -3  11   2    5.38    0.72
   2 -11  -2  132.17    4.21
   2 -11  -2  127.71    4.39
  -2 -11   2  125.94    4.34
  -2  11   2  128.32    4.60
  -2  11   2  127.24    4.15
   2  11  -2  125.69    4.26
   2  11  -2  128.53    4.77
  -2  11   2  131.65    4.31
   2  11  -2  128.89    4.39
  -1 -11   2   28.42    1.32
   1 -11  -2   28.63    1.34
   1 -11  -2   28.57    1.14
   1  11  -2   28.01    1.52
  -1  11   2   27.30    1.29
  -1  11   2   28.85    1.52
   1  11  -2   29.10    1.33
  -1  11   2   29.23    1.19
   1  11  -2   29.62    1.23
   0 -11   2    0.75    0.32
   0 -11   2    0.63    0.19
   0 -11  -2    0.18    0.25
   0  11   2    0.52    0.32
   0  11   2    0.65    0.27
   0  11  -2    0.50    0.24
   0  11   2    0.45    0.35
   0  11  -2    0.57    0.24
   0  11  -2    1.06    0.44
   0  11  -2    0.25    0.25
   1 -11   2    7.79    0.68
  -1 -11  -2    9.94    0.69
   1 -11   2    9.47    0.56
  -1  11  -2    9.38    0.66
  -1  11  -2    8.87    0.55
   1  11   2    9.88    0.66
  -1  11  -2    8.92    0.81
   1  11   2    9.59    0.85
  -1  11  -2   10.77    0.61
   1  11   2    9.60    0.74
   2 -11   2    0.94    0.30
   2 -11   2    1.63    0.42
  -2 -11  -2    0.91    0.33
   2  11   2    0.75    0.31
  -2  11  -2    1.10    0.25
  -2  11  -2    0.49    0.40
   2  11   2    1.56    0.43
  -2  11  -2    1.38    0.34
   2  11   2    1.09    0.49
  -3 -11  -2    6.60    0.62
   3 -11   2    6.58    0.67
   3 -11   2    7.38    0.61
   3  11   2    5.67    0.61
  -3  11  -2    6.57    0.59
  -3  11  -2    5.53    0.76
   3  11   2    6.39    0.85
   4 -11   2   61.98    2.43
   4 -11   2   61.64    2.39
  -4 -11  -2   64.25    2.38
   4 -11   2   62.24    2.51
  -4  11  -2   61.30    2.35
  -4  11  -2   67.33    2.67
   4  11   2   61.38    2.79
   4  11   2   59.62    2.45
  -5 -11  -2    1.37    0.41
   5 -11   2    1.18    0.46
   5 -11   2    2.18    0.48
   5 -11   2    2.11    0.51
   5  11   2    1.18    0.58
   5  11   2    1.26    0.48
  -5  11  -2    0.99    0.51
  -5  11  -2    1.65    0.41
  -6 -11  -2   13.77    0.89
   6 -11   2   12.40    1.00
   6 -11   2   11.84    1.02
  -6  11  -2   10.48    1.08
  -6  11  -2   12.06    0.89
   6  11   2   11.18    1.00
   6  11   2   13.99    1.30
   7 -11   2   17.11    1.27
  -7 -11  -2   14.09    1.11
   7 -11   2   18.44    1.32
   7  11   2   18.21    1.29
  -7  11  -2   19.63    1.44
   7  11   2   19.47    1.58
   8 -11   2   11.25    1.14
   8 -11   2    9.00    1.08
  -8 -11  -2   11.98    1.10
  -8  11  -2   11.61    1.24
   8  11   2   14.51    1.49
   9 -11   2    0.34    0.58
  -9 -11  -2    0.04    0.46
   9 -11   2    1.75    0.75
  -9  11  -2    1.31    0.73
   9  11   2    1.41    0.78
   9 -12  -2   27.45    1.77
  -9  12   2   26.49    1.97
   9  12  -2   25.17    2.07
   8 -12  -2   -0.30    0.45
   8  12  -2   -0.19    0.64
   8  12  -2   -0.07    0.49
  -8  12   2   -0.37    0.56
   7 -12  -2   21.06    1.39
  -7 -12   2   21.26    1.30
   7  12  -2   22.78    1.80
   7  12  -2   22.03    1.52
  -7  12   2   24.65    1.68
   6 -12  -2    0.11    0.42
  -6 -12   2    0.55    0.40
   6 -12  -2   -0.12    0.31
   6  12  -2    0.34    0.54
  -6  12   2   -0.43    0.41
   6  12  -2    0.30    0.45
   5 -12  -2    6.76    0.73
  -5 -12   2    7.49    0.75
   5 -12  -2    7.06    0.74
   5  12  -2    6.72    1.01
   5  12  -2    5.16    0.71
  -5  12   2    6.70    0.88
   5  12  -2    7.09    0.81
  -4 -12   2   16.28    1.01
   4 -12  -2   14.02    0.92
   4 -12  -2   13.96    0.99
   4  12  -2   14.94    0.97
  -4  12   2   15.27    1.18
   4  12  -2   13.20    1.31
   4  12  -2   14.36    1.06
   3 -12  -2   40.13    1.65
  -3 -12   2   41.73    1.77
   3 -12  -2   38.67    1.78
   3  12  -2   38.46    1.79
  -3  12   2   44.13    1.76
   3  12  -2   36.35    2.13
  -3  12   2   39.09    1.97
   3  12  -2   39.96    1.70
   2 -12  -2    3.80    0.55
   2 -12  -2    3.94    0.45
  -2 -12   2    3.64    0.54
   2  12  -2    4.36    0.83
  -2  12   2    4.59    0.57
  -2  12   2    4.32    0.72
   2  12  -2    3.40    0.56
   2  12  -2    3.30    0.50
  -2  12   2    4.56    0.44
   1 -12  -2   87.17    3.15
   1 -12  -2   85.12    2.89
  -1 -12   2   80.25    3.08
   1  12  -2   87.09    3.39
  -1  12   2   91.04    3.11
  -1  12   2   89.52    2.97
   1  12  -2   85.64    2.99
   1  12  -2   85.74    3.12
  -1  12   2   84.15    3.36
   0 -12   2    3.48    0.51
   0 -12  -2    2.90    0.51
   0  12  -2    3.85    0.69
   0  12   2    2.79    0.61
   0  12  -2    3.71    0.50
   0  12   2    3.07    0.50
   0  12  -2    3.55    0.40
   0  12   2    2.57    0.41
   1 -12   2   -0.08    0.26
   1 -12   2   -0.04    0.20
  -1 -12  -2    0.00    0.25
  -1  12  -2    0.42    0.29
  -1  12  -2    0.10    0.39
   1  12   2    0.60    0.35
  -1  12  -2    0.42    0.23
  -1  12  -2   -0.05    0.23
   1  12   2    0.00    0.35
   1  12   2    0.26    0.27
   2 -12   2    0.49    0.26
   2 -12   2   -0.20    0.27
  -2 -12  -2   -0.19    0.25
  -2  12  -2    0.26    0.42
  -2  12  -2    0.56    0.29
   2  12   2    0.40    0.45
   2  12   2    0.19    0.30
   3 -12   2  100.33    3.61
   3 -12   2   97.06    3.38
  -3 -12  -2   95.09    3.42
  -3  12  -2   99.03    3.38
  -3  12  -2   96.47    3.71
   3  12   2   93.30    3.47
   3  12   2   94.35    3.87
   4 -12   2    2.84    0.55
   4 -12   2    2.59    0.56
  -4 -12  -2    3.58    0.56
  -4  12  -2    3.78    0.54
   4  12   2    1.82    0.68
  -4  12  -2    2.84    0.68
   4  12   2    2.73    0.56
  -5 -12  -2   27.44    1.35
   5 -12   2   28.65    1.48
   5 -12   2   24.33    1.45
   5  12   2   28.62    1.52
   5  12   2   26.61    1.80
  -5  12  -2   24.40    1.57
  -5  12  -2   28.15    1.36
   6 -12   2    6.77    0.83
  -6 -12  -2    6.46    0.71
   6  12   2    5.83    1.03
   6  12   2    6.58    0.84
  -6  12  -2    6.40    0.94
   7 -12   2   -0.70    0.41
  -7 -12  -2    0.20    0.43
  -7  12  -2   -0.23    0.54
   7  12   2    0.80    0.71
   7  12   2   -0.04    0.43
  -8 -12  -2   -0.09    0.44
   8 -12   2    0.37    0.57
  -8  12  -2    0.50    0.63
   8  12   2    0.20    0.74
   9 -12   2    9.04    1.16
  -9 -12  -2    7.89    1.10
   9  12   2    8.19    1.42
  -9  12  -2    8.94    1.27
   9 -13  -2    1.31    0.79
   9  13  -2    1.28    0.94
   8 -13  -2   37.20    2.05
   8  13  -2   38.27    2.17
  -8  13   2   37.36    2.29
   8  13  -2   36.98    2.54
   7 -13  -2    1.95    0.64
  -7 -13   2    2.26    0.56
   7  13  -2    2.06    0.92
  -7  13   2    1.52    0.78
   7  13  -2    0.90    0.58
  -6 -13   2    5.39    0.74
   6 -13  -2    3.81    0.76
   6 -13  -2    4.88    0.70
  -6  13   2    5.30    0.93
   6  13  -2    5.53    0.87
   6  13  -2    8.37    1.24
   5 -13  -2    1.52    0.49
   5 -13  -2    0.49    0.39
  -5 -13   2    0.77    0.45
   5  13  -2    0.59    0.48
   5  13  -2    0.52    0.71
  -5  13   2    1.28    0.64
   4 -13  -2   22.76    1.33
  -4 -13   2   21.61    1.24
   4 -13  -2   20.86    1.17
   4  13  -2   21.61    1.35
   4  13  -2   22.92    1.28
   4  13  -2   22.16    1.76
  -4  13   2   24.50    1.28
  -4  13   2   21.71    1.47
   3 -13  -2    5.51    0.66
   3 -13  -2    5.53    0.57
  -3 -13   2    5.00    0.64
   3  13  -2    6.33    0.67
  -3  13   2    5.72    0.66
   3  13  -2    4.44    0.98
  -3  13   2    5.32    0.82
   3  13  -2    5.88    0.75
  -2 -13   2   58.79    2.37
   2 -13  -2   59.38    2.20
   2 -13  -2   63.16    2.46
  -2  13   2   61.15    2.19
   2  13  -2   59.09    2.41
  -2  13   2   63.54    2.36
   2  13  -2   57.51    2.28
   2  13  -2   59.95    2.75
  -2  13   2   58.00    2.60
   1 -13  -2    6.73    0.70
  -1 -13   2    7.05    0.71
  -1  13   2    7.87    0.69
   1  13  -2    7.59    0.86
  -1  13   2    7.97    0.60
   1  13  -2    7.07    0.70
   1  13  -2    7.40    0.62
  -1  13   2    6.17    0.82
   0 -13  -2   27.52    1.42
   0 -13   2   28.05    1.43
   0  13   2   32.07    1.35
   0  13  -2   28.98    1.25
   0  13   2   28.26    1.31
   0  13  -2   27.57    1.37
   0  13  -2   30.13    1.62
   0  13   2   29.45    1.61
  -1 -13  -2    1.00    0.37
   1 -13   2    1.10    0.41
   1  13   2    1.59    0.55
  -1  13  -2    1.91    0.42
   1  13   2    2.56    0.47
  -1  13  -2    1.89    0.57
   2 -13   2   28.71    1.26
  -2 -13  -2   27.77    1.38
   2 -13   2   30.61    1.52
  -2  13  -2   26.78    1.24
   2  13   2   32.21    1.78
  -2  13  -2   30.08    1.36
  -2  13  -2   28.41    1.61
   2  13   2   26.64    1.38
   3 -13   2    1.38    0.49
   3 -13   2    2.50    0.50
  -3 -13  -2    1.63    0.46
  -3  13  -2    1.42    0.57
   3  13   2    2.36    0.74
   3  13   2    1.85    0.49
  -3  13  -2    1.76    0.43
  -4 -13  -2   58.08    2.30
   4 -13   2   55.92    2.31
   4 -13   2   55.51    2.50
   4  13   2   56.75    2.40
  -4  13  -2   58.41    2.63
   4  13   2   55.46    2.84
  -4  13  -2   58.35    2.25
  -5 -13  -2    0.33    0.36
   5 -13   2   -0.02    0.42
   5 -13   2   -0.13    0.36
   5  13   2    0.09    0.62
   5  13   2   -0.48    0.35
  -5  13  -2    0.08    0.34
  -5  13  -2    0.58    0.57
   6 -13   2    5.40    0.81
  -6 -13  -2    5.65    0.73
  -6  13  -2    3.93    0.90
   6  13   2    3.83    0.76
   6  13   2    3.65    1.03
  -7 -13  -2    5.20    0.82
   7 -13   2    3.37    0.81
   7  13   2    3.02    0.74
   7  13   2    4.17    1.17
  -7  13  -2    3.74    0.93
  -8 -13  -2    3.23    0.73
   8 -13   2    2.34    0.75
  -8  13  -2    4.26    1.01
   8  13   2    3.81    1.12
   8 -14  -2   -0.05    0.50
  -8  14   2   -0.03    0.72
   8  14  -2   -0.01    0.56
   8  14  -2    0.24    0.84
  -7 -14   2    6.82    0.85
   7 -14  -2    6.82    0.91
  -7  14   2    6.73    1.13
   7  14  -2    5.28    1.30
   7  14  -2    4.81    0.92
  -6 -14   2    6.80    0.82
   6 -14  -2    8.64    0.88
   6 -14  -2    7.06    0.94
   6  14  -2    7.19    0.95
  -6  14   2    7.11    1.09
   6  14  -2    3.64    1.09
  -5 -14   2    2.93    0.61
   5 -14  -2    2.71    0.61
   5 -14  -2    3.68    0.73
  -5  14   2    1.56    0.67
  -5  14   2    3.28    0.66
   5  14  -2    2.42    0.95
   5  14  -2    2.49    0.64
  -4 -14   2    4.02    0.67
   4 -14  -2    4.95    0.72
   4 -14  -2    3.42    0.60
  -4  14   2    4.68    0.70
   4  14  -2    3.31    0.96
   4  14  -2    4.12    0.68
  -4  14   2    3.35    0.80
   4  14  -2    2.90    0.69
  -3 -14   2   58.49    2.45
   3 -14  -2   62.11    2.36
   3 -14  -2   62.45    2.59
   3  14  -2   60.46    3.00
   3  14  -2   62.61    2.45
   3  14  -2   64.01    2.61
  -3  14   2   62.14    2.77
  -3  14   2   60.28    2.44
   2 -14  -2    0.50    0.39
  -2 -14   2    0.28    0.35
   2 -14  -2    0.40    0.31
   2  14  -2    0.14    0.32
  -2  14   2   -0.11    0.40
   2  14  -2    0.56    0.41
   2  14  -2   -0.16    0.46
  -2  14   2    0.29    0.39
   1 -14  -2   33.76    1.66
  -1 -14   2   33.15    1.62
   1  14  -2   33.36    1.62
  -1  14   2   34.13    1.48
  -1  14   2   38.21    1.61
  -1  14   2   34.95    1.89
   1  14  -2   34.53    1.83
   1  14  -2   33.70    1.48
   0 -14   2   16.67    1.04
   0 -14  -2   13.98    1.00
   0  14  -2   14.41    1.12
   0  14  -2   15.81    0.86
   0  14   2   13.39    0.87
   0  14   2   13.62    1.10
   0  14  -2   14.90    0.95
  -1 -14  -2    3.26    0.58
   1 -14   2    3.14    0.57
  -1  14  -2    4.44    0.79
  -1  14  -2    2.31    0.48
   1  14   2    2.41    0.48
   1  14   2    3.55    0.74
   2 -14   2   10.95    0.92
  -2 -14  -2   10.81    0.88
   2 -14   2   11.54    0.75
  -2  14  -2   12.29    0.84
   2  14   2   10.20    0.86
   2  14   2   10.36    1.11
  -2  14  -2   12.64    1.07
   3 -14   2   16.82    0.97
  -3 -14  -2   16.02    1.04
   3 -14   2   15.08    1.14
   3  14   2   15.16    1.38
   3  14   2   15.65    1.09
  -3  14  -2   16.02    0.98
  -3  14  -2   16.07    1.25
   4 -14   2    0.39    0.38
  -4 -14  -2   -0.31    0.32
   4 -14   2    0.16    0.40
  -4  14  -2   -0.15    0.33
  -4  14  -2   -0.14    0.46
   4  14   2   -0.36    0.58
   4  14   2    0.08    0.38
   5 -14   2   36.55    2.06
   5 -14   2   37.58    1.84
  -5 -14  -2   40.37    1.80
  -5  14  -2   38.70    2.15
   5  14   2   41.24    2.53
   5  14   2   39.31    1.96
   6 -14   2    5.69    0.85
  -6 -14  -2    6.03    0.84
  -6  14  -2    4.47    0.96
   6  14   2    4.09    1.14
   6  14   2    6.25    0.92
  -7 -14  -2    1.12    0.55
   7 -14   2    0.21    0.52
   7  14   2    1.99    0.70
   7  14   2   -0.12    0.79
  -7  14  -2    0.46    0.66
   8 -14   2    4.74    0.99
  -8 -14  -2    3.17    0.75
  -8  14  -2    2.76    0.90
   8  14   2    2.59    1.20
   8 -15  -2    9.49    1.11
   8  15  -2   10.18    1.31
   8  15  -2    8.10    1.70
  -8  15   2    7.98    1.12
  -8  15   2    8.20    1.35
   7 -15  -2    9.65    1.04
  -7 -15   2    9.79    0.98
  -7  15   2    9.34    1.10
  -7  15   2    9.91    1.30
   7  15  -2    9.94    1.17
   7  15  -2    6.70    1.53
  -6 -15   2    1.99    0.58
   6 -15  -2    1.97    0.70
   6 -15  -2    2.13    0.63
   6  15  -2    0.20    0.84
  -6  15   2    1.52    0.71
  -6  15   2    1.28    0.63
   6  15  -2    1.62    0.65
  -5 -15   2   24.76    1.39
   5 -15  -2   23.42    1.35
   5 -15  -2   24.98    1.60
   5  15  -2   19.24    1.48
  -5  15   2   23.04    1.40
  -5  15   2   23.27    1.64
   4 -15  -2    3.60    0.64
  -4 -15   2    4.33    0.71
   4 -15  -2    3.90    0.73
   4  15  -2    2.43    0.91
   4  15  -2    3.93    0.69
   4  15  -2    3.45    0.71
  -4  15   2    3.45    0.67
  -4  15   2    2.91    0.82
  -3 -15   2    1.31    0.50
   3 -15  -2    1.14    0.43
   3 -15  -2    1.65    0.53
   3  15  -2    0.73    0.47
  -3  15   2    1.14    0.63
   3  15  -2   -0.07    0.55
  -3  15   2    2.32    0.56
   3  15  -2    0.89    0.43
   2 -15  -2   14.99    1.11
  -2 -15   2   14.78    1.07
   2  15  -2   15.72    1.11
  -2  15   2   17.47    1.32
   2  15  -2   17.45    1.36
   2  15  -2   16.05    1.01
  -1 -15   2    1.27    0.46
   1 -15  -2   -0.08    0.34
   1  15  -2    0.13    0.46
  -1  15   2    0.20    0.48
   1  15  -2    1.43    0.49
   1  15  -2    0.76    0.37
   0 -15  -2    8.44    0.85
   0 -15   2    7.49    0.80
   0  15  -2    8.27    0.77
   0  15   2    8.04    0.71
   0  15  -2    8.52    0.92
   0  15   2    8.56    0.95
  -1 -15  -2   56.01    2.34
   1 -15   2   54.79    2.38
  -1  15  -2   53.50    2.23
   1  15   2   54.98    2.23
  -1  15  -2   56.42    2.53
   1  15   2   57.25    2.63
  -2 -15  -2    9.29    0.86
   2 -15   2    9.21    0.89
   2  15   2    6.62    0.76
   2  15   2    7.20    0.97
  -2  15  -2    7.80    0.73
  -2  15  -2    8.80    0.99
   3 -15   2    4.21    0.64
   3 -15   2    5.47    0.83
  -3 -15  -2    3.88    0.66
  -3  15  -2    3.92    0.61
  -3  15  -2    4.61    0.89
   3  15   2    5.23    1.04
   3  15   2    4.22    0.70
  -4 -15  -2   15.68    1.09
   4 -15   2   18.59    1.34
   4 -15   2   15.51    1.04
   4  15   2   14.29    1.13
   4  15   2   15.55    1.58
  -4  15  -2   14.66    1.30
  -5 -15  -2    8.57    0.86
   5 -15   2    8.48    0.89
   5  15   2    8.74    0.99
   5  15   2    7.10    1.39
  -5  15  -2    8.62    1.11
   6 -15   2   -0.01    0.49
  -6 -15  -2    0.10    0.47
   6  15   2    0.61    0.58
  -6  15  -2    1.35    0.75
   6  15   2    0.40    0.86
   7 -15   2    7.67    1.03
  -7 -15  -2    7.93    0.96
   7  15   2    7.40    1.08
   7  15   2    6.10    1.52
  -7  15  -2    7.15    1.18
  -7 -16   2    2.64    0.72
   7 -16  -2    2.91    0.76
   7  16  -2    2.04    1.15
  -7  16   2    3.77    0.98
   7  16  -2    1.68    0.75
  -7  16   2    4.41    0.88
   6 -16  -2   18.06    1.57
  -6 -16   2   20.41    1.33
   6 -16  -2   19.57    1.33
  -6  16   2   17.35    1.56
  -6  16   2   20.04    1.40
   6  16  -2   14.64    1.88
   6  16  -2   18.83    1.49
   5 -16  -2    1.17    0.63
   5 -16  -2    0.74    0.49
  -5 -16   2    1.55    0.56
   5  16  -2    0.11    0.52
  -5  16   2    1.57    0.73
  -5  16   2   -0.80    0.45
   5  16  -2   -0.26    0.73
  -4 -16   2   31.97    1.72
   4 -16  -2   37.12    1.93
   4  16  -2   32.51    1.83
  -4  16   2   29.61    1.90
   4  16  -2   34.18    2.31
  -3 -16   2    0.60    0.44
   3 -16  -2    0.35    0.43
   3  16  -2   -0.59    0.48
   3  16  -2    1.13    0.52
  -3  16   2    1.20    0.63
   3  16  -2    0.21    0.42
   2 -16  -2    1.87    0.54
  -2 -16   2    1.87    0.54
  -2  16   2    1.50    0.64
   2  16  -2    2.09    0.58
   2  16  -2    1.37    0.63
   2  16  -2    1.53    0.49
  -1 -16   2    4.59    0.72
   1 -16  -2    5.79    0.76
   1  16  -2    5.34    0.86
   1  16  -2    5.97    0.77
  -1  16   2    5.21    0.84
   0 -16   2   45.41    2.12
   0 -16  -2   48.69    2.17
   0  16  -2   49.37    2.29
   0  16   2   48.45    2.03
   0  16  -2   44.13    2.03
   0  16   2   43.97    2.27
   1 -16   2    0.13    0.42
  -1 -16  -2    0.65    0.43
   1  16   2   -0.12    0.38
  -1  16  -2    0.21    0.55
  -1  16  -2    0.56    0.41
   1  16   2    0.30    0.54
   2 -16   2   21.19    1.36
  -2 -16  -2   21.17    1.30
   2  16   2   19.82    1.26
  -2  16  -2   19.54    1.47
  -2  16  -2   21.73    1.22
   2  16   2   21.79    1.59
   3 -16   2   12.64    1.10
  -3 -16  -2   11.38    0.98
   3  16   2   10.40    0.98
  -3  16  -2   11.22    1.16
   3  16   2   10.79    1.25
   4 -16   2    1.53    0.66
  -4 -16  -2    0.61    0.43
   4  16   2    0.63    0.53
  -4  16  -2    0.76    0.59
   4  16   2    0.06    0.70
  -5 -16  -2    0.60    0.45
   5 -16   2    0.25    0.47
   5  16   2   -0.07    0.50
   5  16   2    0.02    0.78
  -5  16  -2   -0.03    0.53
  -6 -16  -2   22.07    1.45
   6 -16   2   22.81    1.46
   6  16   2   21.64    1.55
   6  16   2   24.84    2.23
  -6  16  -2   23.20    1.75
   7 -16   2    0.14    0.58
  -7 -16  -2   -0.35    0.49
   7  16   2   -0.43    0.59
   7  16   2   -0.51    0.85
  -7  16  -2    0.46    0.70
   7 -17  -2    4.18    0.89
   7  17  -2    3.23    1.33
  -6 -17   2    1.22    0.56
   6 -17  -2    0.90    0.57
   6  17  -2   -0.13    0.85
  -6  17   2    0.88    0.74
   6  17  -2   -0.23    0.58
  -5 -17   2   30.43    1.73
   5 -17  -2   36.16    2.06
   5  17  -2   29.97    1.90
   5  17  -2   33.28    2.46
  -5  17   2   33.66    2.06
  -4 -17   2    0.20    0.45
   4 -17  -2    0.23    0.50
  -4  17   2   -0.32    0.53
   4  17  -2    0.42    0.75
   4  17  -2   -0.74    0.46
   3 -17  -2    9.27    0.99
  -3 -17   2    9.84    0.98
  -3  17   2    9.99    1.18
   3  17  -2   10.56    1.28
   3  17  -2    9.09    1.01
   2 -17  -2    0.17    0.42
  -2 -17   2   -0.53    0.34
   2  17  -2    0.10    0.40
  -2  17   2    0.56    0.64
   2  17  -2   -0.03    0.43
   2  17  -2    0.07    0.54
  -1 -17   2   23.20    1.42
   1 -17  -2   23.97    1.47
   1  17  -2   25.28    1.61
   1  17  -2   21.37    1.38
  -1  17   2   22.34    1.54
   0 -17  -2    0.68    0.46
   0 -17   2    0.35    0.43
   0  17  -2    0.46    0.44
   0  17   2    0.79    0.58
   0  17  -2    0.48    0.51
   1 -17   2   31.57    1.67
  -1 -17  -2   27.83    1.60
  -1  17  -2   30.10    1.53
   1  17   2   28.19    1.52
   1  17   2   29.00    1.83
  -1  17  -2   30.53    1.78
  -2 -17  -2    0.17    0.38
   2 -17   2    0.00    0.43
  -2  17  -2    0.20    0.56
   2  17   2    0.40    0.45
   2  17   2   -0.24    0.51
  -3 -17  -2    9.95    0.98
   3 -17   2   11.17    1.07
   3  17   2   10.53    1.28
   3  17   2   10.39    1.00
  -3  17  -2    7.59    1.08
   4 -17   2   -0.43    0.43
  -4 -17  -2   -0.13    0.38
  -4  17  -2    0.25    0.58
   4  17   2    0.20    0.50
   4  17   2   -0.50    0.59
  -5 -17  -2    3.86    0.72
  -5 -17  -2    5.18    0.80
   5  17   2    4.46    1.20
  -5  17  -2    3.18    0.87
   5  17   2    4.03    0.80
   6 -17   2    0.99    0.58
  -6 -17  -2    0.08    0.50
   6  17   2   -0.38    0.53
   6  17   2    0.80    0.97
  -6  17  -2    0.37    0.66
  -6 -18   2   25.20    1.53
   6  18  -2   21.00    2.15
   6  18  -2   23.18    1.82
  -5 -18   2    1.06    0.55
   5 -18  -2    0.06    0.55
  -5  18   2    0.43    0.64
   5  18  -2   -0.39    0.77
   5  18  -2    1.10    0.69
  -4 -18   2    3.96    0.74
   4 -18  -2    8.18    1.01
  -4  18   2    5.11    1.00
   4  18  -2    5.94    0.98
   4  18  -2    5.39    1.17
   3 -18  -2    0.85    0.50
  -3 -18   2    1.26    0.54
   3  18  -2    1.98    0.67
  -3  18   2    1.11    0.69
   3  18  -2    1.27    0.75
   2 -18  -2    0.04    0.43
  -2 -18   2    0.02    0.41
   2  18  -2    1.12    0.57
  -2  18   2    0.37    0.58
   2  18  -2    0.00    0.54
   1 -18  -2    4.17    0.75
  -1 -18   2    4.43    0.79
  -1  18   2    4.25    0.86
   1  18  -2    5.91    0.97
   1  18  -2    5.23    0.83
   0 -18  -2   24.08    1.49
   0 -18   2   25.28    1.54
   0  18   2   25.10    1.65
   0  18  -2   24.98    1.61
   0  18  -2   23.18    1.43
   1 -18   2    0.01    0.45
  -1 -18  -2    0.20    0.42
   1  18   2    0.26    0.55
  -1  18  -2   -0.82    0.40
   2 -18   2   32.48    1.80
  -2 -18  -2   34.22    1.79
  -2  18  -2   34.40    2.01
   2  18   2   30.77    1.95
   2  18   2   26.30    1.74
   3 -18   2    3.71    0.75
  -3 -18  -2    5.78    0.85
   3  18   2    4.47    0.82
  -3  18  -2    5.91    1.10
   3  18   2    4.28    1.01
  -4 -18  -2    2.71    0.64
   4 -18   2    3.00    0.80
   4  18   2    2.45    0.71
   4  18   2    2.48    1.00
  -4  18  -2    2.45    0.80
  -5 -18  -2    0.35    0.49
  -5 -18  -2    0.96    0.51
   5  18   2    0.71    0.84
   5  18   2    0.49    0.61
  -5  18  -2    1.03    0.68
  -5 -19   2   13.28    1.18
   5 -19  -2   12.76    1.36
   5  19  -2   13.31    1.68
   5  19  -2   11.37    1.28
  -4 -19   2    3.44    0.74
   4 -19  -2    2.22    0.71
  -4  19   2    4.24    0.99
   4  19  -2    2.00    0.86
   4  19  -2    2.69    0.76
   3 -19  -2    1.84    0.65
  -3 -19   2    0.63    0.49
  -3  19   2    1.31    0.72
   3  19  -2    1.36    0.76
   3  19  -2    0.87    0.57
  -2 -19   2   26.72    1.60
   2 -19  -2   26.08    1.64
  -2  19   2   24.51    1.71
   2  19  -2   23.81    1.56
   2  19  -2   27.60    1.78
   1 -19  -2    1.56    0.60
  -1 -19   2    2.62    0.69
  -1  19   2    1.95    0.68
   1  19  -2    2.11    0.74
   1  19  -2    1.93    0.63
   0 -19   2   -0.53    0.42
   0 -19  -2   -0.46    0.42
   0  19  -2   -0.21    0.46
   0  19   2    0.12    0.56
  -1 -19  -2   12.90    1.18
   1 -19   2   14.24    1.21
  -1  19  -2   13.77    1.26
   1  19   2   14.75    1.37
  -2 -19  -2   -0.42    0.38
   2 -19   2    0.29    0.51
   2  19   2    0.46    0.61
  -2  19  -2   -0.48    0.50
   3 -19   2    0.82    0.52
  -3 -19  -2    1.19    0.58
  -3  19  -2    1.04    0.71
   3  19   2    0.37    0.67
   4 -19   2   15.50    1.34
  -4 -19  -2   14.81    1.23
   4  19   2   15.16    1.31
  -4  19  -2   17.08    1.53
   4  19   2   14.81    1.59
   5  19   2    1.30    0.76
   4 -20  -2    6.01    1.06
   4  20  -2    8.54    1.36
   4  20  -2    8.78    1.23
  -3 -20   2   16.93    1.31
   3 -20  -2   14.49    1.31
  -3  20   2   15.76    1.44
   3  20  -2   16.66    1.50
   3  20  -2   15.46    1.36
  -2 -20   2    1.86    0.65
   2 -20  -2    2.73    0.73
   2  20  -2    1.95    0.70
  -2  20   2    2.09    0.70
   2  20  -2    2.16    0.79
   1 -20  -2   12.45    1.16
  -1 -20   2   15.31    1.23
   1  20  -2   12.54    1.26
  -1  20   2   13.59    1.30
   0 -20   2    1.54    0.62
   0 -20  -2    1.73    0.66
   0  20   2    1.80    0.77
   0  20  -2    2.62    0.81
  -1 -20  -2   -0.15    0.49
   1 -20   2    0.08    0.46
  -1  20  -2   -0.29    0.49
   1  20   2    0.41    0.61
   2 -20   2    1.18    0.57
  -2 -20  -2    0.28    0.49
  -2  20  -2    0.80    0.64
   2  20   2    0.00    0.62
   3 -20   2   23.67    1.59
  -3 -20  -2   20.44    1.47
   3  20   2   21.21    1.76
  -3  20  -2   23.99    1.75
   1  21  -2   -0.28    0.57
   0  21  -2    7.61    1.11
  -1  21  -2    0.55    0.64
  11   0  -3   28.22    1.86
  10   0  -3    0.22    0.51
  10   0  -3    0.17    0.45
 -10   0   3   -0.10    0.43
   9   0  -3   29.54    1.68
   9   0  -3   29.05    1.55
  -9   0   3   31.83    1.49
   8   0  -3    0.01    0.35
  -8   0   3   -0.05    0.29
  -8   0   3   -0.18    0.27
   8   0  -3    0.09    0.32
   7   0  -3   58.92    2.07
   7   0  -3   60.16    2.29
   7   0  -3   61.26    2.39
   7   0  -3   59.58    2.27
   6   0  -3   -0.01    0.15
   6   0  -3    0.13    0.25
   6   0  -3   -0.04    0.20
   6   0  -3    0.09    0.23
   5   0  -3   99.88    3.28
   5   0  -3   97.93    3.27
   5   0  -3   96.19    3.32
   5   0  -3   99.80    3.15
   4   0  -3   -0.12    0.12
   4   0  -3    0.04    0.16
   4   0  -3   -0.20    0.11
   4   0  -3   -0.10    0.14
   4   0  -3    0.09    0.13
   4   0  -3    0.05    0.10
   3   0  -3   83.04    2.63
   3   0  -3   80.55    2.64
   3   0  -3   85.77    2.62
   3   0  -3   81.88    2.59
   3   0  -3   80.59    2.62
   3   0  -3   81.52    2.67
   2   0  -3   -0.07    0.07
   2   0  -3    0.48    0.11
   2   0  -3    0.21    0.10
   2   0  -3    0.28    0.12
   2   0  -3    0.23    0.11
   2   0  -3    0.12    0.08
  -1   0   3   12.59    0.52
   1   0  -3   13.11    0.49
   1   0  -3   13.73    0.51
   1   0  -3   13.45    0.49
   0   0  -3    0.03    0.06
   0   0   3    0.24    0.11
   0   0  -3    0.12    0.06
   0   0   3    0.13    0.05
   0   0  -3    0.06    0.04
   0   0   3    0.03    0.10
  -1   0  -3  908.55   28.44
  -1   0  -3  944.71   28.55
   1   0   3  895.14   28.60
   1   0   3  951.27   28.48
  -1   0  -3 1000.00   28.11
  -2   0  -3    0.10    0.09
   2   0   3    0.04    0.09
  -2   0  -3    0.35    0.11
   2   0   3    0.01    0.12
   2   0   3    0.25    0.14
   3   0   3   22.89    0.98
  -3   0  -3   21.13    0.88
   3   0   3   22.91    0.97
   3   0   3   24.68    0.95
  -3   0  -3   23.78    0.89
  -4   0  -3    0.16    0.15
   4   0   3    0.14    0.19
  -4   0  -3    0.29    0.16
   4   0   3    0.03    0.16
   4   0   3    0.25    0.23
   5   0   3    0.28    0.25
   5   0   3    0.01    0.22
  -5   0  -3    0.31    0.21
   5   0   3    0.05    0.24
  -5   0  -3    0.26    0.19
   6   0   3   -0.09    0.30
  -6   0  -3    0.04    0.20
   6   0   3    0.06    0.26
   6   0   3   -0.02    0.23
  -6   0  -3    0.26    0.24
   7   0   3   82.32    3.02
  -7   0  -3   79.88    2.84
   7   0   3   79.10    3.14
   7   0   3   80.53    3.05
  -7   0  -3   77.45    2.86
  -8   0  -3   -0.06    0.32
   8   0   3   -0.11    0.35
   8   0   3    0.25    0.44
   8   0   3   -0.07    0.36
  -8   0  -3   -0.09    0.29
   9   0   3   33.85    1.79
  -9   0  -3   31.84    1.62
  -9   0  -3   32.37    1.54
   9   0   3   29.25    1.85
 -10   0  -3    0.00    0.43
  10   0   3    0.13    0.54
  10   0   3    0.14    0.57
 -11   0  -3    3.43    0.79
  11   0   3    2.75    0.98
  11  -1  -3    1.02    0.64
 -11  -1   3    0.75    0.54
  11   1  -3    0.07    0.60
 -10  -1   3   18.15    1.25
  10  -1  -3   19.41    1.32
  10  -1  -3   16.50    1.35
 -10   1   3   20.74    1.21
  10   1  -3   19.65    1.41
  -9  -1   3   -0.19    0.36
  -9  -1   3   -0.20    0.36
   9  -1  -3    0.26    0.44
   9  -1  -3    0.08    0.37
  -9   1   3    0.05    0.32
   9   1  -3    0.17    0.36
   9   1  -3    0.11    0.45
   8  -1  -3    4.70    0.64
   8  -1  -3    5.25    0.72
  -8  -1   3    4.77    0.58
   8   1  -3    5.01    0.63
   8   1  -3    5.03    0.58
  -8   1   3    4.35    0.52
  -8   1   3    4.91    0.54
   8   1  -3    4.45    0.64
   7  -1  -3   12.12    0.89
   7  -1  -3   11.89    0.62
   7  -1  -3   12.73    0.82
   7   1  -3   10.74    0.74
   7   1  -3   12.44    0.80
  -7   1   3   12.77    0.70
   7   1  -3   12.03    0.85
  -7   1   3   11.02    0.68
   6  -1  -3   74.58    2.74
   6  -1  -3   69.03    2.64
   6  -1  -3   73.95    2.47
   6   1  -3   76.02    2.71
   6   1  -3   75.46    2.66
   6   1  -3   76.67    2.62
   6   1  -3   77.92    2.49
   5  -1  -3   17.37    0.88
   5  -1  -3   16.47    0.83
   5  -1  -3   17.39    0.72
   5   1  -3   17.93    0.87
   5   1  -3   17.27    0.81
   5   1  -3   16.53    0.79
   5   1  -3   17.80    0.83
   5   1  -3   17.64    0.81
   5   1  -3   16.22    0.71
   4  -1  -3  140.43    4.51
   4  -1  -3  136.31    4.46
   4  -1  -3  141.95    4.36
   4  -1  -3  141.71    4.37
   4   1  -3  137.96    4.43
   4   1  -3  145.12    4.37
   4   1  -3  141.04    4.47
   4   1  -3  141.68    4.44
   4   1  -3  138.91    4.42
   4   1  -3  137.84    4.41
   3  -1  -3   87.82    2.81
   3  -1  -3   86.76    2.72
   3  -1  -3   86.89    2.71
   3  -1  -3   83.74    2.70
   3  -1  -3   85.13    2.78
   3   1  -3   86.16    2.77
   3   1  -3   87.09    2.75
   3   1  -3   85.66    2.77
   3   1  -3   86.01    2.77
   3   1  -3   87.61    2.72
   3   1  -3   85.49    2.74
   2  -1  -3    0.74    0.12
   2  -1  -3    0.33    0.13
   2  -1  -3    0.44    0.12
   2  -1  -3    1.04    0.11
   2   1  -3    0.62    0.15
   2   1  -3    0.36    0.10
   2   1  -3    0.49    0.12
   2   1  -3    1.09    0.17
   2   1  -3    0.95    0.14
  -1  -1   3    1.30    0.17
  -1  -1   3    1.06    0.15
   1  -1  -3    0.90    0.11
   1  -1  -3    1.62    0.13
   1  -1  -3    1.09    0.08
  -1   1   3    1.06    0.15
   1   1  -3    1.29    0.16
   1   1  -3    0.95    0.12
   1   1  -3    0.88    0.08
   1   1  -3    0.94    0.14
   0  -1   3  128.55    4.13
   0  -1  -3  135.43    4.08
   0  -1  -3  144.30    4.08
   0  -1   3  136.38    4.11
   0  -1  -3  135.44    4.10
   0   1  -3  135.37    4.08
   0   1   3  130.92    4.17
   0   1  -3  135.93    4.13
   0   1   3  138.14    4.14
   0   1   3  134.73    4.09
   0   1  -3  129.69    4.13
  -1  -1  -3    5.47    0.29
  -1  -1  -3    5.60    0.22
   1  -1   3    6.20    0.32
   1  -1   3    5.56    0.28
   1  -1   3    5.74    0.23
   1  -1   3    6.23    0.35
   1   1   3    4.87    0.33
   1   1   3    5.81    0.29
   1   1   3    5.62    0.33
  -1   1  -3    6.32    0.30
  -1   1  -3    5.70    0.28
  -2  -1  -3  266.71    7.89
   2  -1   3  266.54    8.10
   2  -1   3  269.36    8.05
   2  -1   3  269.41    8.12
  -2  -1  -3  256.73    8.03
   2   1   3  269.71    8.06
   2   1   3  262.32    8.10
   2   1   3  255.28    8.09
  -2   1  -3  268.95    8.01
  -2   1  -3  256.05    8.02
  -3  -1  -3    0.89    0.18
   3  -1   3    1.08    0.24
   3  -1   3    0.69    0.22
   3  -1   3    1.04    0.21
  -3  -1  -3    0.98    0.09
  -3   1  -3    1.41    0.22
   3   1   3    1.14    0.22
   3   1   3    0.93    0.23
  -3   1  -3    0.69    0.16
   3   1   3    1.61    0.24
   4  -1   3    4.44    0.39
  -4  -1  -3    2.88    0.32
  -4  -1  -3    3.94    0.19
   4  -1   3    3.46    0.39
   4  -1   3    5.12    0.44
  -4   1  -3    3.82    0.33
   4   1   3    4.01    0.38
   4   1   3    3.42    0.40
  -4   1  -3    3.83    0.34
   4   1   3    2.96    0.36
   5  -1   3   46.95    1.85
   5  -1   3   45.01    1.73
   5  -1   3   43.76    1.78
  -5  -1  -3   43.41    1.66
  -5   1  -3   46.37    1.66
   5   1   3   42.43    1.80
   5   1   3   43.63    1.73
  -5   1  -3   42.70    1.61
   5   1   3   43.92    1.74
   6  -1   3   49.84    1.98
   6  -1   3   48.40    2.02
  -6  -1  -3   50.16    1.89
  -6  -1  -3   49.88    1.88
   6  -1   3   50.04    2.10
  -6   1  -3   50.68    1.84
   6   1   3   46.92    1.96
   6   1   3   48.68    2.09
  -6   1  -3   47.40    1.86
   6   1   3   51.33    2.00
   7  -1   3    3.50    0.54
  -7  -1  -3    3.39    0.51
   7  -1   3    4.09    0.69
  -7  -1  -3    3.75    0.51
   7  -1   3    3.20    0.65
   7   1   3    3.74    0.65
   7   1   3    3.67    0.69
  -7   1  -3    4.02    0.49
  -7   1  -3    3.65    0.51
   7   1   3    3.52    0.60
  -8  -1  -3   48.18    1.98
  -8  -1  -3   45.51    1.98
   8  -1   3   45.94    2.18
   8  -1   3   50.35    2.32
   8   1   3   46.52    2.27
  -8   1  -3   49.37    2.00
  -8   1  -3   47.05    1.91
   8   1   3   45.32    2.11
   8   1   3   49.31    2.13
   9  -1   3    0.90    0.58
   9  -1   3    0.14    0.47
  -9  -1  -3   -0.40    0.35
  -9  -1  -3    0.36    0.36
  -9   1  -3    0.07    0.34
   9   1   3    0.37    0.54
   9   1   3    1.65    0.56
  -9   1  -3    0.46    0.38
   9   1   3    0.58    0.48
  10  -1   3    0.83    0.67
 -10  -1  -3    0.68    0.51
  10  -1   3    1.15    0.60
 -10  -1  -3    0.07    0.45
  10   1   3    1.42    0.74
 -10   1  -3    0.78    0.48
  11  -1   3    2.47    0.95
 -11  -1  -3    1.57    0.68
 -11   1  -3    1.93    0.66
  11   1   3    0.42    0.72
  11  -2  -3   18.72    1.51
  11  -2  -3   17.83    1.41
 -11   2   3   17.05    1.40
 -10  -2   3    2.11    0.59
  10  -2  -3    2.86    0.77
 -10  -2   3    2.25    0.61
  10  -2  -3    2.01    0.61
  10   2  -3    2.35    0.69
  -9  -2   3    3.42    0.60
   9  -2  -3    3.37    0.66
   9  -2  -3    2.77    0.70
   9   2  -3    3.65    0.71
  -9   2   3    4.06    0.58
   9   2  -3    3.80    0.70
   9   2  -3    2.58    0.57
   8  -2  -3   39.28    1.77
   8  -2  -3   40.20    1.87
   8   2  -3   36.16    1.76
  -8   2   3   36.87    1.54
   8   2  -3   36.76    1.72
   8   2  -3   37.66    1.63
   7  -2  -3    0.56    0.34
   7  -2  -3   -0.02    0.31
   7  -2  -3    0.10    0.18
   7   2  -3   -0.21    0.25
  -7   2   3    0.36    0.25
   7   2  -3    0.03    0.24
   7   2  -3    0.08    0.26
  -7   2   3    0.10    0.21
   6  -2  -3   10.36    0.54
   6  -2  -3    9.77    0.68
   6  -2  -3    8.60    0.71
   6   2  -3    9.83    0.66
   6   2  -3    9.52    0.65
  -6   2   3   10.40    0.55
   6   2  -3   10.96    0.70
  -6   2   3   10.21    0.56
   6   2  -3   10.31    0.61
   5  -2  -3  132.83    4.48
   5  -2  -3  134.64    4.27
   5  -2  -3  132.76    4.43
   5   2  -3  130.64    4.39
   5   2  -3  137.21    4.40
   5   2  -3  139.84    4.41
   5   2  -3  139.22    4.34
   5   2  -3  140.47    4.42
   4  -2  -3    0.44    0.20
   4  -2  -3    0.44    0.19
   4  -2  -3    0.52    0.13
   4   2  -3    0.44    0.14
   4   2  -3    0.60    0.18
   4   2  -3    0.65    0.20
   4   2  -3    0.68    0.17
   4   2  -3    0.60    0.19
   4   2  -3    0.41    0.17
   3  -2  -3   54.46    1.92
   3  -2  -3   55.12    1.82
   3  -2  -3   54.00    1.90
   3  -2  -3   56.74    1.77
   3   2  -3   55.14    1.89
   3   2  -3   55.43    1.83
   3   2  -3   55.05    1.84
   3   2  -3   56.53    1.82
   3   2  -3   56.98    1.85
   3   2  -3   58.39    1.91
   2  -2  -3  130.19    3.79
   2  -2  -3  126.62    3.86
   2  -2  -3  121.56    3.91
   2   2  -3  124.89    3.92
   2   2  -3  125.06    3.85
   2   2  -3  127.15    3.86
   2   2  -3  127.01    3.84
  -2   2   3  124.68    3.88
   2   2  -3  119.62    3.91
   1  -2  -3   77.41    2.42
  -1  -2   3   79.97    2.38
   1  -2  -3   78.38    2.38
  -1  -2   3   75.65    2.41
   1   2  -3   77.87    2.47
  -1   2   3   77.49    2.50
   1   2  -3   75.59    2.48
   1   2  -3   77.37    2.39
  -1   2   3   79.11    2.49
   0  -2  -3  147.32    4.37
   0  -2   3  140.99    4.41
   0  -2   3  146.45    4.36
   0  -2  -3  144.88    4.37
   0   2   3  146.03    4.40
   0   2  -3  145.00    4.45
   0   2  -3  142.76    4.41
   0   2   3  137.96    4.41
   0   2  -3  147.47    4.38
   0   2   3  138.39    4.46
  -1  -2  -3   12.80    0.43
  -1  -2  -3   11.50    0.47
   1  -2   3   10.95    0.44
   1  -2   3   11.24    0.51
   1  -2   3   10.66    0.47
   1   2   3   10.48    0.51
  -1   2  -3   10.45    0.47
  -1   2  -3   11.99    0.46
   1   2   3   10.50    0.47
   1   2   3   10.80    0.53
  -2  -2  -3   32.24    1.14
   2  -2   3   32.94    1.21
   2  -2   3   29.51    1.02
  -2  -2  -3   32.74    1.04
   2  -2   3   31.84    1.18
   2   2   3   32.35    1.16
   2   2   3   31.86    1.18
  -2   2  -3   33.53    1.11
   2   2   3   31.90    1.20
  -2   2  -3   32.26    1.13
   3  -2   3  173.76    5.06
   3  -2   3  175.97    5.38
  -3  -2  -3  167.18    5.26
   3  -2   3  164.42    5.34
   3  -2   3  167.05    5.29
  -3  -2  -3  174.77    5.11
  -3   2  -3  172.12    5.25
   3   2   3  164.69    5.30
   3   2   3  162.62    5.35
  -3   2  -3  165.15    5.21
   3   2   3  168.17    5.30
   4  -2   3   49.04    1.84
   4  -2   3   47.14    1.75
  -4  -2  -3   49.36    1.52
   4  -2   3   46.71    1.81
  -4  -2  -3   45.14    1.70
  -4   2  -3   48.23    1.69
   4   2   3   48.52    1.75
   4   2   3   47.31    1.77
  -4   2  -3   46.84    1.64
   4   2   3   46.88    1.83
  -5  -2  -3    8.93    0.58
   5  -2   3    8.47    0.62
   5  -2   3    8.21    0.66
   5  -2   3    8.66    0.66
  -5   2  -3    8.42    0.52
   5   2   3    8.73    0.63
   5   2   3    9.35    0.69
   5   2   3    8.52    0.59
  -5   2  -3    8.20    0.54
   6  -2   3   18.89    1.08
  -6  -2  -3   20.08    0.98
   6  -2   3   19.00    1.11
   6   2   3   19.24    1.01
   6   2   3   17.64    1.10
  -6   2  -3   19.02    0.89
   6   2   3   18.35    1.03
  -6   2  -3   18.64    0.94
   7  -2   3   58.86    2.42
  -7  -2  -3   55.90    2.19
  -7  -2  -3   57.10    2.21
   7  -2   3   56.68    2.42
  -7   2  -3   58.23    2.08
   7   2   3   54.54    2.29
   7   2   3   55.16    2.43
  -7   2  -3   51.94    2.12
   7   2   3   56.88    2.27
  -8  -2  -3    0.60    0.41
   8  -2   3    0.83    0.49
   8  -2   3    1.57    0.58
  -8  -2  -3    0.10    0.36
  -8   2  -3    1.32    0.42
   8   2   3    0.73    0.43
   8   2   3    1.46    0.51
  -8   2  -3    1.19    0.37
   8   2   3    1.77    0.61
  -9  -2  -3    0.88    0.47
   9  -2   3    1.83    0.64
   9  -2   3    1.51    0.66
  -9  -2  -3    0.86    0.46
  -9   2  -3    1.95    0.52
   9   2   3    1.35    0.57
   9   2   3    1.80    0.65
 -10  -2  -3   12.61    1.10
  10  -2   3   13.06    1.33
 -10  -2  -3   11.04    1.05
  10  -2   3   10.51    1.19
 -10   2  -3   13.62    1.05
  10   2   3   11.23    1.32
  11  -2   3   -0.12    0.62
  11   2   3    0.13    0.70
 -11   2  -3   -0.08    0.47
  11  -3  -3    0.52    0.61
  11  -3  -3    0.60    0.68
 -11  -3   3    1.97    0.69
 -11   3   3    1.29    0.68
  10  -3  -3   12.37    1.11
  10  -3  -3   11.81    1.19
 -10  -3   3   12.34    1.09
 -10   3   3   11.03    1.08
   9  -3  -3   28.43    1.64
  -9  -3   3   28.12    1.46
   9  -3  -3   24.44    1.48
   9   3  -3   24.04    1.46
   9   3  -3   27.63    1.53
  -9   3   3   28.28    1.30
   8  -3  -3   -0.46    0.36
   8  -3  -3    0.14    0.34
   8   3  -3    0.30    0.34
   8   3  -3   -0.18    0.35
   8   3  -3    0.01    0.29
  -8   3   3    0.29    0.28
   7  -3  -3   55.23    2.28
   7  -3  -3   58.55    2.37
   7  -3  -3   58.92    2.02
   7   3  -3   58.68    2.12
  -7   3   3   55.33    2.06
   7   3  -3   58.59    2.26
   7   3  -3   58.46    2.26
   6  -3  -3   15.93    0.71
   6  -3  -3   13.78    0.90
   6  -3  -3   15.00    0.87
   6   3  -3   14.42    0.82
  -6   3   3   15.25    0.66
   6   3  -3   14.03    0.73
   6   3  -3   13.40    0.81
   6   3  -3   13.59    0.81
  -6   3   3   14.86    0.70
   5  -3  -3    0.99    0.29
   5  -3  -3    1.01    0.33
   5  -3  -3    1.70    0.24
   5   3  -3    0.85    0.25
   5   3  -3    1.51    0.26
  -5   3   3    1.54    0.21
   5   3  -3    1.05    0.27
  -5   3   3    1.24    0.22
   5   3  -3    0.97    0.28
   5   3  -3    1.44    0.30
   4  -3  -3    1.99    0.29
   4  -3  -3    2.11    0.22
   4  -3  -3    1.90    0.31
   4   3  -3    2.36    0.31
  -4   3   3    1.76    0.20
   4   3  -3    2.26    0.26
   4   3  -3    2.03    0.29
   4   3  -3    2.76    0.29
   4   3  -3    1.76    0.21
   3  -3  -3   76.84    2.44
   3  -3  -3   77.20    2.53
   3  -3  -3   74.19    2.55
   3   3  -3   75.57    2.53
   3   3  -3   77.21    2.42
  -3   3   3   73.04    2.49
   3   3  -3   73.49    2.51
   3   3  -3   75.93    2.47
  -3   3   3   78.26    2.36
  -2  -3   3   43.85    1.36
   2  -3  -3   38.90    1.45
   2  -3  -3   43.56    1.30
   2  -3  -3   40.66    1.41
  -2   3   3   43.22    1.32
   2   3  -3   41.81    1.48
   2   3  -3   42.90    1.34
  -2   3   3   42.10    1.49
   2   3  -3   42.06    1.41
   1  -3  -3  386.02   11.34
   1  -3  -3  380.93   11.24
  -1  -3   3  383.12   11.29
   1  -3  -3  389.34   11.36
   1   3  -3  364.62   11.36
  -1   3   3  372.62   11.46
   1   3  -3  367.25   11.38
  -1   3   3  363.58   11.22
  -1   3   3  383.69   11.40
   1   3  -3  374.62   11.41
   0  -3   3   35.84    1.19
   0  -3   3   35.56    1.13
   0  -3  -3   34.02    1.17
   0  -3   3   36.18    1.20
   0  -3  -3   35.60    1.15
   0   3   3   34.59    1.26
   0   3  -3   33.83    1.25
   0   3   3   33.47    1.27
   0   3   3   35.54    1.13
   0   3   3   36.22    1.19
   0   3  -3   33.95    1.23
   0   3  -3   35.90    1.21
  -1  -3  -3    1.37    0.16
  -1  -3  -3    1.40    0.15
   1  -3   3    0.75    0.16
   1  -3   3    1.08    0.21
   1  -3   3    1.14    0.18
  -1   3  -3    0.84    0.14
   1   3   3    1.48    0.23
   1   3   3    1.16    0.18
  -1   3  -3    1.01    0.16
  -1   3  -3    1.35    0.15
   1   3   3    0.93    0.16
   1   3   3    0.78    0.22
  -2  -3  -3   46.07    1.46
  -2  -3  -3   45.08    1.53
   2  -3   3   44.26    1.57
   2  -3   3   46.76    1.61
   2  -3   3   43.11    1.45
   2   3   3   44.17    1.56
   2   3   3   42.87    1.55
  -2   3  -3   47.03    1.49
   2   3   3   42.68    1.60
   2   3   3   44.89    1.54
  -2   3  -3   44.14    1.53
   3  -3   3  151.86    4.78
  -3  -3  -3  165.19    4.97
  -3  -3  -3  162.39    4.83
   3  -3   3  157.41    5.03
   3  -3   3  158.30    5.05
   3   3   3  160.86    5.02
   3   3   3  156.68    4.95
  -3   3  -3  155.48    4.93
   3   3   3  150.82    5.04
  -3   3  -3  158.77    4.88
   4  -3   3    3.66    0.42
  -4  -3  -3    4.49    0.40
   4  -3   3    5.60    0.24
   4  -3   3    4.15    0.45
  -4  -3  -3    4.84    0.30
  -4   3  -3    4.89    0.35
   4   3   3    4.93    0.40
   4   3   3    5.42    0.46
   4   3   3    4.57    0.47
  -4   3  -3    5.07    0.39
   5  -3   3   45.37    1.90
  -5  -3  -3   46.30    1.77
   5  -3   3   48.02    1.92
  -5  -3  -3   49.37    1.58
   5   3   3   44.95    1.83
  -5   3  -3   45.25    1.66
   5   3   3   48.01    1.78
  -5   3  -3   48.27    1.74
   5   3   3   46.60    1.91
  -6  -3  -3    0.73    0.31
   6  -3   3    0.43    0.35
   6  -3   3    0.61    0.36
   6   3   3    0.63    0.35
   6   3   3    0.34    0.30
   6   3   3    0.43    0.27
  -6   3  -3    0.31    0.25
  -6   3  -3    0.60    0.23
   7  -3   3    8.61    0.82
   7  -3   3    8.76    0.84
  -7  -3  -3    7.72    0.68
  -7   3  -3    8.36    0.67
   7   3   3    7.00    0.81
   7   3   3    8.11    0.68
   7   3   3    8.23    0.76
  -7   3  -3    9.08    0.62
   8  -3   3   15.33    1.18
  -8  -3  -3   16.50    1.03
  -8  -3  -3   14.77    1.03
   8  -3   3   16.86    1.24
   8   3   3   16.37    1.14
  -8   3  -3   17.68    0.91
   8   3   3   15.07    1.19
  -8   3  -3   15.36    0.98
   8   3   3   15.23    1.01
   9  -3   3   18.40    1.38
  -9  -3  -3   17.57    1.17
   9  -3   3   16.82    1.37
  -9  -3  -3   16.18    1.18
   9   3   3   17.57    1.29
   9   3   3   17.42    1.42
  -9   3  -3   17.94    1.13
 -10  -3  -3   -0.24    0.46
  10  -3   3   -0.27    0.53
  10  -3   3    0.78    0.65
 -10  -3  -3    0.14    0.47
  10   3   3   -0.14    0.53
 -10   3  -3    0.15    0.42
  10   3   3    0.67    0.56
  11  -3   3   17.41    1.60
  11   3   3   15.84    1.63
 -11  -4   3    0.03    0.55
  11  -4  -3    0.07    0.58
 -11   4   3   -0.81    0.50
 -10  -4   3    7.15    0.86
  10  -4  -3    6.84    1.02
  10  -4  -3    6.46    0.94
 -10   4   3    7.95    0.98
  10   4  -3    6.42    0.89
   9  -4  -3    1.21    0.53
   9  -4  -3    1.39    0.62
  -9  -4   3    1.33    0.52
   9   4  -3    1.64    0.54
  -9   4   3    1.48    0.57
   8  -4  -3   39.69    1.88
   8  -4  -3   37.29    1.78
   8   4  -3   36.52    1.70
   8   4  -3   32.84    1.69
  -8   4   3   37.30    1.51
  -8   4   3   38.51    1.76
  -7  -4   3    2.89    0.44
   7  -4  -3    3.24    0.57
   7  -4  -3    3.26    0.37
   7  -4  -3    3.56    0.58
  -7   4   3    3.11    0.51
   7   4  -3    2.35    0.39
  -7   4   3    2.94    0.40
   7   4  -3    2.45    0.48
   7   4  -3    3.23    0.53
   7   4  -3    3.06    0.53
   6  -4  -3   87.96    2.88
   6  -4  -3   84.66    3.09
   6  -4  -3   84.82    3.14
  -6  -4   3   89.12    2.92
  -6   4   3   88.43    3.07
   6   4  -3   82.81    3.07
  -6   4   3   88.00    2.86
   6   4  -3   88.12    3.06
   6   4  -3   82.26    2.87
   6   4  -3   87.21    3.06
   6   4  -3   90.30    3.02
   5  -4  -3   -0.08    0.21
   5  -4  -3    0.55    0.17
   5  -4  -3    0.06    0.24
   5   4  -3    0.26    0.20
   5   4  -3    0.16    0.22
  -5   4   3    0.21    0.12
   5   4  -3    0.07    0.19
   5   4  -3    0.23    0.23
  -5   4   3    0.29    0.17
  -5   4   3    0.02    0.23
   5   4  -3    0.22    0.16
   4  -4  -3   35.35    1.36
   4  -4  -3   32.19    1.36
   4  -4  -3   34.46    1.23
  -4   4   3   34.60    1.33
   4   4  -3   31.24    1.31
   4   4  -3   34.32    1.31
  -4   4   3   34.54    1.16
   4   4  -3   32.73    1.36
   4   4  -3   33.10    1.22
  -4   4   3   33.46    1.08
   4   4  -3   32.50    1.16
   3  -4  -3    6.07    0.36
   3  -4  -3    6.43    0.41
   3  -4  -3    6.49    0.43
   3   4  -3    6.20    0.32
   3   4  -3    5.63    0.41
   3   4  -3    5.90    0.43
   3   4  -3    5.68    0.37
  -3   4   3    5.77    0.41
  -3   4   3    6.06    0.29
   2  -4  -3  503.70   15.24
   2  -4  -3  510.32   15.27
  -2  -4   3  483.78   15.12
  -2  -4   3  499.81   15.24
  -2   4   3  518.78   15.13
  -2   4   3  500.44   15.35
   2   4  -3  522.68   15.25
   2   4  -3  508.88   15.30
   1  -4  -3    0.34    0.07
   1  -4  -3    0.00    0.09
   1  -4  -3    0.13    0.12
  -1  -4   3    0.09    0.12
  -1  -4   3    0.07    0.10
   1   4  -3    0.45    0.16
  -1   4   3    0.01    0.06
   1   4  -3    0.27    0.15
   1   4  -3    0.50    0.20
  -1   4   3   -0.01    0.14
  -1   4   3    0.07    0.18
   0  -4  -3   17.93    0.64
   0  -4   3   16.88    0.61
   0  -4   3   17.78    0.68
   0  -4   3   18.44    0.72
   0  -4  -3   17.13    0.69
   0   4   3   17.82    0.64
   0   4   3   17.98    0.81
   0   4  -3   17.68    0.70
   0   4  -3   15.38    0.74
   0   4  -3   16.76    0.78
   0   4   3   18.91    0.68
   0   4   3   17.83    0.79
   1  -4   3   10.09    0.48
  -1  -4  -3   10.83    0.49
   1  -4   3   10.01    0.51
   1  -4   3   10.99    0.53
   1   4   3   10.27    0.55
  -1   4  -3   10.83    0.54
   1   4   3   10.79    0.52
   1   4   3    9.99    0.48
  -1   4  -3   11.27    0.49
  -1   4  -3   11.17    0.54
   1   4   3   10.43    0.59
   2  -4   3    4.36    0.33
  -2  -4  -3    3.49    0.26
   2  -4   3    3.91    0.28
   2  -4   3    4.39    0.36
  -2   4  -3    4.04    0.26
  -2   4  -3    3.93    0.31
   2   4   3    4.68    0.35
   2   4   3    3.84    0.36
  -2   4  -3    4.16    0.30
   2   4   3    4.12    0.31
   2   4   3    3.45    0.30
   3  -4   3    0.18    0.18
   3  -4   3    0.24    0.09
  -3  -4  -3    0.71    0.16
   3  -4   3    0.17    0.19
  -3   4  -3    0.23    0.16
   3   4   3    0.51    0.23
  -3   4  -3    0.07    0.11
   3   4   3    0.10    0.17
   3   4   3   -0.05    0.12
   3   4   3    0.33    0.19
  -4  -4  -3  292.56    8.63
  -4  -4  -3  283.58    8.79
   4  -4   3  275.11    8.90
   4  -4   3  281.92    8.88
   4  -4   3  294.41    8.56
  -4   4  -3  281.13    8.73
   4   4   3  290.02    8.74
  -4   4  -3  279.67    8.66
   4   4   3  284.38    8.87
   4   4   3  272.62    8.90
  -5  -4  -3    0.60    0.26
   5  -4   3    0.50    0.30
  -5  -4  -3    0.91    0.20
   5  -4   3    0.69    0.31
   5   4   3    0.52    0.24
   5   4   3    1.17    0.37
  -5   4  -3    0.89    0.26
  -5   4  -3    1.19    0.24
   5   4   3    0.70    0.32
  -6  -4  -3   40.30    1.65
   6  -4   3   38.89    1.78
   6  -4   3   41.95    1.83
   6   4   3   38.65    1.73
   6   4   3   41.60    1.60
   6   4   3   37.00    1.77
  -6   4  -3   39.03    1.48
  -6   4  -3   38.21    1.57
   7  -4   3    0.09    0.37
   7  -4   3    0.34    0.39
  -7  -4  -3    0.44    0.34
  -7   4  -3    0.82    0.26
   7   4   3    0.67    0.43
   7   4   3    0.13    0.28
  -7   4  -3    0.60    0.32
   7   4   3    0.31    0.35
   8  -4   3    8.76    0.97
  -8  -4  -3    9.95    0.86
  -8  -4  -3   12.21    0.92
   8  -4   3   12.10    1.07
  -8   4  -3   10.67    0.79
   8   4   3   11.96    1.06
   8   4   3   10.66    0.95
   9  -4   3    0.10    0.46
  -9  -4  -3    0.61    0.48
  -9  -4  -3    0.21    0.41
   9  -4   3   -0.13    0.47
   9   4   3    1.12    0.60
   9   4   3    0.56    0.50
  -9   4  -3    0.91    0.45
 -10  -4  -3   13.07    1.14
  10  -4   3   13.25    1.35
 -10  -4  -3   11.74    1.10
  10  -4   3   10.98    1.26
 -10   4  -3   12.39    1.15
  10   4   3   10.57    1.27
 -10   4  -3   13.98    1.08
  10   4   3   10.60    1.18
 -11  -5   3    0.02    0.56
  11  -5  -3    1.57    0.75
 -11  -5   3    1.61    0.63
 -11   5   3    1.65    0.77
  10  -5  -3    7.43    1.01
 -10  -5   3    7.72    0.89
  10  -5  -3    8.29    1.11
 -10   5   3    6.64    0.96
  10   5  -3    7.35    0.96
   9  -5  -3   29.40    1.70
   9  -5  -3   25.66    1.56
   9   5  -3   26.29    1.53
  -9   5   3   26.49    1.56
   8  -5  -3    1.13    0.46
   8  -5  -3   -0.08    0.40
   8   5  -3    0.05    0.35
   8   5  -3    0.40    0.39
  -8   5   3   -0.38    0.39
   7  -5  -3   63.78    2.13
   7  -5  -3   58.72    2.44
   7  -5  -3   54.95    2.36
  -7  -5   3   55.69    2.16
  -7   5   3   60.88    2.12
   7   5  -3   61.03    2.27
  -7   5   3   58.40    2.36
   7   5  -3   57.27    2.36
   7   5  -3   58.39    2.36
   6  -5  -3   11.65    0.63
  -6  -5   3   11.66    0.69
   6  -5  -3   10.44    0.80
   6  -5  -3   10.49    0.78
  -6   5   3   12.14    0.63
   6   5  -3   11.64    0.81
   6   5  -3   11.80    0.59
  -6   5   3   11.75    0.79
   6   5  -3   10.67    0.68
   6   5  -3   12.35    0.79
   6   5  -3   11.90    0.80
   5  -5  -3    2.94    0.31
   5  -5  -3    2.85    0.38
   5  -5  -3    3.07    0.43
  -5  -5   3    2.58    0.37
  -5   5   3    2.43    0.39
   5   5  -3    2.93    0.48
   5   5  -3    2.51    0.40
   5   5  -3    2.82    0.33
  -5   5   3    2.91    0.30
   5   5  -3    3.19    0.40
   4  -5  -3    0.29    0.21
   4  -5  -3    0.55    0.17
  -4  -5   3    0.53    0.21
   4  -5  -3    0.42    0.24
   4   5  -3    0.34    0.15
   4   5  -3    0.39    0.23
   4   5  -3    0.53    0.22
   4   5  -3    0.32    0.22
  -4   5   3    0.37    0.23
  -4   5   3    0.66    0.16
   3  -5  -3   86.38    2.86
   3  -5  -3   84.37    2.79
  -3  -5   3   84.79    2.64
  -3  -5   3   82.63    2.81
   3   5  -3   83.43    2.87
   3   5  -3   90.44    2.68
  -3   5   3   88.38    2.69
   3   5  -3   83.34    2.90
   3   5  -3   86.64    2.84
  -3   5   3   85.23    2.91
  -2  -5   3   54.89    1.88
  -2  -5   3   55.53    1.72
   2  -5  -3   56.91    1.90
   2  -5  -3   56.25    1.88
  -2   5   3   55.84    1.76
  -2   5   3   55.15    2.03
   2   5  -3   50.63    1.93
   2   5  -3   55.23    1.92
   1  -5  -3  324.15    9.91
  -1  -5   3  326.85    9.93
   1  -5  -3  334.50    9.89
  -1  -5   3  339.33    9.80
   1  -5  -3  347.49    9.77
  -1   5   3  317.80   10.08
  -1   5   3  335.53    9.79
   1   5  -3  325.81    9.93
   1   5  -3  289.02   10.07
   1   5  -3  320.33    9.98
  -1   5   3  320.71    9.95
   0  -5  -3   48.77    1.69
   0  -5   3   49.43    1.72
   0  -5   3   52.12    1.65
   0  -5   3   49.63    1.58
   0   5   3   50.98    1.86
   0   5  -3   48.13    1.67
   0   5  -3   47.01    1.75
   0   5   3   51.31    1.62
   0   5   3   52.53    1.80
   0   5  -3   46.39    1.81
  -1  -5  -3    1.84    0.22
   1  -5   3    1.85    0.24
   1  -5   3    1.59    0.24
   1  -5   3    1.89    0.20
  -1   5  -3    1.34    0.25
  -1   5  -3    2.47    0.22
   1   5   3    1.86    0.28
   1   5   3    1.91    0.25
   1   5   3    1.81    0.35
  -1   5  -3    1.45    0.24
   1   5   3    1.36    0.20
  -2  -5  -3   15.93    0.68
   2  -5   3   17.45    0.77
   2  -5   3   16.24    0.71
   2  -5   3   15.92    0.72
   2   5   3   15.47    0.71
  -2   5  -3   15.46    0.73
  -2   5  -3   15.24    0.71
   2   5   3   16.15    0.82
   2   5   3   15.40    0.68
  -2   5  -3   16.63    0.65
   2   5   3   15.97    0.78
   3  -5   3  126.07    4.23
   3  -5   3  140.07    4.40
  -3  -5  -3  133.97    4.25
   3  -5   3  134.18    4.42
   3   5   3  141.94    4.38
  -3   5  -3  135.79    4.32
  -3   5  -3  132.96    4.36
  -3   5  -3  137.10    4.23
   3   5   3  130.88    4.45
   3   5   3  135.10    4.43
   3   5   3  143.67    4.26
   4  -5   3    7.51    0.58
  -4  -5  -3    7.55    0.45
   4  -5   3    7.13    0.38
   4  -5   3    7.19    0.58
   4   5   3    8.31    0.63
  -4   5  -3    8.74    0.58
   4   5   3    8.49    0.61
   4   5   3    7.35    0.46
  -4   5  -3    7.84    0.43
   4   5   3    8.89    0.59
  -4   5  -3    7.44    0.50
  -5  -5  -3   68.92    2.42
  -5  -5  -3   65.16    2.20
   5  -5   3   65.11    2.54
   5  -5   3   63.20    2.49
   5   5   3   66.38    2.50
  -5   5  -3   67.52    2.23
   5   5   3   65.93    2.29
  -5   5  -3   66.31    2.33
   5   5   3   66.12    2.53
   6  -5   3    4.76    0.63
   6  -5   3    6.06    0.65
  -6  -5  -3    4.69    0.54
   6   5   3    5.15    0.63
  -6   5  -3    5.79    0.43
   6   5   3    5.55    0.50
   6   5   3    5.08    0.63
  -6   5  -3    4.97    0.51
   7  -5   3    3.85    0.72
   7  -5   3    2.60    0.60
  -7  -5  -3    4.72    0.62
   7   5   3    3.43    0.66
  -7   5  -3    3.28    0.50
   7   5   3    3.99    0.65
   8  -5   3   11.19    1.06
  -8  -5  -3   11.12    0.91
   8  -5   3   13.27    1.10
  -8   5  -3   11.57    0.86
   8   5   3   12.14    1.05
   8   5   3   11.48    1.08
  -8   5  -3   11.66    0.95
   9  -5   3   15.45    1.30
  -9  -5  -3   14.92    1.15
  -9  -5  -3   13.84    1.15
   9  -5   3   17.32    1.37
   9   5   3   15.06    1.23
   9   5   3   15.25    1.31
  -9   5  -3   13.62    1.01
  -9   5  -3   14.30    1.17
  10  -5   3    0.79    0.69
  10  -5   3    0.16    0.56
 -10  -5  -3    0.01    0.46
 -10  -5  -3    0.03    0.51
 -10   5  -3    0.03    0.40
 -10   5  -3    0.62    0.60
  10   5   3   -0.12    0.50
 -11  -6   3    8.05    1.02
  11  -6  -3    5.98    1.07
  11   6  -3    8.97    1.15
 -11   6   3    6.58    1.13
 -10  -6   3    0.95    0.52
  10  -6  -3    1.03    0.61
  10   6  -3    0.66    0.54
 -10   6   3    0.43    0.55
   9  -6  -3    3.25    0.74
   9  -6  -3    3.02    0.74
   9   6  -3    3.81    0.77
  -9   6   3    4.18    0.79
   8  -6  -3   56.84    2.54
   8  -6  -3   56.76    2.49
   8   6  -3   59.94    2.49
  -8   6   3   57.00    2.47
   8   6  -3   58.48    2.48
   7  -6  -3    0.01    0.31
   7  -6  -3    0.08    0.20
  -7  -6   3    0.00    0.28
   7  -6  -3    0.06    0.35
   7   6  -3    0.52    0.38
   7   6  -3    0.38    0.37
  -7   6   3    0.15    0.24
  -7   6   3    0.06    0.36
   6  -6  -3    5.44    0.60
  -6  -6   3    5.77    0.54
   6  -6  -3    4.66    0.58
   6  -6  -3    5.40    0.44
  -6   6   3    6.16    0.45
  -6   6   3    5.60    0.63
   6   6  -3    5.10    0.56
   6   6  -3    5.08    0.59
   6   6  -3    5.39    0.47
   6   6  -3    5.23    0.61
  -5  -6   3   65.73    2.29
   5  -6  -3   60.66    2.41
   5  -6  -3   62.52    2.23
   5  -6  -3   61.87    2.38
   5   6  -3   66.52    2.46
  -5   6   3   63.32    2.41
   5   6  -3   65.69    2.20
  -5   6   3   66.65    2.16
   5   6  -3   64.95    2.39
   5   6  -3   64.24    2.39
  -4  -6   3    0.02    0.22
   4  -6  -3   -0.07    0.21
   4  -6  -3    0.49    0.18
  -4  -6   3    0.41    0.13
  -4   6   3    0.42    0.16
   4   6  -3    1.27    0.30
   4   6  -3    0.17    0.21
   4   6  -3    0.79    0.28
  -4   6   3    0.48    0.27
   4   6  -3    0.55    0.15
   3  -6  -3   15.47    0.70
  -3  -6   3   14.29    0.48
   3  -6  -3   13.88    0.72
  -3  -6   3   13.33    0.70
   3   6  -3   14.47    0.52
  -3   6   3   14.81    0.60
   3   6  -3   13.84    0.73
   3   6  -3   13.88    0.76
   3   6  -3   13.04    0.72
  -3   6   3   13.73    0.81
  -2  -6   3  163.72    4.67
   2  -6  -3  148.63    4.88
   2  -6  -3  157.46    4.89
  -2  -6   3  153.43    4.90
  -2   6   3  161.16    4.75
   2   6  -3  151.75    4.92
  -2   6   3  151.73    5.07
   2   6  -3  154.24    5.00
   2   6  -3  149.41    4.95
   1  -6  -3    9.38    0.51
   1  -6  -3    9.38    0.37
  -1  -6   3    8.49    0.38
   1  -6  -3    9.38    0.46
  -1  -6   3    9.89    0.55
  -1   6   3    9.49    0.41
   1   6  -3    9.15    0.67
   1   6  -3    9.68    0.56
   1   6  -3    9.08    0.50
  -1   6   3    9.22    0.54
  -1   6   3    8.28    0.62
   0  -6  -3  134.75    4.40
   0  -6   3  138.55    4.31
   0  -6   3  144.86    4.26
   0  -6   3  135.89    4.43
   0   6  -3  141.31    4.58
   0   6   3  138.62    4.31
   0   6   3  146.39    4.62
   0   6   3  138.72    4.49
   0   6  -3  134.76    4.36
   0   6  -3  137.39    4.47
   1  -6   3   25.73    1.01
   1  -6   3   23.27    0.90
  -1  -6  -3   23.30    0.95
   1  -6   3   24.62    0.95
   1   6   3   22.83    1.11
  -1   6  -3   25.13    1.02
  -1   6  -3   23.81    0.91
   1   6   3   23.40    0.93
   1   6   3   22.04    0.91
   1   6   3   24.77    1.11
  -1   6  -3   24.12    1.07
  -2  -6  -3   62.07    2.11
   2  -6   3   59.54    2.14
   2  -6   3   63.27    2.13
   2  -6   3   61.96    2.16
   2   6   3   61.57    2.06
   2   6   3   58.78    2.23
   2   6   3   62.19    2.29
  -2   6  -3   62.81    2.21
  -2   6  -3   65.28    2.06
   2   6   3   62.10    2.14
  -2   6  -3   63.69    2.17
   3  -6   3   50.63    1.88
   3  -6   3   49.73    1.83
   3  -6   3   48.50    1.75
  -3  -6  -3   48.79    1.74
  -3   6  -3   49.97    1.85
  -3   6  -3   49.07    1.78
   3   6   3   49.11    1.82
   3   6   3   52.70    1.68
   3   6   3   49.08    1.91
  -3   6  -3   50.13    1.69
   3   6   3   48.70    1.92
  -4  -6  -3   37.67    1.39
   4  -6   3   35.48    1.33
   4  -6   3   39.01    1.56
   4  -6   3   39.04    1.61
   4   6   3   36.81    1.52
   4   6   3   38.75    1.61
  -4   6  -3   38.24    1.35
  -4   6  -3   34.97    1.44
  -4   6  -3   36.42    1.52
   4   6   3   38.51    1.62
   4   6   3   39.42    1.35
  -5  -6  -3    5.54    0.41
  -5  -6  -3    5.33    0.54
   5  -6   3    3.84    0.53
   5  -6   3    3.93    0.55
   5   6   3    5.27    0.40
   5   6   3    3.59    0.50
  -5   6  -3    5.14    0.48
  -5   6  -3    4.61    0.37
  -5   6  -3    5.09    0.55
   5   6   3    5.97    0.61
   5   6   3    4.79    0.57
   6  -6   3   20.49    1.22
   6  -6   3   17.80    1.12
  -6  -6  -3   18.72    1.05
  -6   6  -3   21.42    1.12
  -6   6  -3   18.94    0.99
  -6   6  -3   19.86    0.87
   6   6   3   19.28    1.17
   6   6   3   19.03    1.16
   7  -6   3   25.37    1.52
   7  -6   3   26.58    1.49
  -7  -6  -3   25.27    1.37
   7   6   3   27.70    1.53
   7   6   3   27.41    1.53
  -7   6  -3   26.15    1.28
  -7   6  -3   28.79    1.44
   8  -6   3    0.62    0.49
   8  -6   3   -0.04    0.42
  -8  -6  -3    0.84    0.42
  -8   6  -3    0.03    0.39
   8   6   3    0.17    0.45
   8   6   3   -0.25    0.39
  -8   6  -3    0.18    0.33
  -9  -6  -3    3.08    0.64
  -9  -6  -3    1.95    0.60
   9  -6   3    1.49    0.65
   9  -6   3    2.45    0.78
  -9   6  -3    2.34    0.64
   9   6   3    1.37    0.66
   9   6   3    2.51    0.70
  -9   6  -3    2.37    0.56
  10  -6   3   16.72    1.50
  10  -6   3   19.65    1.56
 -10  -6  -3   18.37    1.35
 -10  -6  -3   18.51    1.41
 -10   6  -3   17.08    1.22
  10   6   3   16.95    1.47
 -10   6  -3   19.98    1.46
  11   7  -3    0.16    0.58
 -10  -7   3    9.62    1.00
  10  -7  -3   11.40    1.20
  10   7  -3   10.94    1.14
 -10   7   3    9.83    1.14
   9  -7  -3    0.50    0.49
  -9   7   3    1.18    0.59
   9   7  -3    0.76    0.47
   8  -7  -3    1.68    0.57
   8  -7  -3    2.35    0.68
  -8   7   3    2.17    0.65
   8   7  -3    1.66    0.54
   8   7  -3    2.42    0.62
  -7  -7   3   16.46    0.96
   7  -7  -3   15.57    1.07
   7  -7  -3   15.02    1.07
   7  -7  -3   14.65    0.83
  -7   7   3   17.20    1.14
   7   7  -3   16.86    1.11
   7   7  -3   15.90    1.07
   6  -7  -3   34.77    1.41
   6  -7  -3   35.39    1.62
  -6  -7   3   34.19    1.48
   6  -7  -3   34.05    1.63
   6   7  -3   35.83    1.63
   6   7  -3   35.06    1.60
  -6   7   3   33.62    1.63
  -6   7   3   38.14    1.38
   6   7  -3   33.42    1.63
  -5  -7   3   14.34    0.80
   5  -7  -3   13.22    0.83
   5  -7  -3   15.08    0.75
   5   7  -3   13.31    0.89
   5   7  -3   13.00    0.85
  -5   7   3   13.21    0.90
  -5   7   3   14.80    0.67
   5   7  -3   13.81    0.87
   4  -7  -3  127.79    4.26
   4  -7  -3  130.44    4.35
  -4  -7   3  133.08    4.31
   4   7  -3  125.78    4.40
  -4   7   3  128.70    4.44
   4   7  -3  141.16    4.09
  -4   7   3  133.91    4.14
   4   7  -3  127.86    4.35
   4   7  -3  132.86    4.40
  -3  -7   3   59.54    2.17
   3  -7  -3   58.02    2.13
   3  -7  -3   60.62    2.17
   3   7  -3   64.85    2.29
  -3   7   3   64.07    2.36
   3   7  -3   65.39    1.89
  -3   7   3   60.82    2.02
   3   7  -3   58.02    2.24
   3   7  -3   57.90    2.18
   2  -7  -3    0.91    0.22
  -2  -7   3    0.75    0.26
   2  -7  -3    0.59    0.20
  -2   7   3    0.64    0.33
   2   7  -3    0.82    0.23
   2   7  -3    0.81    0.32
  -2   7   3    0.86    0.16
   2   7  -3    0.65    0.23
   1  -7  -3    7.21    0.41
   1  -7  -3    5.88    0.44
  -1  -7   3    8.29    0.52
  -1  -7   3    7.44    0.33
   1   7  -3    7.02    0.45
  -1   7   3    5.51    0.56
  -1   7   3    7.06    0.50
   1   7  -3    7.74    0.52
  -1   7   3    7.05    0.37
   1   7  -3    6.36    0.61
   0  -7   3   60.28    2.14
   0  -7  -3   60.57    2.11
   0  -7   3   62.69    2.00
   0   7  -3   59.69    2.17
   0   7   3   60.06    2.01
   0   7  -3   57.33    2.27
   0   7   3   60.69    2.18
   0   7  -3   62.12    2.07
   0   7   3   62.28    2.32
   1  -7   3    4.82    0.33
   1  -7   3    4.60    0.35
   1  -7   3    4.18    0.41
  -1  -7  -3    5.18    0.39
   1   7   3    3.66    0.46
   1   7   3    4.88    0.37
  -1   7  -3    4.72    0.42
  -1   7  -3    4.78    0.34
   1   7   3    4.32    0.36
   1   7   3    3.88    0.52
  -1   7  -3    5.09    0.50
  -2  -7  -3  103.57    3.35
   2  -7   3  103.35    3.39
   2  -7   3  103.83    3.34
   2  -7   3  100.14    3.40
  -2   7  -3  101.00    3.40
  -2   7  -3  105.52    3.27
  -2   7  -3  106.15    3.50
   2   7   3   93.60    3.54
   2   7   3  101.88    3.24
   2   7   3  100.42    3.53
   2   7   3  103.70    3.37
  -3  -7  -3    7.11    0.50
   3  -7   3    7.96    0.58
   3  -7   3    7.50    0.52
   3  -7   3    7.87    0.55
   3   7   3    8.78    0.66
   3   7   3    8.22    0.38
   3   7   3    7.99    0.64
  -3   7  -3    8.07    0.61
  -3   7  -3    6.86    0.52
   3   7   3    8.69    0.57
  -3   7  -3    7.94    0.44
  -4  -7  -3   16.97    0.80
   4  -7   3   17.54    0.78
   4  -7   3   15.80    0.91
   4  -7   3   16.72    0.96
  -4   7  -3   17.58    0.86
  -4   7  -3   16.67    0.92
   4   7   3   16.89    0.99
  -4   7  -3   18.08    0.74
   4   7   3   16.29    0.98
   4   7   3   16.20    0.90
   5  -7   3   45.93    1.95
  -5  -7  -3   47.79    1.73
   5  -7   3   48.49    2.01
   5   7   3   43.31    2.00
  -5   7  -3   50.16    1.68
   5   7   3   49.18    1.94
  -5   7  -3   46.90    1.94
  -5   7  -3   47.56    1.83
   5   7   3   45.93    1.98
   6  -7   3   53.45    2.24
   6  -7   3   52.65    2.17
  -6  -7  -3   47.16    2.04
  -6   7  -3   50.68    1.97
   6   7   3   49.06    2.20
  -6   7  -3   50.66    2.09
   6   7   3   47.11    2.13
   7  -7   3    4.79    0.74
  -7  -7  -3    4.11    0.62
   7  -7   3    4.46    0.76
  -7   7  -3    3.99    0.66
   7   7   3    3.12    0.69
   7   7   3    4.56    0.69
  -7   7  -3    3.75    0.54
   8  -7   3   18.80    1.37
   8  -7   3   20.23    1.43
  -8  -7  -3   18.86    1.25
  -8   7  -3   21.36    1.19
   8   7   3   21.34    1.48
   8   7   3   20.17    1.38
  -8   7  -3   21.76    1.37
   9  -7   3    1.42    0.67
  -9  -7  -3    3.07    0.68
   9  -7   3    2.83    0.79
   9   7   3    1.36    0.63
  -9   7  -3    2.50    0.59
  -9   7  -3    1.73    0.65
  10  -7   3    1.11    0.69
 -10  -7  -3    1.05    0.57
  10  -7   3    2.04    0.82
 -10  -7  -3    1.22    0.61
  10   7   3    1.06    0.69
 -10   7  -3    1.82    0.75
 -10  -8   3   -0.23    0.43
  10  -8  -3    0.90    0.63
 -10   8   3    0.29    0.65
  10   8  -3    0.58    0.61
   9  -8  -3   15.22    1.27
  -9   8   3   15.02    1.28
   9   8  -3   15.27    1.26
   8  -8  -3   -0.07    0.44
   8   8  -3    0.00    0.42
   8   8  -3   -0.13    0.36
  -8   8   3    0.24    0.50
  -7  -8   3   23.35    1.23
   7  -8  -3   22.00    1.32
   7  -8  -3   23.66    1.13
   7   8  -3   23.11    1.38
  -7   8   3   22.63    1.41
   7   8  -3   25.22    1.43
  -6  -8   3    7.98    0.70
   6  -8  -3    7.69    0.58
   6  -8  -3    8.35    0.76
   6   8  -3    8.73    0.80
   6   8  -3    8.03    0.76
   6   8  -3    9.41    0.83
  -6   8   3    7.89    0.81
   5  -8  -3   66.50    2.49
   5  -8  -3   65.93    2.35
  -5  -8   3   62.78    2.40
   5   8  -3   66.07    2.50
   5   8  -3   63.92    2.56
  -5   8   3   67.29    2.24
  -5   8   3   63.50    2.57
   5   8  -3   66.18    2.56
   4  -8  -3    0.78    0.30
   4  -8  -3    1.04    0.27
  -4  -8   3    0.63    0.31
  -4   8   3    0.96    0.38
  -4   8   3    0.80    0.22
   4   8  -3    1.12    0.34
   4   8  -3    1.07    0.38
   4   8  -3    0.58    0.31
  -3  -8   3   53.25    1.98
   3  -8  -3   50.47    1.93
   3  -8  -3   50.95    1.94
   3   8  -3   52.18    1.98
  -3   8   3   54.01    2.16
   3   8  -3   53.37    2.05
   3   8  -3   56.41    2.15
  -3   8   3   51.76    1.78
  -2  -8   3   15.72    0.85
   2  -8  -3   16.34    0.83
   2  -8  -3   17.78    0.80
   2   8  -3   16.19    0.87
   2   8  -3   17.10    0.85
   2   8  -3   17.52    1.07
  -2   8   3   17.48    0.70
  -2   8   3   16.08    1.00
  -2   8   3   17.44    0.86
  -1  -8   3    6.44    0.32
  -1  -8   3    6.11    0.53
   1  -8  -3    6.66    0.41
   1  -8  -3    6.25    0.48
  -1   8   3    6.68    0.39
   1   8  -3    7.24    0.68
  -1   8   3    6.31    0.62
   1   8  -3    6.23    0.30
  -1   8   3    6.43    0.51
   1   8  -3    6.76    0.51
   1   8  -3    5.99    0.45
   0  -8   3   -0.20    0.19
   0  -8  -3    0.56    0.24
   0  -8   3    0.21    0.14
   0   8   3    0.16    0.15
   0   8  -3    0.28    0.29
   0   8   3    0.25    0.29
   0   8   3    0.42    0.29
   0   8  -3    0.52    0.20
   0   8  -3    0.02    0.17
   1  -8   3  270.88    8.32
   1  -8   3  267.19    8.27
   1  -8   3  266.53    8.42
  -1  -8  -3  264.08    8.38
  -1   8  -3  272.14    8.59
   1   8   3  256.89    8.55
  -1   8  -3  272.19    8.42
   1   8   3  283.65    8.27
   1   8   3  274.07    8.33
  -1   8  -3  270.04    8.28
  -2  -8  -3    1.27    0.29
   2  -8   3    1.46    0.32
   2  -8   3    1.17    0.30
   2  -8   3    0.71    0.25
  -2   8  -3    1.32    0.30
  -2   8  -3    1.23    0.38
  -2   8  -3    1.51    0.24
   2   8   3    1.40    0.46
   2   8   3    1.46    0.20
   2   8   3    1.11    0.35
   2   8   3    1.60    0.32
   3  -8   3   27.32    1.16
   3  -8   3   24.21    1.16
   3  -8   3   24.43    1.17
  -3  -8  -3   26.52    1.12
  -3   8  -3   27.32    1.26
   3   8   3   23.65    1.24
  -3   8  -3   28.16    1.01
  -3   8  -3   25.34    1.14
   3   8   3   25.49    1.32
   3   8   3   25.97    1.17
  -4  -8  -3    7.71    0.54
   4  -8   3    7.82    0.62
   4  -8   3    6.45    0.61
   4  -8   3    5.66    0.48
   4   8   3    8.01    0.73
   4   8   3    6.20    0.64
  -4   8  -3    8.35    0.67
  -4   8  -3    7.78    0.45
   4   8   3    7.32    0.62
  -4   8  -3    6.73    0.56
   5  -8   3    4.40    0.39
  -5  -8  -3    3.16    0.41
   5  -8   3    3.54    0.55
   5  -8   3    4.06    0.66
   5   8   3    3.49    0.63
   5   8   3    3.10    0.54
   5   8   3    3.12    0.57
  -5   8  -3    3.65    0.54
  -5   8  -3    3.89    0.48
   6  -8   3    0.12    0.37
  -6  -8  -3    0.79    0.36
   6  -8   3    0.49    0.42
  -6   8  -3    0.82    0.41
   6   8   3    0.79    0.45
   6   8   3    0.35    0.36
  -6   8  -3    0.49    0.32
   7  -8   3   47.20    2.16
   7  -8   3   49.15    2.25
  -7  -8  -3   45.44    2.06
  -7   8  -3   47.94    2.16
   7   8   3   45.68    2.26
  -7   8  -3   46.76    1.96
   7   8   3   43.42    2.10
   8  -8   3    0.73    0.54
  -8  -8  -3    0.30    0.46
   8  -8   3    1.05    0.57
  -8   8  -3    0.43    0.39
   8   8   3    0.18    0.49
  -8   8  -3    0.41    0.50
   9  -8   3   22.53    1.63
  -9  -8  -3   22.99    1.48
   9  -8   3   25.01    1.71
  -9   8  -3   22.86    1.57
   9   8   3   21.02    1.63
  10  -8   3   -0.14    0.56
  10  -8   3    0.31    0.63
 -10  -8  -3    0.74    0.56
 -10  -8  -3    0.05    0.50
 -10   8  -3   -0.17    0.55
  10   8   3    0.07    0.58
 -10  -9   3   19.86    1.39
  10  -9  -3   27.36    1.74
  10   9  -3   19.71    1.64
 -10   9   3   20.23    1.65
   9  -9  -3   -0.04    0.48
  -9   9   3   -0.13    0.52
   9   9  -3   -0.04    0.52
   8  -9  -3    0.57    0.49
  -8   9   3    0.86    0.61
   8   9  -3    1.47    0.58
   8   9  -3    1.18    0.54
   7  -9  -3    3.22    0.68
  -7  -9   3    2.77    0.54
   7  -9  -3    2.31    0.44
  -7   9   3    2.98    0.71
   7   9  -3    2.24    0.61
   7   9  -3    2.33    0.64
   6  -9  -3   62.11    2.47
  -6  -9   3   59.84    2.35
   6  -9  -3   60.27    2.29
  -6   9   3   60.23    2.59
   6   9  -3   60.85    2.57
   6   9  -3   60.75    2.54
   6   9  -3   61.37    2.47
   5  -9  -3    6.51    0.54
  -5  -9   3    5.88    0.62
   5  -9  -3    5.28    0.62
   5   9  -3    5.16    0.62
   5   9  -3    5.61    0.67
  -5   9   3    5.69    0.70
   5   9  -3    4.64    0.64
   4  -9  -3   56.66    2.14
  -4  -9   3   52.77    2.14
   4  -9  -3   58.88    2.18
   4   9  -3   60.30    2.37
  -4   9   3   56.56    2.34
  -4   9   3   57.73    1.96
   4   9  -3   55.09    2.19
   4   9  -3   55.94    2.26
   3  -9  -3   29.97    1.26
   3  -9  -3   27.97    1.27
  -3  -9   3   29.79    1.32
   3   9  -3   29.10    1.51
   3   9  -3   28.70    1.29
  -3   9   3   27.32    1.46
   3   9  -3   30.48    1.39
  -3   9   3   30.17    1.12
   2  -9  -3   12.02    0.73
   2  -9  -3   12.87    0.68
  -2  -9   3   12.31    0.77
   2   9  -3   11.69    0.97
   2   9  -3   12.98    0.74
  -2   9   3   12.37    0.93
   2   9  -3   12.93    0.80
  -2   9   3   13.22    0.60
  -2   9   3   12.45    0.76
   1  -9  -3    1.34    0.31
   1  -9  -3    1.93    0.30
  -1  -9   3    0.97    0.16
  -1  -9   3    1.43    0.36
   1   9  -3    1.79    0.31
   1   9  -3    1.26    0.20
  -1   9   3    1.15    0.40
   1   9  -3    0.98    0.41
  -1   9   3    1.42    0.25
  -1   9   3    1.65    0.38
   1   9  -3    0.88    0.29
   0  -9   3   94.43    3.03
   0  -9   3   92.74    3.24
   0  -9  -3   88.62    3.20
   0   9   3   94.14    3.27
   0   9  -3   95.46    3.01
   0   9  -3   97.72    3.44
   0   9  -3   96.86    3.13
   0   9   3   95.97    3.46
   0   9  -3   93.68    3.25
   0   9   3   96.16    3.11
  -1  -9  -3    2.19    0.37
   1  -9   3    2.30    0.30
   1  -9   3    2.00    0.38
   1   9   3    2.54    0.33
   1   9   3    2.70    0.53
   1   9   3    1.59    0.44
  -1   9  -3    1.93    0.46
   1   9   3    2.14    0.34
  -1   9  -3    2.12    0.30
  -1   9  -3    2.29    0.40
   2  -9   3  120.75    4.09
  -2  -9  -3  121.43    4.01
   2  -9   3  120.59    4.00
   2  -9   3  121.48    3.95
   2   9   3  130.16    4.05
   2   9   3  121.41    4.29
  -2   9  -3  128.72    4.08
  -2   9  -3  120.95    3.87
  -2   9  -3  118.14    4.21
   2   9   3  110.90    4.23
   3  -9   3    1.92    0.39
   3  -9   3    2.18    0.40
  -3  -9  -3    2.73    0.39
   3  -9   3    2.54    0.47
  -3   9  -3    1.67    0.44
  -3   9  -3    2.30    0.39
   3   9   3    2.24    0.51
  -3   9  -3    2.44    0.28
   3   9   3    2.58    0.42
   3   9   3    2.00    0.51
   4  -9   3    3.02    0.48
  -4  -9  -3    3.42    0.42
   4  -9   3    2.63    0.38
   4  -9   3    2.67    0.49
   4   9   3    1.27    0.38
   4   9   3    1.96    0.53
   4   9   3    3.60    0.59
  -4   9  -3    2.73    0.52
  -4   9  -3    3.28    0.45
   5  -9   3   20.80    1.04
   5  -9   3   20.76    1.17
  -5  -9  -3   21.67    1.04
   5  -9   3   22.09    1.24
   5   9   3   21.78    1.35
  -5   9  -3   22.19    1.10
  -5   9  -3   20.36    1.22
   5   9   3   20.54    1.18
   5   9   3   22.36    1.20
   6  -9   3   24.41    1.38
   6  -9   3   25.96    1.45
  -6  -9  -3   23.91    1.31
   6   9   3   25.44    1.37
  -6   9  -3   25.77    1.27
   6   9   3   25.18    1.54
   6   9   3   23.96    1.36
  -6   9  -3   25.74    1.45
   7  -9   3    2.37    0.65
  -7  -9  -3    2.05    0.56
   7  -9   3    2.64    0.68
  -7   9  -3    1.86    0.49
   7   9   3    2.52    0.69
  -7   9  -3    2.95    0.69
   8  -9   3   43.62    2.26
   8  -9   3   42.44    2.20
  -8  -9  -3   42.01    2.08
  -8   9  -3   43.28    2.23
   8   9   3   43.62    2.37
  -8   9  -3   46.85    2.01
  -9  -9  -3    0.22    0.49
   9  -9   3   -0.08    0.52
   9  -9   3    0.20    0.53
  -9   9  -3   -0.03    0.56
   9   9   3    0.74    0.62
 -10 -10   3    0.85    0.53
  10 -10  -3    1.84    0.75
 -10  10   3    2.45    0.86
  10  10  -3    2.41    0.89
   9 -10  -3    3.84    0.85
   9  10  -3    2.93    0.80
  -9  10   3    4.12    0.94
   9  10  -3    4.37    0.98
   8 -10  -3   11.46    1.04
   8  10  -3    8.81    1.03
   8  10  -3    8.11    1.05
  -8  10   3    8.97    1.11
   7 -10  -3    0.61    0.31
  -7 -10   3    0.07    0.37
   7 -10  -3   -0.34    0.35
   7  10  -3    0.23    0.44
  -7  10   3    0.26    0.51
   7  10  -3   -0.03    0.44
  -6 -10   3    4.43    0.63
   6 -10  -3    4.99    0.67
   6 -10  -3    5.37    0.56
   6  10  -3    4.71    0.75
  -6  10   3    4.33    0.79
   6  10  -3    5.62    0.71
   6  10  -3    5.21    0.78
  -5 -10   3   87.56    3.15
   5 -10  -3   83.60    3.11
   5 -10  -3   88.34    3.20
   5  10  -3   84.07    3.29
  -5  10   3   85.39    3.38
   5  10  -3   90.61    3.45
   4 -10  -3    0.17    0.22
  -4 -10   3    0.24    0.30
   4 -10  -3    0.21    0.29
  -4  10   3   -0.10    0.37
   4  10  -3    0.31    0.32
   4  10  -3    0.98    0.45
   4  10  -3    0.39    0.32
   3 -10  -3   22.76    1.10
   3 -10  -3   22.62    1.07
  -3 -10   3   20.14    1.10
   3  10  -3   21.12    1.37
   3  10  -3   22.51    1.18
  -3  10   3   22.53    0.92
   3  10  -3   21.47    1.09
  -3  10   3   22.57    1.31
  -3  10   3   21.45    1.08
   2 -10  -3   38.72    1.61
   2 -10  -3   41.78    1.53
  -2 -10   3   38.09    1.63
  -2  10   3   39.72    1.84
  -2  10   3   40.21    1.42
   2  10  -3   35.15    1.93
   2  10  -3   38.93    1.57
   2  10  -3   38.54    1.66
  -2  10   3   37.23    1.59
   1 -10  -3   18.25    0.96
  -1 -10   3   18.44    0.97
   1  10  -3   20.09    1.21
   1  10  -3   17.57    0.89
  -1  10   3   17.78    1.13
  -1  10   3   18.54    0.82
   1  10  -3   18.02    0.97
  -1  10   3   18.87    1.00
   0 -10   3    7.23    0.61
   0 -10   3    6.98    0.41
   0 -10  -3    6.25    0.56
   0  10   3    6.87    0.49
   0  10  -3    6.61    0.43
   0  10  -3    6.82    0.58
   0  10  -3    7.77    0.75
   0  10  -3    6.31    0.48
   0  10   3    6.03    0.59
   0  10   3    6.13    0.70
  -1 -10  -3   29.68    1.34
   1 -10   3   32.46    1.25
   1 -10   3   30.47    1.38
  -1  10  -3   31.50    1.37
   1  10   3   30.71    1.55
  -1  10  -3   30.82    1.21
  -1  10  -3   31.15    1.52
   1  10   3   31.29    1.29
   1  10   3   30.85    1.47
  -2 -10  -3    0.88    0.30
   2 -10   3    0.32    0.24
   2 -10   3    0.62    0.31
   2 -10   3    0.26    0.25
   2  10   3    0.31    0.25
  -2  10  -3    0.42    0.20
  -2  10  -3    0.52    0.27
  -2  10  -3    0.20    0.34
   2  10   3    0.59    0.40
   2  10   3    0.45    0.45
   3 -10   3   70.18    2.63
  -3 -10  -3   64.87    2.45
   3 -10   3   67.57    2.46
   3 -10   3   67.35    2.51
   3  10   3   67.90    2.81
  -3  10  -3   68.32    2.49
   3  10   3   68.00    2.62
  -3  10  -3   71.09    2.29
  -3  10  -3   67.24    2.68
   3  10   3   67.67    2.52
  -4 -10  -3   28.02    1.27
   4 -10   3   28.55    1.33
   4 -10   3   27.38    1.36
   4 -10   3   28.07    1.38
  -4  10  -3   28.41    1.49
   4  10   3   27.83    1.58
   4  10   3   26.72    1.35
   4  10   3   29.52    1.41
  -4  10  -3   28.00    1.31
  -5 -10  -3    8.90    0.66
   5 -10   3    6.82    0.72
   5 -10   3    6.93    0.73
  -5  10  -3    7.43    0.67
  -5  10  -3    6.93    0.80
   5  10   3    7.37    0.74
   5  10   3    5.97    0.85
   6 -10   3    4.65    0.81
   6 -10   3    4.68    0.68
  -6 -10  -3    3.98    0.62
  -6  10  -3    4.01    0.76
  -6  10  -3    4.01    0.60
   6  10   3    3.10    0.62
   6  10   3    3.22    0.79
   7 -10   3   33.22    1.77
  -7 -10  -3   33.66    1.74
   7 -10   3   35.94    1.88
   7  10   3   34.10    2.04
  -7  10  -3   34.36    1.65
  -7  10  -3   33.29    1.87
   8 -10   3    0.79    0.56
   8 -10   3   -0.47    0.47
  -8 -10  -3    0.29    0.47
   8  10   3    0.34    0.60
  -8  10  -3    0.63    0.59
   9 -10   3    4.39    0.97
   9 -10   3    5.98    1.10
  -9 -10  -3    3.45    0.73
   9  10   3    2.49    0.90
  -9  10  -3    3.21    0.86
  10  11  -3    7.97    1.33
   9 -11  -3   20.19    1.50
   9  11  -3   20.97    1.74
  -9  11   3   19.65    1.66
   9  11  -3   18.68    1.55
   8 -11  -3   -0.08    0.45
   8  11  -3    0.42    0.62
   8  11  -3   -0.02    0.49
  -8  11   3    0.04    0.56
  -7 -11   3   26.88    1.47
   7 -11  -3   27.84    1.58
  -7  11   3   27.76    1.76
   7  11  -3   28.16    1.69
   7  11  -3   29.81    1.84
   6 -11  -3    9.43    0.85
   6 -11  -3    9.06    0.78
  -6 -11   3    8.25    0.81
   6  11  -3   10.50    0.99
   6  11  -3   11.08    1.11
   6  11  -3    7.62    0.85
  -6  11   3   10.76    1.04
  -5 -11   3    0.93    0.39
   5 -11  -3    1.17    0.42
   5 -11  -3    0.46    0.31
  -5  11   3    0.33    0.49
   5  11  -3    1.15    0.55
   5  11  -3    0.78    0.43
   5  11  -3    1.25    0.44
   4 -11  -3   10.98    0.78
   4 -11  -3   10.00    0.74
  -4 -11   3   11.03    0.81
   4  11  -3   10.02    0.86
   4  11  -3   10.37    0.80
   4  11  -3    9.75    1.02
  -4  11   3    9.37    0.94
  -3 -11   3    9.32    0.75
   3 -11  -3    9.62    0.68
   3 -11  -3   10.29    0.75
  -3  11   3    9.22    0.88
   3  11  -3    8.85    0.77
   3  11  -3    8.10    0.95
  -3  11   3   10.40    0.77
   3  11  -3   11.28    0.77
  -2 -11   3    8.47    0.69
   2 -11  -3    8.12    0.57
   2 -11  -3    8.16    0.66
  -2  11   3    9.45    0.86
  -2  11   3    7.84    0.68
   2  11  -3    6.32    0.88
   2  11  -3    8.89    0.72
   2  11  -3    8.23    0.63
  -2  11   3    9.07    0.54
   1 -11  -3  135.70    4.65
  -1 -11   3  131.83    4.62
  -1  11   3  142.93    4.66
   1  11  -3  136.64    4.90
  -1  11   3  142.65    4.45
  -1  11   3  136.01    4.89
   1  11  -3  142.59    4.68
   1  11  -3  137.77    4.53
   0 -11   3   19.61    1.04
   0 -11  -3   18.78    1.01
   0 -11   3   20.32    0.82
   0  11   3   19.76    1.06
   0  11   3   17.07    1.16
   0  11  -3   17.81    1.17
   0  11  -3   19.22    1.03
   0  11   3   20.10    0.93
   0  11  -3   20.36    0.93
   1 -11   3    0.14    0.27
  -1 -11  -3    0.66    0.30
   1 -11   3    0.82    0.25
  -1  11  -3    0.36    0.36
   1  11   3    0.05    0.31
  -1  11  -3    0.42    0.27
   1  11   3    0.51    0.27
   1  11   3    0.51    0.39
  -1  11  -3    0.59    0.23
   2 -11   3   29.25    1.28
   2 -11   3   30.53    1.43
  -2 -11  -3   27.97    1.33
  -2  11  -3   30.20    1.56
   2  11   3   30.56    1.65
  -2  11  -3   29.72    1.18
   2  11   3   29.74    1.35
  -2  11  -3   31.80    1.37
   2  11   3   29.02    1.48
   3 -11   3   47.52    2.04
   3 -11   3   46.29    1.90
   3 -11   3   46.05    1.85
  -3 -11  -3   48.45    1.89
   3  11   3   46.38    1.93
   3  11   3   48.19    2.27
   3  11   3   49.33    2.01
  -3  11  -3   48.00    2.15
  -3  11  -3   47.70    1.90
   4 -11   3    0.37    0.31
  -4 -11  -3   -0.12    0.25
   4 -11   3    0.20    0.31
   4 -11   3    0.50    0.36
   4  11   3    0.04    0.41
  -4  11  -3   -0.18    0.36
  -4  11  -3    0.10    0.26
   4  11   3    0.26    0.35
  -5 -11  -3   17.20    0.98
   5 -11   3   17.18    1.10
   5 -11   3   18.75    1.17
   5  11   3   16.86    1.13
  -5  11  -3   19.23    1.26
   5  11   3   15.72    1.33
  -5  11  -3   17.52    1.03
   6 -11   3    4.45    0.68
   6 -11   3    4.35    0.77
  -6 -11  -3    3.75    0.65
   6  11   3    3.17    0.63
  -6  11  -3    4.62    0.88
  -6  11  -3    4.86    0.67
   6  11   3    4.15    0.89
   7 -11   3    6.95    0.92
   7 -11   3    8.42    0.95
  -7 -11  -3    6.40    0.82
  -7  11  -3    8.05    0.83
   7  11   3    8.57    1.18
  -7  11  -3    7.26    1.01
   8 -11   3   10.89    1.10
  -8 -11  -3   10.49    1.04
   8 -11   3   12.40    1.21
   8  11   3   11.45    1.42
  -8  11  -3   12.06    1.23
  -9 -11  -3    8.91    1.06
   9 -11   3   10.28    1.23
   9 -11   3    7.94    1.11
   9  11   3    7.59    1.30
  -9  11  -3   10.98    1.28
   9 -12  -3    1.46    0.70
   9  12  -3    1.87    0.89
   9  12  -3    1.16    0.71
  -9  12   3    2.50    0.91
   8 -12  -3   19.10    1.37
   8  12  -3   16.44    1.40
   8  12  -3   16.52    1.63
  -8  12   3   18.92    1.60
   7 -12  -3    1.62    0.59
  -7 -12   3    1.31    0.49
   7  12  -3    1.52    0.77
   7  12  -3    1.84    0.66
  -7  12   3    0.61    0.63
   6 -12  -3   34.95    1.73
   6 -12  -3   34.52    1.74
  -6 -12   3   35.78    1.69
   6  12  -3   32.84    1.86
   6  12  -3   38.52    2.21
  -6  12   3   34.45    1.97
   5 -12  -3    2.32    0.54
   5 -12  -3    1.94    0.52
  -5 -12   3    2.02    0.52
   5  12  -3    2.28    0.56
  -5  12   3    1.77    0.62
   5  12  -3    1.73    0.50
   5  12  -3    2.89    0.83
   4 -12  -3   18.50    1.03
  -4 -12   3   16.52    1.05
   4 -12  -3   16.57    1.07
   4  12  -3   16.54    1.06
  -4  12   3   17.25    1.26
   4  12  -3   16.20    1.42
   4  12  -3   15.91    1.11
  -4  12   3   18.24    1.08
   3 -12  -3    1.50    0.41
   3 -12  -3    1.67    0.41
  -3 -12   3    1.91    0.46
  -3  12   3    1.82    0.46
  -3  12   3    1.71    0.56
   3  12  -3    0.61    0.53
   3  12  -3    1.82    0.49
   3  12  -3    1.21    0.39
   2 -12  -3  104.02    3.52
   2 -12  -3  101.88    3.70
  -2 -12   3  102.47    3.69
  -2  12   3  111.42    3.47
   2  12  -3  101.71    4.09
   2  12  -3  107.13    3.75
  -2  12   3  109.57    3.70
   2  12  -3  100.67    3.59
  -2  12   3  101.43    3.93
   1 -12  -3    0.87    0.36
  -1 -12   3    0.95    0.38
  -1  12   3    0.94    0.28
  -1  12   3    0.98    0.39
  -1  12   3    1.02    0.46
   1  12  -3    0.85    0.32
   1  12  -3    0.74    0.36
   1  12  -3    0.57    0.40
   0 -12  -3   10.68    0.81
   0 -12   3   10.54    0.80
   0  12   3   11.29    0.95
   0  12   3   12.53    0.82
   0  12  -3   13.31    0.84
   0  12  -3   12.47    0.73
   0  12  -3   12.76    0.98
   0  12   3   12.85    0.73
   1 -12   3   19.09    1.07
  -1 -12  -3   16.97    1.00
   1 -12   3   16.92    0.84
  -1  12  -3   17.73    0.86
   1  12   3   16.31    1.17
   1  12   3   18.00    0.96
   1  12   3   18.84    1.07
  -1  12  -3   17.64    1.17
  -1  12  -3   18.52    1.01
   2 -12   3    0.99    0.38
   2 -12   3    0.90    0.32
  -2 -12  -3    0.65    0.32
   2  12   3    0.50    0.30
  -2  12  -3    0.14    0.40
  -2  12  -3    0.64    0.32
   2  12   3    0.17    0.45
   2  12   3    0.73    0.41
   3 -12   3    0.33    0.32
  -3 -12  -3    0.23    0.30
   3 -12   3   -0.02    0.32
  -3  12  -3   -0.15    0.27
   3  12   3   -0.22    0.41
   3  12   3    0.02    0.29
  -3  12  -3    0.07    0.42
   4 -12   3   88.26    3.29
  -4 -12  -3   92.60    3.23
   4 -12   3   89.02    3.46
   4  12   3   88.40    3.73
  -4  12  -3   86.25    3.52
   4  12   3   87.92    3.32
  -4  12  -3   93.79    3.25
  -5 -12  -3    0.22    0.33
   5 -12   3    0.20    0.36
   5 -12   3   -0.38    0.34
  -5  12  -3    0.35    0.35
   5  12   3    0.21    0.40
  -5  12  -3    0.59    0.51
   5  12   3   -0.22    0.55
   6 -12   3   16.49    1.18
  -6 -12  -3   16.54    1.14
   6 -12   3   16.24    1.19
  -6  12  -3   19.79    1.16
   6  12   3   14.69    1.19
  -6  12  -3   18.14    1.37
   6  12   3   17.46    1.56
  -7 -12  -3    1.09    0.53
   7 -12   3    2.52    0.68
   7 -12   3    1.77    0.63
  -7  12  -3    1.91    0.74
   7  12   3    1.94    0.81
  -8 -12  -3    3.77    0.78
   8 -12   3    4.31    0.86
   8 -12   3    6.00    1.03
   8  12   3    4.28    1.09
  -8  12  -3    5.04    1.00
   9 -13  -3   12.23    1.36
   9  13  -3   12.35    1.67
   9  13  -3   13.14    1.43
  -9  13   3   14.05    1.60
   8 -13  -3    0.77    0.58
   8  13  -3   -0.47    0.64
  -8  13   3    0.44    0.69
   8  13  -3    0.45    0.63
   7 -13  -3   25.41    1.54
  -7 -13   3   25.46    1.45
   7  13  -3   24.87    1.66
   7  13  -3   24.55    1.99
  -7  13   3   26.21    1.82
   6 -13  -3    2.57    0.62
  -6 -13   3    1.52    0.53
   6 -13  -3    2.26    0.62
   6  13  -3    1.98    0.86
   6  13  -3    1.70    0.61
  -6  13   3    1.97    0.69
   5 -13  -3    5.21    0.72
   5 -13  -3    3.78    0.61
  -5 -13   3    4.00    0.65
   5  13  -3    2.73    0.65
  -5  13   3    4.13    0.68
  -5  13   3    4.00    0.84
   5  13  -3    4.84    1.08
   5  13  -3    3.05    0.61
  -4 -13   3    1.90    0.48
   4 -13  -3    1.62    0.47
   4 -13  -3    1.43    0.50
   4  13  -3    1.95    0.51
   4  13  -3    2.32    0.82
  -4  13   3    1.36    0.49
  -4  13   3    0.98    0.54
   4  13  -3    1.83    0.58
   3 -13  -3   61.05    2.46
   3 -13  -3   57.66    2.24
  -3 -13   3   59.23    2.38
   3  13  -3   52.05    2.80
  -3  13   3   65.09    2.41
   3  13  -3   57.88    2.46
  -3  13   3   59.05    2.63
   3  13  -3   58.88    2.34
   2 -13  -3   11.38    0.72
   2 -13  -3   10.04    0.82
  -2 -13   3   12.06    0.88
   2  13  -3   11.08    0.79
  -2  13   3    9.91    0.99
  -2  13   3   11.25    0.87
   2  13  -3   10.59    0.87
   2  13  -3   12.22    1.13
  -1 -13   3   69.49    2.68
   1 -13  -3   69.13    2.71
   1  13  -3   75.13    2.97
   1  13  -3   70.89    2.56
  -1  13   3   73.63    2.99
  -1  13   3   66.65    2.64
  -1  13   3   72.74    2.51
   1  13  -3   66.53    2.69
   0 -13  -3    6.27    0.66
   0 -13   3    5.82    0.66
   0  13  -3    5.09    0.60
   0  13   3    7.50    0.70
   0  13   3    6.01    0.76
   0  13   3    6.66    0.59
   0  13  -3    6.07    0.54
   0  13  -3    6.26    0.84
   1 -13   3    3.80    0.60
  -1 -13  -3    4.11    0.56
   1  13   3    3.92    0.52
   1  13   3    3.32    0.70
  -1  13  -3    3.39    0.43
  -1  13  -3    4.08    0.74
  -1  13  -3    3.26    0.54
   2 -13   3    2.79    0.42
   2 -13   3    2.51    0.55
  -2 -13  -3    3.05    0.53
  -2  13  -3    4.12    0.78
   2  13   3    2.81    0.71
   2  13   3    2.90    0.53
  -2  13  -3    2.46    0.48
   3 -13   3   33.39    1.56
   3 -13   3   36.28    1.79
  -3 -13  -3   34.15    1.62
   3  13   3   35.63    1.67
   3  13   3   39.55    2.09
  -3  13  -3   38.81    1.93
  -3  13  -3   36.01    1.62
   4 -13   3    4.89    0.65
   4 -13   3    4.86    0.76
  -4 -13  -3    4.97    0.62
   4  13   3    3.61    0.65
  -4  13  -3    4.77    0.63
  -4  13  -3    4.21    0.82
   4  13   3    4.90    0.99
  -5 -13  -3   55.42    2.25
   5 -13   3   56.42    2.38
   5  13   3   56.47    2.88
  -5  13  -3   57.76    2.28
  -5  13  -3   55.61    2.62
   5  13   3   50.39    2.37
  -6 -13  -3    3.97    0.74
   6 -13   3    5.36    0.86
  -6  13  -3    4.66    0.96
   6  13   3    2.96    0.96
   6  13   3    4.62    0.79
  -7 -13  -3   -0.13    0.45
   7 -13   3    0.63    0.54
   7  13   3    0.23    0.73
  -7  13  -3    0.40    0.61
   8 -13   3    1.24    0.70
  -8 -13  -3    2.15    0.67
  -8  13  -3    3.19    0.94
   8  13   3    2.69    1.07
   8 -14  -3   23.72    1.62
   8  14  -3   23.48    1.75
   8  14  -3   19.71    2.03
  -8  14   3   27.94    1.98
  -7 -14   3    0.26    0.44
   7 -14  -3   -0.13    0.46
  -7  14   3    0.63    0.68
   7  14  -3    0.21    0.77
   7  14  -3    0.22    0.56
   6 -14  -3    4.76    0.89
   6 -14  -3    6.77    0.80
  -6 -14   3    6.64    0.83
   6  14  -3    3.85    0.81
  -6  14   3    5.87    1.01
   6  14  -3    3.45    1.11
  -6  14   3    8.65    0.97
   5 -14  -3   10.33    1.04
  -5 -14   3   13.76    1.03
   5 -14  -3   12.43    0.98
   5  14  -3   11.73    1.03
  -5  14   3   12.91    1.06
   5  14  -3   11.10    1.46
   5  14  -3   12.61    1.15
  -5  14   3   11.34    1.17
  -4 -14   3    1.29    0.48
   4 -14  -3    1.19    0.43
   4 -14  -3    1.32    0.52
  -4  14   3    0.29    0.47
  -4  14   3    1.36    0.51
   4  14  -3    1.42    0.52
   4  14  -3    0.19    0.40
   4  14  -3   -0.38    0.56
   3 -14  -3    3.10    0.55
   3 -14  -3    3.52    0.67
  -3 -14   3    3.54    0.63
   3  14  -3    1.34    0.66
   3  14  -3    3.10    0.57
  -3  14   3    3.45    0.74
   3  14  -3    2.72    0.62
  -3  14   3    2.74    0.61
   2 -14  -3   41.75    1.91
  -2 -14   3   40.56    1.84
   2  14  -3   41.44    1.91
   2  14  -3   39.77    1.76
  -2  14   3   39.30    2.08
  -2  14   3   43.72    1.88
   2  14  -3   41.92    2.19
   1 -14  -3    1.47    0.47
  -1 -14   3    0.58    0.39
   1  14  -3    1.45    0.54
   1  14  -3    1.12    0.44
   1  14  -3    0.93    0.36
  -1  14   3    1.08    0.43
  -1  14   3    0.89    0.56
   0 -14  -3   55.63    2.29
   0 -14   3   55.36    2.29
   0  14  -3   58.09    2.48
   0  14  -3   52.70    2.23
   0  14   3   56.43    2.13
   0  14  -3   55.23    2.08
   0  14   3   51.31    2.45
  -1 -14  -3   11.20    0.89
   1 -14   3   11.10    0.91
   1  14   3   12.31    0.85
  -1  14  -3   12.26    1.07
   1  14   3   11.61    1.09
  -1  14  -3   12.88    0.89
   2 -14   3   27.16    1.28
   2 -14   3   30.02    1.55
  -2 -14  -3   31.32    1.49
   2  14   3   28.88    1.75
   2  14   3   29.01    1.44
  -2  14  -3   25.13    1.59
  -2  14  -3   29.24    1.41
   3 -14   3    3.37    0.59
   3 -14   3    3.95    0.75
  -3 -14  -3    3.85    0.61
  -3  14  -3    3.53    0.77
   3  14   3    3.87    0.64
  -3  14  -3    2.88    0.54
   3  14   3    3.47    0.86
   4 -14   3   20.98    1.41
  -4 -14  -3   20.66    1.20
   4 -14   3   18.45    1.16
   4  14   3   20.47    1.69
  -4  14  -3   23.07    1.23
  -4  14  -3   18.21    1.40
   4  14   3   19.86    1.28
   5 -14   3   -0.03    0.45
  -5 -14  -3   -0.21    0.40
  -5 -14  -3    0.42    0.38
   5  14   3   -0.27    0.58
   5  14   3    0.63    0.48
  -5  14  -3    0.12    0.53
   6 -14   3    7.72    0.92
  -6 -14  -3    7.63    0.91
  -6  14  -3    7.54    1.10
   6  14   3    7.88    1.34
   6  14   3    5.86    0.92
   7 -14   3    8.28    1.04
  -7 -14  -3    8.35    0.98
  -7  14  -3    7.61    1.17
   7  14   3    7.31    1.48
  -8 -14  -3    0.14    0.51
   8 -14   3   -0.45    0.54
   8  14   3   -0.01    0.80
  -8  14  -3   -0.33    0.58
   8 -15  -3    0.61    0.62
   8  15  -3    0.22    0.67
  -8  15   3    1.15    0.79
   8  15  -3   -0.03    0.93
  -8  15   3    1.60    0.76
   7 -15  -3   12.90    1.14
  -7 -15   3   12.24    1.05
  -7  15   3   12.16    1.23
  -7  15   3   13.33    1.41
   7  15  -3   11.74    1.29
   7  15  -3    9.10    1.77
   6 -15  -3   10.95    1.18
  -6 -15   3   12.18    1.06
   6 -15  -3   11.91    1.05
  -6  15   3   10.22    1.08
   6  15  -3   11.27    1.58
   6  15  -3   12.68    1.25
  -6  15   3   11.31    1.28
  -5 -15   3    1.80    0.56
   5 -15  -3    1.07    0.53
   5 -15  -3    2.21    0.60
  -5  15   3    0.89    0.51
  -5  15   3   -0.13    0.52
   5  15  -3    0.56    0.50
   5  15  -3    0.53    0.82
  -4 -15   3   42.20    1.95
   4 -15  -3   42.96    1.88
   4 -15  -3   43.94    2.13
  -4  15   3   43.09    1.98
   4  15  -3   42.68    1.97
   4  15  -3   35.75    2.44
   4  15  -3   42.01    2.10
  -4  15   3   42.97    2.24
   3 -15  -3   11.53    0.97
  -3 -15   3   11.63    0.96
   3 -15  -3   10.87    0.85
   3  15  -3   12.63    1.29
  -3  15   3   11.59    1.12
   3  15  -3   10.96    1.00
  -3  15   3   12.78    1.01
   3  15  -3   10.27    0.88
   2 -15  -3    1.19    0.46
  -2 -15   3    0.44    0.43
  -2  15   3    1.57    0.62
   2  15  -3    1.59    0.68
  -2  15   3    1.49    0.55
   2  15  -3    2.24    0.58
   2  15  -3    1.48    0.45
   1 -15  -3   22.80    1.35
  -1 -15   3   24.29    1.36
   1  15  -3   23.68    1.49
  -1  15   3   24.50    1.55
   1  15  -3   23.11    1.20
   1  15  -3   21.65    1.30
   0 -15   3    9.67    0.86
   0 -15  -3    8.32    0.83
   0  15  -3    9.80    0.95
   0  15   3    9.55    0.76
   0  15   3   10.75    1.02
   0  15  -3    9.20    0.84
   1 -15   3    0.38    0.38
  -1 -15  -3    0.95    0.44
   1  15   3    1.26    0.60
  -1  15  -3    0.25    0.48
   1  15   3    0.85    0.40
  -1  15  -3    0.56    0.39
   2 -15   3   33.73    1.69
  -2 -15  -3   30.22    1.58
   2  15   3   30.23    1.55
  -2  15  -3   32.92    1.81
   2  15   3   31.16    1.87
  -2  15  -3   31.40    1.53
   3 -15   3    7.82    0.71
   3 -15   3    8.37    0.93
  -3 -15  -3    7.78    0.82
   3  15   3    7.87    1.10
   3  15   3    7.97    0.83
  -3  15  -3    6.56    0.72
  -3  15  -3    9.47    1.05
  -4 -15  -3    5.38    0.73
   4 -15   3    5.58    0.70
   4 -15   3    5.73    0.95
   4  15   3    4.54    0.79
   4  15   3    5.29    1.11
  -4  15  -3    4.54    0.68
  -4  15  -3    5.66    0.91
  -5 -15  -3   14.14    1.06
   5 -15   3   13.63    1.08
  -5 -15  -3   16.65    1.14
   5  15   3   15.47    1.65
  -5  15  -3   14.78    1.35
   5  15   3   13.69    1.17
   6 -15   3   15.55    1.20
  -6 -15  -3   15.16    1.19
  -6  15  -3   13.91    1.44
   6  15   3   16.63    1.82
   6  15   3   14.84    1.27
   7 -15   3    0.00    0.54
  -7 -15  -3   -0.78    0.42
  -7  15  -3    0.15    0.66
   7  15   3    1.03    0.94
  -7 -16   3    3.66    0.71
   7 -16  -3    4.63    0.88
  -7  16   3    5.49    1.13
   7  16  -3    2.52    0.78
  -7  16   3    3.97    0.90
   7  16  -3    4.12    1.36
   6 -16  -3    5.89    0.86
   6 -16  -3    7.31    1.09
  -6 -16   3    7.24    0.90
   6  16  -3    5.21    0.96
  -6  16   3    8.10    1.01
   6  16  -3    3.58    1.28
  -6  16   3    6.67    1.08
   5 -16  -3   27.18    1.47
   5 -16  -3   24.63    1.68
  -5 -16   3   24.76    1.46
   5  16  -3   18.52    1.95
   5  16  -3   26.43    1.71
  -5  16   3   24.38    1.74
  -5  16   3   26.97    1.56
  -4 -16   3    0.41    0.46
   4 -16  -3    1.44    0.58
  -4  16   3   -0.08    0.51
   4  16  -3   -0.01    0.47
   4  16  -3    1.66    0.85
  -4  16   3    0.93    0.57
   4  16  -3    1.53    0.63
   3 -16  -3   15.59    1.19
  -3 -16   3   13.22    1.07
  -3  16   3   15.45    1.36
   3  16  -3   18.58    1.53
   3  16  -3   14.51    1.20
   3  16  -3   17.15    1.12
   2 -16  -3    8.04    0.84
  -2 -16   3    8.11    0.84
  -2  16   3    7.35    1.02
   2  16  -3    7.13    1.00
   2  16  -3    6.26    0.83
   2  16  -3    7.49    0.76
  -1 -16   3    2.83    0.59
   1 -16  -3    3.11    0.63
   1  16  -3    2.90    0.63
  -1  16   3    2.06    0.66
   1  16  -3    2.03    0.64
   1  16  -3    2.76    0.52
   0 -16   3    0.28    0.40
   0 -16  -3    0.15    0.41
   0  16   3   -0.11    0.42
   0  16  -3    0.01    0.43
   0  16  -3   -0.12    0.35
   1 -16   3   75.30    2.87
  -1 -16  -3   64.76    2.72
   1  16   3   66.26    2.63
  -1  16  -3   68.44    2.96
  -1  16  -3   64.39    2.65
   1  16   3   63.92    2.98
  -2 -16  -3    0.24    0.40
   2 -16   3    0.64    0.49
  -2  16  -3    0.69    0.56
   2  16   3    0.47    0.57
  -2  16  -3    0.60    0.39
   2  16   3   -0.22    0.38
   3 -16   3    9.65    1.01
  -3 -16  -3    7.68    0.83
   3  16   3    8.79    1.18
  -3  16  -3    9.30    1.05
   3  16   3    7.49    0.87
  -3  16  -3    7.72    0.80
  -4 -16  -3    8.28    0.83
   4 -16   3   10.28    1.12
  -4 -16  -3    9.35    0.94
   4  16   3    7.78    1.25
  -4  16  -3   11.03    1.18
   4  16   3    9.37    0.98
  -5 -16  -3    1.31    0.49
  -5 -16  -3    1.83    0.54
   5 -16   3    1.94    0.61
  -5  16  -3    1.70    0.72
   5  16   3    1.27    0.87
   5  16   3    1.41    0.58
  -6 -16  -3    0.03    0.47
   6 -16   3   -0.18    0.50
   6  16   3    0.17    0.56
  -6  16  -3    0.21    0.62
   6  16   3   -0.46    0.72
   7 -16   3   16.73    1.36
  -7 -16  -3   16.38    1.34
   7 -17  -3   -0.58    0.52
  -7 -17   3    0.85    0.53
   7  17  -3   -0.21    0.92
  -7  17   3    0.57    0.71
  -6 -17   3   25.18    1.53
   6 -17  -3   23.32    1.83
   6 -17  -3   24.59    1.52
   6  17  -3   20.62    2.11
   6  17  -3   22.57    1.70
  -6  17   3   24.61    1.83
  -5 -17   3    0.43    0.50
   5 -17  -3   -0.54    0.48
  -5  17   3    0.29    0.65
   5  17  -3    0.49    0.88
   5  17  -3   -0.39    0.51
  -4 -17   3   18.48    1.29
   4 -17  -3   20.51    1.43
   4  17  -3   17.91    1.38
  -4  17   3   18.25    1.50
   4  17  -3   15.06    1.62
   3 -17  -3    1.10    0.52
  -3 -17   3    0.04    0.42
   3  17  -3    2.18    0.82
   3  17  -3    0.69    0.48
  -3  17   3    0.25    0.59
   3  17  -3    0.23    0.48
   2 -17  -3    8.16    0.88
  -2 -17   3    5.38    0.81
  -2  17   3    6.58    1.01
   2  17  -3    4.37    0.70
   2  17  -3    5.29    0.96
   2  17  -3    5.82    0.83
   1 -17  -3    1.29    0.53
  -1 -17   3    1.68    0.53
  -1  17   3    1.01    0.56
   1  17  -3    0.45    0.52
   1  17  -3    2.04    0.62
   0 -17  -3   33.66    1.74
   0 -17   3   30.50    1.69
   0  17   3   32.81    1.90
   0  17  -3   30.11    1.77
   0  17  -3   30.65    1.63
  -1 -17  -3    0.57    0.43
   1 -17   3    1.68    0.56
   1  17   3    0.31    0.54
  -1  17  -3    1.42    0.65
  -1  17  -3    1.21    0.49
  -2 -17  -3   44.03    2.05
   2 -17   3   43.22    2.11
   2  17   3   42.18    1.99
  -2  17  -3   40.57    1.91
  -2  17  -3   43.01    2.23
  -3 -17  -3    0.35    0.43
   3 -17   3    0.25    0.49
   3  17   3   -0.24    0.41
   3  17   3   -0.71    0.48
  -3  17  -3   -0.28    0.49
  -4 -17  -3    0.63    0.43
  -4 -17  -3    0.76    0.48
   4 -17   3   -0.23    0.47
   4  17   3    0.44    0.52
   4  17   3   -0.07    0.70
  -4  17  -3    0.83    0.64
  -5 -17  -3    0.26    0.47
  -5 -17  -3    0.30    0.45
  -5  17  -3    0.66    0.64
   5  17   3    0.08    0.51
   5  17   3   -0.19    0.70
   6 -17   3    6.02    0.92
  -6 -17  -3    4.55    0.84
  -6  17  -3    6.65    1.12
   6  17   3    6.84    1.06
   6  17   3    5.98    1.38
  -6 -18   3    0.03    0.50
   6  18  -3    1.24    0.79
   6  18  -3    0.03    0.90
  -5 -18   3   31.89    1.76
   5 -18  -3   30.64    1.94
  -5  18   3   25.55    1.89
   5  18  -3   32.54    2.36
   5  18  -3   27.65    1.87
  -4 -18   3    0.17    0.46
   4 -18  -3    0.12    0.45
  -4  18   3   -0.25    0.57
   4  18  -3   -0.80    0.45
   4  18  -3    0.31    0.74
   3 -18  -3    9.26    1.02
  -3 -18   3    8.50    0.94
   3  18  -3    8.44    1.05
   3  18  -3   10.53    1.25
  -3  18   3    9.37    1.18
  -2 -18   3    6.35    0.87
   2 -18  -3    8.75    0.97
  -2  18   3    4.09    0.90
   2  18  -3    6.92    0.93
   2  18  -3    6.09    0.97
  -1 -18   3    6.95    0.90
   1 -18  -3    7.29    0.90
   1  18  -3    6.72    0.91
  -1  18   3    6.92    0.99
   1  18  -3    5.49    0.96
   0 -18   3    0.67    0.50
   0 -18  -3    0.33    0.46
   0  18  -3    0.71    0.53
   0  18  -3    0.65    0.50
   0  18   3    0.07    0.51
  -1 -18  -3   14.11    1.16
   1 -18   3   14.80    1.19
  -1  18  -3   13.09    1.21
  -1  18  -3   13.42    1.06
   1  18   3   14.76    1.34
   2 -18   3    0.42    0.49
  -2 -18  -3    0.26    0.40
  -2  18  -3   -0.71    0.53
   2  18   3    0.06    0.55
  -3 -18  -3   18.76    1.33
   3 -18   3   22.05    1.47
   3  18   3   20.09    1.70
  -3  18  -3   21.34    1.61
   3  18   3   19.08    1.36
  -4 -18  -3    4.28    0.77
   4 -18   3    2.47    0.75
  -4  18  -3    4.86    1.02
   4  18   3    2.89    0.88
   4  18   3    1.93    0.67
  -5 -18  -3    2.90    0.66
  -5 -18  -3    1.80    0.60
   5  18   3    1.93    1.04
   5  18   3    1.65    0.68
  -5  18  -3    2.67    0.89
  -5 -19   3    0.22    0.52
   5 -19  -3   -0.47    0.48
   5  19  -3   -0.83    0.72
   5  19  -3    0.40    0.65
   4 -19  -3   12.04    1.25
  -4 -19   3   11.09    1.10
  -4  19   3   10.14    1.29
   4  19  -3   12.43    1.44
   4  19  -3   10.48    1.19
  -3 -19   3    4.83    0.82
   3 -19  -3    1.92    0.66
   3  19  -3    2.27    0.74
  -3  19   3    4.27    0.97
   3  19  -3    3.21    0.90
  -2 -19   3    1.04    0.54
   2 -19  -3    1.08    0.54
  -2  19   3    1.27    0.64
   2  19  -3    0.49    0.63
   2  19  -3    0.82    0.58
  -1 -19   3   18.64    1.35
   1 -19  -3   20.21    1.39
   1  19  -3   17.77    1.35
  -1  19   3   19.62    1.49
   1  19  -3   19.97    1.49
   0 -19  -3    7.34    0.95
   0 -19   3    6.73    0.94
   0  19   3    6.31    1.09
   0  19  -3    7.52    0.93
   0  19  -3    7.04    0.96
  -1 -19  -3    0.88    0.56
   1 -19   3    0.08    0.45
   1  19   3    0.39    0.62
  -1  19  -3    0.85    0.52
  -2 -19  -3   12.31    1.14
   2 -19   3   14.42    1.24
   2  19   3   11.41    1.31
  -2  19  -3   10.83    1.22
  -3 -19  -3    9.54    1.03
   3 -19   3    9.59    1.06
  -3  19  -3    9.85    1.21
   3  19   3    9.43    1.29
  -4 -19  -3    1.20    0.56
   4  19   3    0.59    0.75
  -4  19  -3    0.68    0.67
   4  20  -3    2.27    0.90
  -3 -20   3    2.30    0.66
   3 -20  -3    0.79    0.59
  -3  20   3    1.67    0.75
   3  20  -3    1.31    0.73
   3  20  -3    0.96    0.65
   2 -20  -3   23.74    1.63
  -2 -20   3   26.90    1.67
  -2  20   3   27.04    1.82
   2  20  -3   26.64    1.77
   2  20  -3   27.77    1.72
  -1 -20   3    0.46    0.50
   1 -20  -3    0.53    0.48
   1  20  -3    0.49    0.58
   1  20  -3   -0.12    0.51
  -1  20   3    1.22    0.66
   0 -20   3    3.40    0.84
   0 -20  -3    4.08    0.84
   0  20   3    3.18    0.89
   0  20  -3    2.65    0.78
   1 -20   3    6.77    0.97
  -1 -20  -3    7.80    1.00
  -1  20  -3   11.57    1.17
   1  20   3    8.83    1.18
  -2 -20  -3    0.20    0.54
   2 -20   3   -0.35    0.45
  -2  20  -3   -0.21    0.53
   2  20   3   -0.76    0.50
  -3 -20  -3    0.12    0.49
   3 -20   3    0.26    0.49
  -3  20  -3   -0.63    0.61
   3  20   3   -0.11    0.68
   2  21  -3    1.72    0.76
   1  21  -3   13.91    1.32
   0  21  -3   -0.30    0.57
 -10   0   4   14.36    1.05
  10   0  -4   12.16    1.05
  10   0  -4   12.61    1.18
   9   0  -4    0.36    0.45
   9   0  -4   -0.14    0.36
  -9   0   4   -0.32    0.35
   8   0  -4   23.85    1.24
   8   0  -4   20.90    1.29
  -8   0   4   24.55    1.17
   7   0  -4    0.04    0.18
   7   0  -4    0.38    0.33
   7   0  -4   -0.20    0.22
   6   0  -4   84.76    2.99
   6   0  -4   82.34    2.91
   6   0  -4   85.65    2.92
   6   0  -4   83.24    2.77
   5   0  -4    0.11    0.17
   5   0  -4    0.01    0.15
   5   0  -4   -0.14    0.11
   5   0  -4   -0.06    0.16
   5   0  -4   -0.07    0.16
   5   0  -4   -0.23    0.17
   4   0  -4  189.40    5.77
   4   0  -4  186.19    5.79
   4   0  -4  183.76    5.70
   4   0  -4  186.94    5.73
   4   0  -4  179.16    5.81
   4   0  -4  185.65    5.74
   3   0  -4    0.06    0.10
   3   0  -4    0.29    0.11
   3   0  -4    0.16    0.13
   3   0  -4    0.10    0.11
   3   0  -4    0.16    0.13
   3   0  -4    0.19    0.10
   2   0  -4    0.28    0.11
   2   0  -4    0.29    0.09
   2   0  -4    0.71    0.13
  -1   0   4    0.72    0.17
  -1   0   4    0.17    0.09
   1   0  -4   -0.02    0.08
  -1   0   4    0.48    0.18
   1   0  -4    0.37    0.13
   1   0  -4    0.30    0.14
   0   0  -4    0.40    0.10
   0   0   4    0.48    0.16
   0   0  -4    0.66    0.11
   0   0   4    0.66    0.16
   0   0  -4    0.56    0.08
   0   0   4    0.44    0.08
  -1   0  -4   -0.02    0.08
  -1   0  -4    0.13    0.10
   1   0   4   -0.03    0.08
   1   0   4    0.16    0.12
  -1   0  -4    0.00    0.04
   1   0   4   -0.01    0.15
  -2   0  -4  616.18   19.20
   2   0   4  656.50   19.22
   2   0   4  623.43   19.31
   2   0   4  637.71   19.29
  -2   0  -4  664.75   19.36
   3   0   4    0.03    0.17
  -3   0  -4    0.00    0.12
  -3   0  -4    0.08    0.13
   3   0   4    0.00    0.14
   3   0   4    0.09    0.16
   4   0   4   22.95    1.04
   4   0   4   23.71    1.11
   4   0   4   22.92    1.09
  -4   0  -4   23.61    0.99
  -4   0  -4   25.08    0.99
   5   0   4    0.06    0.26
  -5   0  -4    0.21    0.20
  -5   0  -4   -0.23    0.17
   5   0   4    0.16    0.25
   5   0   4    0.50    0.27
   6   0   4   63.64    2.60
  -6   0  -4   67.46    2.37
   6   0   4   62.93    2.46
   6   0   4   65.42    2.54
  -6   0  -4   66.22    2.38
  -7   0  -4    0.11    0.27
   7   0   4    0.36    0.37
   7   0   4    0.44    0.41
   7   0   4    0.14    0.32
  -7   0  -4    0.06    0.28
   8   0   4   26.57    1.50
   8   0   4   27.26    1.57
  -8   0  -4   28.90    1.37
  -8   0  -4   27.32    1.40
   8   0   4   29.05    1.70
  -9   0  -4   -0.03    0.36
   9   0   4    0.24    0.47
  -9   0  -4   -0.29    0.38
   9   0   4    0.19    0.52
  10   0   4   14.31    1.47
 -10   0  -4   16.49    1.22
 -11   1   4   26.16    1.68
 -10  -1   4   -0.34    0.40
  10  -1  -4    0.71    0.49
  10  -1  -4    0.05    0.50
  10   1  -4    1.02    0.61
  -9  -1   4   27.69    1.35
   9  -1  -4   24.03    1.50
   9  -1  -4   24.45    1.38
   9   1  -4   23.44    1.32
  -9   1   4   25.17    1.25
   9   1  -4   24.01    1.45
   8  -1  -4   11.02    0.86
   8  -1  -4   11.47    0.95
   8   1  -4   11.48    0.90
  -8   1   4   12.09    0.76
   8   1  -4   12.67    0.84
  -8   1   4   12.04    0.76
   7  -1  -4    5.45    0.58
   7  -1  -4    5.34    0.63
   7  -1  -4    5.21    0.43
   7   1  -4    4.39    0.57
   7   1  -4    4.97    0.53
   7   1  -4    4.60    0.51
   6  -1  -4    0.01    0.25
   6  -1  -4    0.23    0.24
   6  -1  -4    0.05    0.15
   6   1  -4   -0.03    0.20
   6   1  -4   -0.06    0.23
   6   1  -4    0.12    0.16
   6   1  -4    0.02    0.18
   6   1  -4    0.00    0.20
   5  -1  -4   70.85    2.46
   5  -1  -4   75.07    2.64
   5  -1  -4   75.07    2.59
   5   1  -4   76.81    2.55
   5   1  -4   73.42    2.55
   5   1  -4   79.41    2.57
   5   1  -4   75.65    2.55
   5   1  -4   75.52    2.61
   5   1  -4   74.26    2.47
   4  -1  -4   33.84    1.34
   4  -1  -4   34.54    1.22
   4  -1  -4   34.13    1.22
   4  -1  -4   34.72    1.21
   4  -1  -4   33.09    1.30
   4   1  -4   34.77    1.30
   4   1  -4   34.49    1.29
   4   1  -4   34.57    1.26
   4   1  -4   35.79    1.29
   4   1  -4   34.62    1.23
   4   1  -4   33.83    1.26
   3  -1  -4  167.86    5.25
   3  -1  -4  171.68    5.31
   3  -1  -4  173.99    5.21
   3  -1  -4  166.28    5.34
   3  -1  -4  174.31    5.24
   3   1  -4  169.59    5.27
   3   1  -4  170.91    5.25
   3   1  -4  162.89    5.28
   3   1  -4  175.93    5.25
   3   1  -4  171.46    5.29
   3   1  -4  173.88    5.31
   2  -1  -4  126.41    3.66
   2  -1  -4  116.30    3.72
   2  -1  -4  119.92    3.71
   2   1  -4  120.08    3.72
  -2   1   4  115.17    3.69
   2   1  -4  121.06    3.74
   2   1  -4  120.61    3.77
   2   1  -4  121.69    3.67
  -1  -1   4    0.54    0.14
   1  -1  -4    0.49    0.09
   1  -1  -4    0.44    0.09
   1  -1  -4    0.45    0.10
  -1   1   4    0.44    0.14
   1   1  -4    0.56    0.13
   1   1  -4    0.51    0.14
  -1   1   4    0.91    0.20
   1   1  -4    0.41    0.10
  -1   1   4    0.49    0.14
   0  -1   4    1.16    0.17
   0  -1   4    1.12    0.19
   0  -1  -4    1.35    0.12
   0  -1  -4    1.31    0.14
   0  -1  -4    1.23    0.11
   0   1  -4    1.03    0.15
   0   1   4    1.46    0.24
   0   1   4    1.24    0.12
   0   1  -4    1.23    0.14
   0   1   4    1.42    0.22
   0   1  -4    1.07    0.11
  -1  -1  -4  199.37    5.85
  -1  -1  -4  192.92    5.92
   1  -1   4  198.57    5.98
  -1  -1  -4  199.88    5.95
   1  -1   4  194.45    6.03
   1  -1   4  198.31    5.92
   1   1   4  195.75    5.93
   1   1   4  191.28    6.02
   1   1   4  184.53    5.99
  -1   1  -4  200.48    5.95
  -1   1  -4  185.57    5.94
   2  -1   4    2.60    0.27
  -2  -1  -4    3.15    0.25
   2  -1   4    2.91    0.26
  -2  -1  -4    3.38    0.14
  -2  -1  -4    2.49    0.23
   2  -1   4    2.85    0.30
   2   1   4    2.89    0.31
   2   1   4    3.60    0.31
   2   1   4    2.98    0.26
  -2   1  -4    3.38    0.25
  -2   1  -4    3.46    0.26
  -3  -1  -4   87.16    2.90
  -3  -1  -4   91.12    2.89
   3  -1   4   91.98    2.94
   3  -1   4   85.94    3.01
   3  -1   4   85.84    2.99
   3   1   4   88.70    3.00
  -3   1  -4   92.62    2.89
   3   1   4   90.36    2.94
   3   1   4   87.69    3.01
  -3   1  -4   88.64    2.87
   4  -1   4    0.31    0.20
  -4  -1  -4    0.10    0.17
   4  -1   4    0.28    0.23
   4  -1   4    0.02    0.19
  -4  -1  -4    0.39    0.19
   4   1   4    0.30    0.23
  -4   1  -4    0.26    0.17
   4   1   4    0.12    0.23
  -4   1  -4    0.31    0.18
   4   1   4    0.05    0.18
  -5  -1  -4    2.00    0.33
  -5  -1  -4    2.05    0.35
   5  -1   4    2.23    0.39
   5  -1   4    1.82    0.43
   5  -1   4    2.29    0.45
   5   1   4    2.51    0.47
   5   1   4    1.86    0.39
   5   1   4    2.35    0.44
  -5   1  -4    1.95    0.33
  -5   1  -4    1.99    0.32
   6  -1   4   19.59    1.12
  -6  -1  -4   18.34    0.95
  -6  -1  -4   19.08    0.96
   6  -1   4   20.27    1.06
   6  -1   4   19.43    1.16
   6   1   4   17.86    1.02
   6   1   4   16.94    1.11
   6   1   4   20.59    1.10
  -6   1  -4   19.02    0.94
  -6   1  -4   18.47    0.96
  -7  -1  -4   51.22    2.12
  -7  -1  -4   58.65    2.15
   7  -1   4   52.12    2.22
   7  -1   4   55.99    2.36
   7  -1   4   53.28    2.38
  -7   1  -4   53.17    2.13
  -7   1  -4   54.69    2.08
   7   1   4   52.74    2.23
   7   1   4   55.57    2.42
   7   1   4   58.39    2.32
  -8  -1  -4   -0.27    0.30
   8  -1   4    0.06    0.39
   8  -1   4    0.35    0.47
  -8  -1  -4    0.02    0.33
   8   1   4   -0.10    0.38
   8   1   4    0.11    0.44
  -8   1  -4    0.12    0.30
   8   1   4    0.57    0.42
  -8   1  -4    0.21    0.33
   9  -1   4   22.25    1.52
  -9  -1  -4   24.33    1.34
   9  -1   4   22.61    1.61
  -9  -1  -4   23.62    1.39
   9   1   4   24.30    1.50
  -9   1  -4   23.47    1.28
   9   1   4   22.56    1.46
  -9   1  -4   24.32    1.37
   9   1   4   24.34    1.70
  10  -1   4    3.17    0.93
 -10  -1  -4    2.98    0.69
  10  -1   4    4.85    0.98
 -10  -1  -4    3.52    0.67
  10   1   4    1.78    0.83
 -10   1  -4    4.31    0.76
  11  -2  -4    0.97    0.58
 -11  -2   4    0.79    0.58
 -11   2   4    0.59    0.62
  10  -2  -4   28.53    1.79
  10  -2  -4   29.92    1.70
 -10  -2   4   32.46    1.68
 -10   2   4   32.08    1.73
  10   2  -4   28.37    1.71
   9  -2  -4    2.08    0.64
  -9  -2   4    2.00    0.51
   9  -2  -4    2.49    0.63
   9   2  -4    3.03    0.58
  -9   2   4    2.04    0.46
   9   2  -4    3.37    0.69
   8  -2  -4    0.23    0.38
   8  -2  -4    0.69    0.39
   8   2  -4    0.19    0.31
   8   2  -4    0.23    0.39
  -8   2   4   -0.02    0.26
   8   2  -4    0.34    0.31
   7  -2  -4   53.96    1.93
   7  -2  -4   51.89    2.21
   7  -2  -4   56.90    2.19
  -7   2   4   54.11    1.94
   7   2  -4   57.27    2.07
   7   2  -4   56.24    2.17
   7   2  -4   53.39    2.12
  -7   2   4   52.87    1.95
   6  -2  -4   10.16    0.54
   6  -2  -4    9.74    0.72
   6  -2  -4    8.41    0.65
   6   2  -4   10.86    0.66
   6   2  -4    9.27    0.59
  -6   2   4    9.00    0.53
   6   2  -4    8.52    0.61
   6   2  -4    9.34    0.64
   6   2  -4    9.90    0.66
   5  -2  -4   11.58    0.68
   5  -2  -4   12.21    0.72
   5  -2  -4   11.29    0.56
   5   2  -4   10.30    0.63
   5   2  -4   11.69    0.63
   5   2  -4   11.65    0.66
   5   2  -4   11.79    0.66
   5   2  -4   11.81    0.61
   5   2  -4   11.36    0.57
   4  -2  -4   51.45    1.76
   4  -2  -4   50.92    1.85
   4  -2  -4   54.43    1.72
   4  -2  -4   50.43    1.88
   4   2  -4   51.97    1.80
   4   2  -4   52.21    1.81
   4   2  -4   52.00    1.85
   4   2  -4   52.72    1.77
   4   2  -4   50.98    1.76
   4   2  -4   52.28    1.84
   3  -2  -4   53.17    1.82
   3  -2  -4   50.23    1.74
   3  -2  -4   54.45    1.69
   3   2  -4   54.35    1.75
   3   2  -4   49.67    1.80
  -3   2   4   51.47    1.76
   3   2  -4   54.50    1.76
   3   2  -4   53.68    1.75
   3   2  -4   52.55    1.82
  -2  -2   4   84.24    2.81
   2  -2  -4   90.27    2.88
   2  -2  -4   90.81    2.78
   2  -2  -4   87.88    2.83
   2   2  -4   90.00    2.83
   2   2  -4   93.67    2.79
   2   2  -4   93.56    2.89
   2   2  -4   90.55    2.90
  -2   2   4   90.10    2.86
   1  -2  -4   47.20    1.55
  -1  -2   4   50.00    1.55
  -1  -2   4   48.76    1.59
   1   2  -4   50.55    1.65
   1   2  -4   46.70    1.51
   1   2  -4   49.37    1.67
  -1   2   4   48.55    1.64
   1   2  -4   49.63    1.58
  -1   2   4   49.14    1.67
   0  -2  -4  100.91    2.97
   0  -2   4   95.23    3.00
   0  -2  -4   92.88    3.01
   0  -2  -4   96.44    2.99
   0  -2   4   95.24    3.06
   0   2  -4   95.15    3.08
   0   2   4   90.80    3.11
   0   2  -4  107.04    2.99
   0   2  -4   96.41    3.06
   0   2   4  102.37    3.05
   0   2   4   95.62    3.06
   1  -2   4   62.21    1.90
   1  -2   4   61.12    1.98
  -1  -2  -4   60.97    1.88
  -1  -2  -4   60.95    1.96
   1  -2   4   59.11    2.03
   1   2   4   56.85    2.03
   1   2   4   59.05    1.95
  -1   2  -4   60.70    1.97
  -1   2  -4   61.71    1.95
   1   2   4   59.78    2.02
  -2  -2  -4  116.23    3.44
   2  -2   4  109.62    3.45
   2  -2   4  112.97    3.57
   2  -2   4  112.78    3.63
  -2  -2  -4  114.99    3.58
   2  -2   4  114.21    3.68
  -2   2  -4  116.02    3.55
   2   2   4  108.40    3.66
  -2   2  -4  112.93    3.57
   2   2   4  113.34    3.67
   2   2   4  114.08    3.60
   3  -2   4   29.76    1.11
   3  -2   4   27.05    1.15
   3  -2   4   25.72    1.15
  -3  -2  -4   26.41    1.07
  -3  -2  -4   29.22    0.90
  -3   2  -4   28.79    1.05
   3   2   4   26.99    1.10
  -3   2  -4   28.36    1.06
   3   2   4   27.10    1.14
   3   2   4   26.77    1.17
   4  -2   4    8.82    0.63
   4  -2   4    9.12    0.59
  -4  -2  -4    9.38    0.57
   4  -2   4    9.61    0.66
  -4  -2  -4   10.17    0.36
  -4   2  -4    8.94    0.54
   4   2   4    9.91    0.62
   4   2   4    9.20    0.60
   4   2   4    9.78    0.67
  -4   2  -4   10.59    0.54
   5  -2   4   69.10    2.50
  -5  -2  -4   70.72    2.45
   5  -2   4   66.20    2.59
   5  -2   4   69.70    2.59
   5   2   4   68.58    2.61
  -5   2  -4   69.32    2.37
   5   2   4   71.31    2.52
   5   2   4   69.59    2.53
  -5   2  -4   66.22    2.40
  -6  -2  -4    2.93    0.46
  -6  -2  -4    3.08    0.46
   6  -2   4    3.89    0.64
   6  -2   4    3.41    0.60
   6   2   4    2.71    0.48
   6   2   4    2.96    0.52
  -6   2  -4    2.67    0.39
   6   2   4    2.63    0.57
  -6   2  -4    2.68    0.41
   7  -2   4    0.73    0.46
  -7  -2  -4   -0.30    0.25
  -7  -2  -4    0.18    0.30
   7  -2   4    0.77    0.42
  -7   2  -4    0.45    0.27
   7   2   4    0.07    0.31
  -7   2  -4    0.02    0.27
   7   2   4    0.18    0.43
   7   2   4   -0.20    0.30
  -8  -2  -4   48.63    2.10
  -8  -2  -4   48.58    2.08
   8  -2   4   50.70    2.38
   8  -2   4   49.55    2.35
  -8   2  -4   50.63    2.07
   8   2   4   47.34    2.21
  -8   2  -4   49.78    1.99
   8   2   4   50.05    2.42
   8   2   4   51.44    2.21
  -9  -2  -4    0.29    0.43
  -9  -2  -4    0.71    0.43
   9  -2   4    0.22    0.49
   9  -2   4    0.05    0.52
   9   2   4    0.13    0.47
  -9   2  -4    0.48    0.40
   9   2   4    1.08    0.68
 -10  -2  -4    1.60    0.58
  10  -2   4    0.06    0.58
 -10  -2  -4    0.61    0.49
  10  -2   4    0.62    0.62
  10   2   4    0.54    0.68
 -10   2  -4    0.85    0.51
  11  -3  -4    2.79    0.80
 -11  -3   4    2.33    0.73
 -11   3   4    3.10    0.87
  10  -3  -4    0.35    0.51
 -10  -3   4   -0.01    0.48
  10  -3  -4    0.73    0.61
 -10   3   4   -0.01    0.50
   9  -3  -4    5.19    0.81
   9  -3  -4    4.68    0.73
  -9   3   4    5.04    0.75
   9   3  -4    5.88    0.78
   9   3  -4    5.22    0.72
   8  -3  -4   41.58    1.92
   8  -3  -4   46.26    2.07
   8   3  -4   43.30    1.89
   8   3  -4   43.48    1.76
   8   3  -4   43.34    1.91
  -8   3   4   41.56    1.67
   7  -3  -4    4.38    0.41
   7  -3  -4    4.02    0.55
   7  -3  -4    4.41    0.63
  -7   3   4    3.49    0.40
   7   3  -4    4.58    0.55
   7   3  -4    3.39    0.50
   7   3  -4    3.77    0.51
   7   3  -4    3.23    0.42
   6  -3  -4   74.50    2.80
   6  -3  -4   79.79    2.63
   6  -3  -4   76.77    2.87
   6   3  -4   79.85    2.76
  -6   3   4   82.98    2.56
   6   3  -4   81.24    2.80
   6   3  -4   78.53    2.66
   6   3  -4   77.72    2.79
   6   3  -4   74.30    2.75
  -6   3   4   76.74    2.58
   5  -3  -4   58.13    2.08
   5  -3  -4   61.09    2.23
   5  -3  -4   61.62    2.28
   5   3  -4   61.14    2.22
   5   3  -4   63.81    2.16
   5   3  -4   63.01    2.18
   5   3  -4   59.03    2.20
   5   3  -4   61.57    2.09
  -5   3   4   62.22    2.02
   4  -3  -4    9.16    0.47
   4  -3  -4    8.27    0.53
   4  -3  -4    8.47    0.55
   4   3  -4    9.23    0.48
   4   3  -4    8.78    0.54
   4   3  -4    7.95    0.53
   4   3  -4    8.88    0.49
  -4   3   4    8.32    0.39
  -4   3   4    7.89    0.50
   3  -3  -4    0.83    0.12
   3  -3  -4    0.59    0.14
   3  -3  -4    0.81    0.21
  -3   3   4    0.72    0.19
   3   3  -4    0.85    0.22
   3   3  -4    0.63    0.18
   3   3  -4    0.84    0.16
  -3   3   4    0.70    0.11
   3   3  -4    0.84    0.17
  -2  -3   4  250.85    7.69
   2  -3  -4  246.38    7.74
  -2  -3   4  284.29    7.67
   2  -3  -4  248.44    7.79
   2  -3  -4  263.47    7.64
   2   3  -4  255.98    7.71
   2   3  -4  248.26    7.81
   2   3  -4  240.79    7.81
  -2   3   4  251.57    7.83
  -1  -3   4   22.13    0.77
   1  -3  -4   20.99    0.73
   1  -3  -4   22.03    0.79
  -1  -3   4   21.29    0.70
  -1   3   4   21.88    0.88
   1   3  -4   22.12    0.81
   1   3  -4   20.81    0.84
  -1   3   4   21.91    0.89
   1   3  -4   21.13    0.88
   0  -3   4   57.44    1.79
   0  -3   4   55.67    1.85
   0  -3  -4   55.98    1.80
   0  -3  -4   57.43    1.81
   0  -3   4   56.56    1.81
   0   3   4   55.43    1.94
   0   3  -4   56.95    1.92
   0   3  -4   56.56    1.87
   0   3  -4   54.25    1.85
   0   3   4   55.46    1.88
   0   3   4   56.91    1.85
  -1  -3  -4    3.60    0.25
   1  -3   4    2.99    0.28
   1  -3   4    3.25    0.25
   1  -3   4    3.27    0.24
  -1  -3  -4    3.75    0.22
   1   3   4    3.83    0.33
  -1   3  -4    3.37    0.24
   1   3   4    3.55    0.27
   1   3   4    2.62    0.33
  -1   3  -4    3.50    0.24
  -1   3  -4    3.35    0.26
  -2  -3  -4    4.53    0.32
  -2  -3  -4    4.67    0.25
   2  -3   4    4.01    0.33
   2  -3   4    4.42    0.38
   2  -3   4    4.39    0.26
  -2   3  -4    4.12    0.31
   2   3   4    4.16    0.38
  -2   3  -4    4.19    0.28
   2   3   4    4.27    0.37
   2   3   4    4.45    0.33
  -3  -3  -4   66.99    2.03
  -3  -3  -4   62.64    2.18
   3  -3   4   66.56    2.26
   3  -3   4   63.91    2.29
   3  -3   4   62.62    1.98
  -3   3  -4   63.65    2.16
   3   3   4   64.29    2.23
  -3   3  -4   65.65    2.12
   3   3   4   61.64    2.29
   3   3   4   62.71    2.22
   4  -3   4  130.95    3.70
  -4  -3  -4  122.18    3.98
   4  -3   4  123.84    4.10
   4  -3   4  121.83    4.12
  -4  -3  -4  123.82    3.76
  -4   3  -4  117.64    3.94
   4   3   4  122.99    4.06
   4   3   4  122.92    4.02
   4   3   4  118.38    4.13
  -4   3  -4  118.30    3.89
   5  -3   4    3.08    0.45
  -5  -3  -4    2.93    0.39
   5  -3   4    3.24    0.47
   5   3   4    2.41    0.38
   5   3   4    2.76    0.44
  -5   3  -4    2.98    0.38
  -5   3  -4    2.96    0.34
   5   3   4    3.29    0.56
   6  -3   4   42.42    1.87
   6  -3   4   39.73    1.81
  -6  -3  -4   39.38    1.65
   6   3   4   42.31    1.71
   6   3   4   39.35    1.86
  -6   3  -4   39.97    1.54
   6   3   4   39.92    1.75
  -6   3  -4   37.95    1.60
   7  -3   4    9.88    0.89
  -7  -3  -4    8.36    0.71
   7  -3   4    9.66    0.88
  -7  -3  -4    9.70    0.75
   7   3   4    8.73    0.81
   7   3   4    8.71    0.74
   7   3   4    6.20    0.84
  -7   3  -4    7.55    0.60
  -7   3  -4    7.88    0.68
   8  -3   4   -0.05    0.42
   8  -3   4    0.45    0.47
  -8  -3  -4   -0.12    0.34
  -8  -3  -4    0.30    0.36
   8   3   4   -0.08    0.35
   8   3   4   -0.20    0.36
   8   3   4    0.92    0.53
  -8   3  -4    0.09    0.27
  -8   3  -4    0.18    0.32
   9  -3   4    0.52    0.52
   9  -3   4    0.75    0.57
  -9  -3  -4    0.90    0.48
  -9  -3  -4    0.96    0.47
  -9   3  -4    0.78    0.43
   9   3   4    0.11    0.56
   9   3   4    0.65    0.46
  10  -3   4   12.51    1.34
 -10  -3  -4   13.66    1.12
 -10  -3  -4   12.45    1.15
  10  -3   4   11.25    1.26
  10   3   4   11.13    1.37
 -10   3  -4   12.18    1.06
  10   3   4   12.27    1.22
  11  -4  -4    7.31    1.06
 -11  -4   4    6.24    0.98
 -11   4   4    5.89    1.04
 -10  -4   4    0.83    0.50
  10  -4  -4   -0.23    0.43
  10   4  -4    0.24    0.48
 -10   4   4    0.20    0.49
   9  -4  -4   39.12    1.96
   9  -4  -4   40.99    2.07
   9   4  -4   40.06    1.92
  -9   4   4   37.56    1.91
   8  -4  -4    0.85    0.48
   8  -4  -4    1.36    0.46
   8   4  -4    1.07    0.44
   8   4  -4    0.73    0.39
  -8   4   4    0.85    0.45
  -7  -4   4   47.21    1.77
   7  -4  -4   46.35    1.72
   7  -4  -4   46.05    1.98
   7  -4  -4   44.90    2.01
  -7   4   4   46.31    1.93
   7   4  -4   46.96    1.74
   7   4  -4   47.81    1.88
   7   4  -4   44.73    1.90
   7   4  -4   43.81    1.92
  -7   4   4   47.16    1.70
   6  -4  -4    0.41    0.21
   6  -4  -4    0.60    0.34
   6  -4  -4   -0.07    0.28
   6   4  -4    0.60    0.30
   6   4  -4    0.11    0.20
  -6   4   4    0.16    0.18
   6   4  -4    0.26    0.26
  -6   4   4    0.05    0.26
   6   4  -4    0.38    0.29
   6   4  -4    0.43    0.26
   5  -4  -4   13.26    0.77
   5  -4  -4   13.80    0.67
   5  -4  -4   12.08    0.78
   5   4  -4   14.27    0.81
  -5   4   4   14.07    0.61
   5   4  -4   14.30    0.75
   5   4  -4   13.20    0.77
  -5   4   4   13.76    0.53
   5   4  -4   12.90    0.67
  -5   4   4   12.82    0.75
   4  -4  -4    4.09    0.33
   4  -4  -4    4.42    0.41
   4   4  -4    4.62    0.32
  -4   4   4    4.70    0.28
  -4   4   4    4.39    0.22
   4   4  -4    4.56    0.41
   4   4  -4    4.25    0.42
   4   4  -4    3.95    0.36
  -4   4   4    4.60    0.42
   3  -4  -4   31.50    1.16
  -3  -4   4   28.67    1.07
   3  -4  -4   32.56    1.24
   3   4  -4   33.06    1.25
   3   4  -4   32.01    1.07
   3   4  -4   32.99    1.17
  -3   4   4   31.61    1.25
   3   4  -4   30.14    1.25
  -3   4   4   32.48    1.03
  -2  -4   4   11.93    0.43
  -2  -4   4   12.69    0.49
   2  -4  -4   12.69    0.56
   2  -4  -4   12.29    0.58
   2   4  -4   11.47    0.60
  -2   4   4   12.08    0.66
   2   4  -4   12.52    0.63
   2   4  -4   12.49    0.54
  -1  -4   4  501.05   15.36
   1  -4  -4  521.91   15.42
   1  -4  -4  522.29   15.32
  -1  -4   4  517.60   15.42
  -1  -4   4  538.73   15.26
   1   4  -4  510.24   15.47
  -1   4   4  519.32   15.51
  -1   4   4  547.77   15.27
  -1   4   4  512.72   15.56
   1   4  -4  446.50   15.50
   1   4  -4  492.86   15.52
   0  -4  -4    3.50    0.25
   0  -4   4    3.58    0.21
   0  -4   4    3.59    0.28
   0  -4   4    3.53    0.27
   0  -4  -4    4.13    0.24
   0   4   4    3.92    0.22
   0   4   4    3.61    0.29
   0   4  -4    3.57    0.33
   0   4  -4    4.03    0.29
   0   4  -4    3.77    0.32
   0   4   4    4.17    0.34
   0   4   4    4.00    0.38
  -1  -4  -4    0.72    0.15
   1  -4   4    0.82    0.17
   1  -4   4    1.08    0.24
  -1  -4  -4    0.79    0.17
   1  -4   4    1.41    0.21
  -1   4  -4    1.11    0.20
   1   4   4    1.11    0.31
   1   4   4    0.93    0.16
  -1   4  -4    1.27    0.20
   1   4   4    1.54    0.27
  -1   4  -4    0.87    0.20
   1   4   4    0.97    0.21
   2  -4   4    4.15    0.30
   2  -4   4    4.20    0.38
  -2  -4  -4    4.04    0.27
   2  -4   4    3.79    0.33
  -2  -4  -4    3.75    0.31
  -2   4  -4    3.86    0.28
   2   4   4    3.95    0.33
  -2   4  -4    4.11    0.32
   2   4   4    3.53    0.33
   2   4   4    4.12    0.42
   2   4   4    4.28    0.39
  -2   4  -4    4.33    0.33
   3  -4   4   66.14    2.31
   3  -4   4   58.15    2.03
  -3  -4  -4   60.53    2.18
  -3  -4  -4   67.02    2.07
   3  -4   4   61.23    2.24
  -3   4  -4   63.85    2.18
   3   4   4   62.57    2.32
   3   4   4   68.80    2.29
  -3   4  -4   67.64    2.12
   3   4   4   62.20    2.19
   4  -4   4    1.57    0.35
   4  -4   4    1.61    0.15
  -4  -4  -4    1.59    0.21
  -4  -4  -4    1.21    0.28
   4  -4   4    0.88    0.31
   4   4   4    1.55    0.31
   4   4   4    1.96    0.38
  -4   4  -4    2.05    0.26
  -4   4  -4    1.40    0.30
   4   4   4    2.40    0.45
   5  -4   4   67.31    2.62
   5  -4   4   68.70    2.60
  -5  -4  -4   68.70    2.48
   5   4   4   69.36    2.57
  -5   4  -4   69.70    2.43
   5   4   4   70.09    2.46
   5   4   4   65.50    2.65
  -5   4  -4   71.42    2.35
   6  -4   4    3.95    0.60
   6  -4   4    3.06    0.58
  -6  -4  -4    2.08    0.41
   6   4   4    3.58    0.58
   6   4   4    2.59    0.53
  -6   4  -4    2.69    0.36
   6   4   4    2.97    0.45
  -6   4  -4    2.86    0.44
   7  -4   4   34.91    1.79
  -7  -4  -4   36.99    1.66
   7  -4   4   32.21    1.79
  -7   4  -4   38.50    1.50
   7   4   4   34.81    1.74
  -7   4  -4   38.26    1.59
   7   4   4   37.78    1.63
   7   4   4   35.17    1.85
  -8  -4  -4   -0.08    0.33
   8  -4   4    0.23    0.45
  -8  -4  -4   -0.19    0.32
   8  -4   4    0.11    0.45
   8   4   4    0.49    0.45
   8   4   4    0.19    0.49
  -8   4  -4   -0.32    0.29
  -9  -4  -4   15.27    1.21
  -9  -4  -4   16.54    1.15
   9  -4   4   15.35    1.35
   9  -4   4   14.70    1.31
  -9   4  -4   15.38    1.08
   9   4   4   16.00    1.26
   9   4   4   14.61    1.34
 -10  -4  -4    0.16    0.51
  10  -4   4   -0.02    0.57
  10  -4   4    0.71    0.67
 -10  -4  -4    0.36    0.49
 -10   4  -4    0.07    0.42
  10   4   4    0.02    0.51
 -10   4  -4    0.13    0.54
  10   4   4    0.90    0.71
 -11  -5   4   -0.12    0.51
  11  -5  -4    0.38    0.57
 -11   5   4   -0.09    0.59
 -10  -5   4   -0.06    0.43
  10  -5  -4    0.05    0.49
 -10   5   4    0.66    0.56
  10   5  -4   -0.15    0.45
   9  -5  -4    0.69    0.51
  -9   5   4    1.54    0.57
   9   5  -4    1.63    0.52
   8  -5  -4   50.13    2.32
   8  -5  -4   48.04    2.24
  -8  -5   4   55.48    2.16
   8   5  -4   57.17    2.28
  -8   5   4   51.05    2.25
   8   5  -4   52.56    2.26
   7  -5  -4    6.39    0.52
   7  -5  -4    5.71    0.67
  -7  -5   4    6.75    0.58
   7  -5  -4    6.91    0.75
   7   5  -4    6.88    0.60
  -7   5   4    6.58    0.56
   7   5  -4    5.70    0.63
   7   5  -4    7.44    0.70
  -7   5   4    5.55    0.67
  -6  -5   4   63.37    2.28
   6  -5  -4   62.20    2.43
   6  -5  -4   65.40    2.49
   6  -5  -4   60.90    2.23
   6   5  -4   62.39    2.44
  -6   5   4   62.18    2.40
   6   5  -4   66.33    2.29
   6   5  -4   64.45    2.39
   6   5  -4   65.08    2.43
  -6   5   4   65.97    2.18
   5  -5  -4   54.82    2.11
   5  -5  -4   55.31    1.97
  -5  -5   4   55.81    2.00
   5  -5  -4   55.24    2.15
  -5   5   4   55.78    2.11
   5   5  -4   56.51    2.06
   5   5  -4   58.03    1.95
   5   5  -4   54.59    2.10
   5   5  -4   55.68    2.15
  -5   5   4   55.42    1.86
   4  -5  -4    4.85    0.36
   4  -5  -4    3.71    0.40
   4   5  -4    4.13    0.30
  -4   5   4    4.21    0.27
   4   5  -4    3.57    0.41
  -4   5   4    4.39    0.44
   4   5  -4    4.35    0.46
   4   5  -4    3.77    0.37
   3  -5  -4    2.51    0.26
  -3  -5   4    1.81    0.18
   3  -5  -4    1.63    0.25
  -3  -5   4    2.20    0.29
   3   5  -4    1.62    0.29
  -3   5   4    1.91    0.33
   3   5  -4    1.85    0.25
   3   5  -4    1.63    0.31
  -3   5   4    2.26    0.18
   2  -5  -4  185.72    5.74
  -2  -5   4  182.23    5.72
  -2  -5   4  184.19    5.58
   2  -5  -4  177.23    5.71
   2   5  -4  183.06    5.82
  -2   5   4  194.96    5.54
  -2   5   4  184.61    5.79
   2   5  -4  186.14    5.75
  -2   5   4  178.00    5.88
   2   5  -4  182.66    5.78
   1  -5  -4    0.33    0.09
   1  -5  -4    0.25    0.12
  -1  -5   4    0.65    0.15
  -1  -5   4    0.05    0.13
   1   5  -4    0.27    0.17
  -1   5   4    0.23    0.18
  -1   5   4    0.34    0.22
   1   5  -4    0.36    0.16
   1   5  -4    0.41    0.24
  -1   5   4    0.55    0.10
   0  -5  -4  111.46    3.36
   0  -5   4  106.73    3.40
   0  -5  -4  112.15    3.43
   0  -5   4  102.84    3.43
   0  -5   4  106.48    3.31
   0   5  -4  103.91    3.43
   0   5   4  105.68    3.54
   0   5   4  113.58    3.41
   0   5   4  103.81    3.54
   0   5  -4  105.44    3.51
   0   5   4  109.06    3.34
   0   5  -4  107.54    3.54
   1  -5   4    1.97    0.22
   1  -5   4    2.26    0.28
  -1  -5  -4    1.87    0.22
  -1  -5  -4    2.18    0.22
   1  -5   4    2.02    0.27
   1   5   4    1.94    0.40
   1   5   4    1.60    0.28
  -1   5  -4    2.08    0.23
  -1   5  -4    1.66    0.25
   1   5   4    2.18    0.23
   1   5   4    2.21    0.30
  -1   5  -4    1.76    0.26
  -2  -5  -4    0.51    0.17
   2  -5   4    0.38    0.17
   2  -5   4    0.59    0.19
   2  -5   4    0.83    0.25
  -2  -5  -4    0.17    0.13
  -2   5  -4    0.30    0.17
   2   5   4    0.26    0.17
  -2   5  -4    0.29    0.14
   2   5   4    0.34    0.20
   2   5   4    0.74    0.27
   2   5   4    0.55    0.29
  -2   5  -4   -0.02    0.15
   3  -5   4   53.55    1.99
   3  -5   4   53.17    1.93
  -3  -5  -4   53.20    1.89
   3  -5   4   47.02    1.76
  -3  -5  -4   52.75    1.77
  -3   5  -4   54.62    1.79
  -3   5  -4   53.86    1.88
   3   5   4   54.60    1.86
   3   5   4   53.68    1.96
  -3   5  -4   51.70    1.88
   3   5   4   52.03    1.89
   3   5   4   53.48    2.05
  -4  -5  -4   83.52    2.86
   4  -5   4   83.64    2.94
   4  -5   4   85.48    3.00
  -4  -5  -4   85.22    2.70
   4  -5   4   80.30    2.63
  -4   5  -4   81.59    2.87
   4   5   4   87.75    2.82
  -4   5  -4   84.31    2.74
  -4   5  -4   85.84    2.84
   4   5   4   80.89    3.04
   4   5   4   79.91    2.95
   5  -5   4    9.00    0.74
  -5  -5  -4    7.35    0.60
   5  -5   4    8.96    0.71
   5   5   4    8.25    0.74
   5   5   4   10.01    0.59
   5   5   4    6.88    0.67
  -5   5  -4    9.17    0.52
  -5   5  -4    8.19    0.59
   6  -5   4   53.47    2.27
   6  -5   4   52.34    2.23
  -6  -5  -4   55.36    2.10
   6   5   4   51.72    2.20
  -6   5  -4   52.83    2.02
  -6   5  -4   53.98    1.91
   6   5   4   49.46    2.26
   6   5   4   52.51    1.99
   7  -5   4    2.19    0.58
  -7  -5  -4    2.43    0.51
   7  -5   4    1.05    0.53
   7   5   4    1.28    0.53
  -7   5  -4    1.60    0.41
  -7   5  -4    1.44    0.33
   7   5   4    0.96    0.45
  -8  -5  -4    0.00    0.36
   8  -5   4    0.49    0.48
   8  -5   4    0.09    0.43
  -8  -5  -4    0.58    0.39
   8   5   4   -0.21    0.44
  -8   5  -4    0.21    0.42
  -8   5  -4   -0.20    0.31
   8   5   4    0.64    0.48
   9  -5   4    0.72    0.60
  -9  -5  -4    0.92    0.48
   9  -5   4    0.15    0.56
  -9  -5  -4    0.69    0.50
   9   5   4    0.67    0.61
   9   5   4    0.51    0.51
  -9   5  -4    0.82    0.55
  -9   5  -4    0.19    0.38
 -10  -5  -4   13.42    1.14
  10  -5   4   13.52    1.35
 -10  -5  -4   11.72    1.14
  10  -5   4   11.54    1.37
  10   5   4   12.25    1.42
 -10   5  -4   12.67    1.06
  10   5   4   11.82    1.24
 -10   5  -4   14.22    1.27
 -11  -6   4    0.20    0.54
  11  -6  -4    0.17    0.56
 -11   6   4    0.58    0.62
  11   6  -4   -0.69    0.50
  10  -6  -4   10.10    1.10
 -10  -6   4   12.46    1.08
 -10   6   4   15.04    1.28
  10   6  -4   10.85    1.11
   9  -6  -4    0.76    0.53
   9   6  -4    0.84    0.48
  -9   6   4    0.49    0.54
   8  -6  -4    0.71    0.45
  -8  -6   4    0.95    0.42
   8   6  -4    1.43    0.51
  -8   6   4    0.98    0.50
   8   6  -4    0.90    0.45
   7  -6  -4   71.49    2.95
   7  -6  -4   76.04    2.66
  -7  -6   4   76.73    2.73
   7  -6  -4   77.08    2.94
   7   6  -4   76.15    2.88
  -7   6   4   75.37    2.94
   7   6  -4   76.40    2.94
   6  -6  -4    6.88    0.66
   6  -6  -4    7.84    0.54
  -6  -6   4    6.51    0.56
   6   6  -4    6.09    0.51
   6   6  -4    6.92    0.66
   6   6  -4    6.71    0.61
  -6   6   4    7.29    0.48
   6   6  -4    7.13    0.69
  -6   6   4    7.07    0.69
   5  -6  -4    7.51    0.62
  -5  -6   4    7.36    0.56
   5  -6  -4    7.25    0.51
   5   6  -4    7.91    0.60
  -5   6   4    8.81    0.45
   5   6  -4    7.84    0.47
   5   6  -4    7.59    0.65
  -5   6   4    7.00    0.62
   5   6  -4    7.32    0.62
   4  -6  -4   44.11    1.69
   4  -6  -4   42.96    1.59
  -4  -6   4   43.26    1.62
  -4  -6   4   45.27    1.40
  -4   6   4   42.32    1.44
  -4   6   4   40.27    1.72
   4   6  -4   43.87    1.44
   4   6  -4   41.82    1.64
   4   6  -4   40.26    1.71
   4   6  -4   43.55    1.70
   3  -6  -4   77.83    2.65
  -3  -6   4   77.70    2.67
   3  -6  -4   83.68    2.73
  -3  -6   4   82.38    2.46
   3   6  -4   81.18    2.74
  -3   6   4   73.83    2.80
   3   6  -4   76.31    2.76
   3   6  -4   81.89    2.71
  -3   6   4   78.59    2.49
   2  -6  -4   35.63    1.35
  -2  -6   4   35.68    1.36
  -2  -6   4   37.15    1.19
   2  -6  -4   36.01    1.35
   2   6  -4   36.04    1.44
   2   6  -4   34.87    1.43
   2   6  -4   35.52    1.39
  -2   6   4   35.25    1.53
  -2   6   4   38.38    1.18
  -2   6   4   37.20    1.42
  -1  -6   4   30.76    1.20
   1  -6  -4   30.49    1.17
  -1  -6   4   31.76    1.08
   1  -6  -4   32.00    1.03
  -1   6   4   28.71    1.32
  -1   6   4   32.66    1.04
  -1   6   4   30.09    1.24
   1   6  -4   30.32    1.26
   1   6  -4   31.79    1.20
   1   6  -4   27.55    1.37
   0  -6   4   23.35    0.90
   0  -6   4   22.77    0.98
   0  -6   4   23.43    0.82
   0  -6  -4   25.22    0.88
   0  -6  -4   23.82    0.95
   0   6   4   22.52    0.90
   0   6  -4   24.46    1.09
   0   6   4   23.27    1.09
   0   6  -4   23.86    1.03
   0   6   4   23.69    0.87
   0   6  -4   23.03    0.94
   0   6   4   22.68    1.05
   1  -6   4   54.82    1.83
  -1  -6  -4   55.90    1.86
   1  -6   4   54.23    1.92
  -1  -6  -4   55.42    1.89
   1  -6   4   55.52    1.90
  -1   6  -4   53.52    1.96
  -1   6  -4   57.70    1.88
   1   6   4   51.28    1.89
  -1   6  -4   58.46    2.02
   1   6   4   54.96    1.85
   1   6   4   51.90    2.09
   1   6   4   52.09    2.01
  -2  -6  -4   57.28    1.97
   2  -6   4   55.70    2.05
  -2  -6  -4   59.63    2.01
   2  -6   4   58.50    2.04
   2  -6   4   57.51    2.00
   2   6   4   56.30    2.11
   2   6   4   53.58    2.01
   2   6   4   58.14    2.00
   2   6   4   56.14    2.23
  -2   6  -4   59.13    2.07
  -2   6  -4   61.98    1.96
  -2   6  -4   56.32    2.03
  -3  -6  -4   36.71    1.33
   3  -6   4   38.15    1.51
  -3  -6  -4   37.41    1.42
   3  -6   4   34.51    1.43
   3  -6   4   35.61    1.37
   3   6   4   36.20    1.52
  -3   6  -4   37.32    1.45
   3   6   4   36.61    1.43
  -3   6  -4   37.07    1.32
   3   6   4   36.52    1.34
  -3   6  -4   35.57    1.41
   3   6   4   35.53    1.59
   4  -6   4    4.12    0.30
  -4  -6  -4    3.43    0.41
   4  -6   4    4.81    0.49
   4  -6   4    3.74    0.47
  -4  -6  -4    4.24    0.36
   4   6   4    4.27    0.51
  -4   6  -4    4.08    0.35
  -4   6  -4    4.56    0.46
   4   6   4    3.69    0.55
   4   6   4    3.92    0.47
  -4   6  -4    3.17    0.40
   4   6   4    4.47    0.36
  -5  -6  -4   70.57    2.64
   5  -6   4   68.31    2.71
  -5  -6  -4   76.36    2.44
   5  -6   4   70.65    2.78
   5   6   4   69.45    2.81
  -5   6  -4   71.97    2.67
   5   6   4   76.39    2.80
   5   6   4   75.51    2.51
  -5   6  -4   74.94    2.60
  -5   6  -4   72.88    2.46
   6  -6   4    2.41    0.58
  -6  -6  -4    3.28    0.54
   6  -6   4    2.60    0.55
   6   6   4    3.25    0.67
  -6   6  -4    2.13    0.43
  -6   6  -4    2.86    0.37
   6   6   4    2.56    0.54
  -6   6  -4    2.94    0.51
  -7  -6  -4   -0.04    0.34
   7  -6   4    0.05    0.39
   7  -6   4   -0.50    0.37
  -7   6  -4    0.41    0.40
   7   6   4    0.98    0.49
  -7   6  -4    0.87    0.37
   7   6   4    0.45    0.40
  -8  -6  -4   20.05    1.25
   8  -6   4   19.94    1.38
   8  -6   4   19.39    1.42
   8   6   4   20.45    1.38
  -8   6  -4   18.06    1.25
   8   6   4   18.88    1.42
  -8   6  -4   18.64    1.14
   9  -6   4    0.73    0.61
   9  -6   4    0.19    0.54
  -9  -6  -4    0.50    0.47
  -9  -6  -4    0.41    0.46
   9   6   4    0.36    0.52
   9   6   4    0.14    0.57
  -9   6  -4    0.27    0.53
  -9   6  -4    0.58    0.43
 -10  -6  -4    0.43    0.54
 -10  -6  -4    1.23    0.60
  10  -6   4    0.30    0.67
  10  -6   4    0.62    0.71
 -10   6  -4   -0.05    0.42
  10   6   4    0.64    0.62
 -10   6  -4    0.65    0.59
  10  -7  -4    0.32    0.52
 -10  -7   4    0.05    0.48
  10   7  -4    0.11    0.52
 -10   7   4    0.11    0.58
   9  -7  -4   10.92    1.06
   9   7  -4   11.36    1.04
  -9   7   4    9.04    1.05
   8  -7  -4   15.69    1.14
  -8  -7   4   15.04    0.99
   8   7  -4   13.79    1.13
   8   7  -4   15.80    1.12
  -8   7   4   14.45    1.13
   7  -7  -4    4.01    0.46
  -7  -7   4    3.98    0.57
   7  -7  -4    4.33    0.64
  -7   7   4    3.97    0.66
   7   7  -4    3.63    0.59
   7   7  -4    2.65    0.60
   6  -7  -4    3.46    0.40
  -6  -7   4    2.56    0.45
   6  -7  -4    3.30    0.53
  -6   7   4    4.42    0.63
   6   7  -4    3.54    0.58
   6   7  -4    3.50    0.51
   6   7  -4    3.12    0.55
  -5  -7   4   36.90    1.53
   5  -7  -4   36.71    1.47
   5  -7  -4   37.84    1.62
   5   7  -4   35.95    1.66
   5   7  -4   37.21    1.62
  -5   7   4   40.11    1.43
  -5   7   4   36.47    1.67
   5   7  -4   37.11    1.60
   4  -7  -4   14.76    0.76
  -4  -7   4   15.10    0.81
   4  -7  -4   14.30    0.82
   4   7  -4   14.13    0.88
  -4   7   4   16.14    0.65
  -4   7   4   14.96    0.93
   4   7  -4   15.17    0.83
   4   7  -4   13.88    0.84
  -3  -7   4  108.11    3.18
  -3  -7   4  104.72    3.48
   3  -7  -4  104.32    3.49
   3  -7  -4   96.61    3.44
  -3   7   4  108.15    3.27
  -3   7   4  101.52    3.65
   3   7  -4  109.15    3.57
   3   7  -4  102.71    3.52
  -2  -7   4   60.50    2.20
   2  -7  -4   62.15    2.17
  -2  -7   4   65.65    1.97
   2  -7  -4   62.45    2.19
   2   7  -4   60.87    2.38
  -2   7   4   61.85    2.24
  -2   7   4   60.53    2.39
   2   7  -4   62.91    2.28
  -2   7   4   66.36    2.00
   2   7  -4   62.18    2.22
   1  -7  -4    3.68    0.35
  -1  -7   4    4.12    0.26
  -1  -7   4    3.42    0.39
   1  -7  -4    3.40    0.23
   1   7  -4    4.12    0.53
   1   7  -4    3.52    0.35
  -1   7   4    3.44    0.47
   1   7  -4    3.44    0.39
  -1   7   4    3.42    0.43
  -1   7   4    3.63    0.26
   0  -7  -4   32.97    1.31
   0  -7  -4   34.74    1.21
   0  -7   4   34.88    1.17
   0  -7   4   32.62    1.23
   0  -7   4   35.24    1.37
   0   7  -4   33.19    1.46
   0   7  -4   32.19    1.38
   0   7   4   35.02    1.50
   0   7  -4   35.04    1.30
   0   7   4   35.66    1.44
   0   7   4   36.01    1.23
   0   7   4   35.18    1.25
   1  -7   4  131.41    4.27
  -1  -7  -4  130.26    4.22
   1  -7   4  131.19    4.21
   1  -7   4  132.82    4.14
   1   7   4  134.48    4.19
  -1   7  -4  129.57    4.37
  -1   7  -4  130.84    4.31
  -1   7  -4  134.17    4.18
   1   7   4  137.09    4.43
   1   7   4  129.38    4.20
   1   7   4  127.08    4.46
  -2  -7  -4    9.13    0.53
   2  -7   4    8.36    0.57
   2  -7   4    8.27    0.58
   2  -7   4    8.30    0.52
  -2   7  -4    8.37    0.61
   2   7   4    7.91    0.63
  -2   7  -4    8.93    0.48
   2   7   4    8.74    0.54
   2   7   4    9.27    0.57
  -2   7  -4    9.13    0.59
   2   7   4    9.13    0.79
   3  -7   4   29.92    1.34
   3  -7   4   28.97    1.28
  -3  -7  -4   32.67    1.23
   3  -7   4   32.73    1.32
  -3   7  -4   32.72    1.19
   3   7   4   33.08    1.44
   3   7   4   31.70    1.31
  -3   7  -4   30.21    1.35
  -3   7  -4   32.16    1.32
   3   7   4   32.32    1.17
   3   7   4   28.37    1.46
   4  -7   4    0.95    0.34
   4  -7   4    0.49    0.28
  -4  -7  -4    0.69    0.22
   4  -7   4    0.89    0.22
  -4  -7  -4    0.43    0.26
  -4   7  -4    0.44    0.30
   4   7   4    0.77    0.35
  -4   7  -4    0.68    0.20
   4   7   4    0.42    0.28
   4   7   4    0.93    0.38
  -4   7  -4    1.33    0.30
  -5  -7  -4    4.17    0.50
  -5  -7  -4    4.40    0.40
   5  -7   4    4.14    0.54
   5  -7   4    3.44    0.55
   5   7   4    5.30    0.63
  -5   7  -4    4.15    0.38
  -5   7  -4    3.75    0.46
   5   7   4    4.65    0.63
  -5   7  -4    3.61    0.54
   6  -7   4   17.36    1.17
  -6  -7  -4   17.65    1.04
   6  -7   4   16.31    1.10
   6   7   4   19.34    1.22
   6   7   4   17.77    1.17
  -6   7  -4   17.03    1.06
  -6   7  -4   18.57    1.00
   7  -7   4   46.37    2.17
   7  -7   4   42.68    2.05
  -7  -7  -4   40.53    1.92
   7   7   4   45.49    2.14
  -7   7  -4   42.73    1.99
  -7   7  -4   44.38    1.87
   7   7   4   44.44    2.15
  -8  -7  -4   -0.09    0.38
   8  -7   4    0.55    0.57
   8  -7   4   -0.24    0.43
  -8   7  -4   -0.10    0.41
  -8   7  -4   -0.06    0.38
   8   7   4   -0.12    0.47
   8   7   4    0.10    0.45
  -9  -7  -4   15.95    1.24
   9  -7   4   19.41    1.52
   9  -7   4   15.76    1.38
  -9  -7  -4   16.28    1.24
  -9   7  -4   15.83    1.14
   9   7   4   16.08    1.40
  -9   7  -4   16.12    1.31
 -10  -7  -4    5.95    0.91
  10  -7   4    6.62    1.18
  10  -7   4    5.81    1.17
 -10  -7  -4    3.96    0.81
  10   7   4    4.47    0.99
 -10   7  -4    5.36    1.02
 -10  -8   4   10.98    1.07
  10  -8  -4   15.41    1.33
 -10   8   4   13.45    1.34
  10   8  -4   13.40    1.26
   9  -8  -4    0.72    0.56
   9   8  -4    0.94    0.56
  -9   8   4    2.81    0.77
  -8  -8   4   16.75    1.08
   8  -8  -4   15.82    1.19
   8   8  -4   15.66    1.19
   8   8  -4   16.11    1.23
  -8   8   4   19.05    1.36
  -7  -8   4    0.03    0.33
   7  -8  -4    0.01    0.21
   7  -8  -4   -0.11    0.30
  -7   8   4   -0.26    0.38
   7   8  -4    0.34    0.38
   7   8  -4    0.05    0.39
  -6  -8   4   61.00    2.30
   6  -8  -4   59.68    2.40
   6  -8  -4   57.05    2.20
   6   8  -4   60.67    2.49
   6   8  -4   60.98    2.42
   6   8  -4   58.47    2.40
  -6   8   4   59.57    2.49
  -5  -8   4    0.70    0.33
   5  -8  -4    0.87    0.36
   5  -8  -4    1.44    0.31
   5   8  -4    1.10    0.39
  -5   8   4    0.43    0.37
   5   8  -4    0.73    0.35
   5   8  -4    0.89    0.35
   4  -8  -4   90.73    3.11
   4  -8  -4   89.91    3.16
  -4  -8   4   90.91    3.14
   4   8  -4   87.80    3.18
   4   8  -4   92.48    3.25
  -4   8   4   93.24    3.35
   4   8  -4   88.80    3.26
  -3  -8   4    1.26    0.34
   3  -8  -4    1.32    0.28
   3  -8  -4    1.98    0.35
   3   8  -4    2.31    0.42
   3   8  -4    1.92    0.37
   3   8  -4    1.31    0.39
  -3   8   4    1.33    0.20
  -3   8   4    2.21    0.50
  -2  -8   4    6.62    0.55
   2  -8  -4    6.68    0.50
   2  -8  -4    7.69    0.49
  -2  -8   4    7.19    0.30
  -2   8   4    6.64    0.55
   2   8  -4    7.08    0.53
   2   8  -4    6.83    0.57
  -2   8   4    6.49    0.66
   2   8  -4    7.81    0.73
  -2   8   4    7.98    0.38
   1  -8  -4   10.50    0.46
  -1  -8   4   11.07    0.47
  -1  -8   4    9.71    0.65
   1  -8  -4    9.52    0.60
   1   8  -4   10.32    0.68
   1   8  -4   10.70    0.61
  -1   8   4    9.02    0.74
  -1   8   4   10.43    0.69
  -1   8   4   10.96    0.50
   1   8  -4    9.36    0.80
   0  -8   4   11.49    0.55
   0  -8  -4   11.32    0.53
   0  -8  -4    9.86    0.61
   0  -8   4   11.53    0.69
   0   8   4   12.03    0.75
   0   8  -4   10.27    0.59
   0   8  -4   10.23    0.76
   0   8   4   11.56    0.57
   0   8   4   11.68    0.79
   0   8  -4   10.91    0.69
   0   8   4   10.91    0.55
   1  -8   4    3.58    0.42
   1  -8   4    4.10    0.37
   1  -8   4    3.88    0.32
  -1  -8  -4    4.21    0.40
   1   8   4    3.89    0.63
  -1   8  -4    4.05    0.43
  -1   8  -4    5.54    0.56
   1   8   4    3.44    0.36
   1   8   4    3.07    0.41
  -1   8  -4    3.93    0.35
   1   8   4    4.61    0.55
  -2  -8  -4  233.49    7.19
   2  -8   4  233.60    7.22
   2  -8   4  229.17    7.27
   2  -8   4  233.26    7.16
  -2   8  -4  229.77    7.36
  -2   8  -4  240.28    7.11
   2   8   4  228.45    7.12
   2   8   4  210.38    7.51
   2   8   4  234.02    7.19
   2   8   4  227.35    7.42
  -2   8  -4  223.55    7.25
   3  -8   4    0.00    0.20
   3  -8   4    0.29    0.25
   3  -8   4   -0.05    0.22
  -3  -8  -4    0.24    0.21
   3   8   4   -0.23    0.33
  -3   8  -4    0.09    0.26
  -3   8  -4    0.26    0.24
  -3   8  -4    0.00    0.15
   3   8   4    0.16    0.30
   3   8   4   -0.04    0.20
  -4  -8  -4   16.73    0.80
   4  -8   4   15.77    0.95
   4  -8   4   15.75    0.91
  -4  -8  -4   15.16    0.87
   4  -8   4   14.96    0.80
   4   8   4   15.93    1.01
  -4   8  -4   14.60    0.92
   4   8   4   15.87    1.03
  -4   8  -4   16.42    0.74
   4   8   4   16.23    0.91
  -4   8  -4   15.39    0.87
   5  -8   4    1.66    0.45
  -5  -8  -4    2.04    0.35
  -5  -8  -4    1.82    0.43
   5  -8   4    2.32    0.50
  -5   8  -4    1.63    0.39
   5   8   4    1.75    0.42
   5   8   4    1.28    0.46
   5   8   4    1.78    0.53
  -5   8  -4    1.03    0.41
   6  -8   4   29.74    1.49
  -6  -8  -4   26.92    1.39
   6  -8   4   25.49    1.50
  -6   8  -4   28.05    1.34
  -6   8  -4   28.83    1.48
   6   8   4   27.06    1.53
   6   8   4   29.42    1.60
   7  -8   4    1.74    0.57
   7  -8   4    2.61    0.70
  -7  -8  -4    1.25    0.49
  -7   8  -4    1.05    0.53
   7   8   4    2.33    0.67
  -7   8  -4    1.80    0.48
   7   8   4    1.74    0.62
  -8  -8  -4   27.04    1.57
   8  -8   4   26.54    1.73
   8  -8   4   28.63    1.70
  -8   8  -4   28.67    1.48
   8   8   4   25.64    1.71
  -8   8  -4   29.16    1.67
   9  -8   4    0.86    0.70
  -9  -8  -4    0.35    0.47
   9  -8   4    1.05    0.65
  -9   8  -4    1.22    0.50
  -9   8  -4    0.52    0.58
   9   8   4    0.41    0.64
  10  -9  -4   -0.16    0.55
 -10   9   4   -0.23    0.59
  10   9  -4   -0.11    0.55
   9  -9  -4   12.24    1.15
   9   9  -4   11.89    1.19
   9   9  -4   11.75    1.18
  -9   9   4   11.63    1.24
  -8  -9   4    3.51    0.66
   8  -9  -4    4.02    0.80
   8   9  -4    3.17    0.71
   8   9  -4    3.05    0.72
  -8   9   4    3.17    0.76
   7  -9  -4    0.26    0.28
  -7  -9   4    0.73    0.41
   7  -9  -4   -0.11    0.34
   7   9  -4    0.73    0.49
  -7   9   4    0.82    0.54
   7   9  -4    0.15    0.39
  -6  -9   4    1.95    0.47
   6  -9  -4    2.17    0.42
   6  -9  -4    2.84    0.57
   6   9  -4    1.94    0.50
  -6   9   4    2.75    0.67
   6   9  -4    2.52    0.61
   6   9  -4    1.94    0.52
  -5  -9   4   74.66    2.77
   5  -9  -4   76.66    2.81
   5  -9  -4   73.06    2.71
  -5   9   4   72.82    2.95
   5   9  -4   75.06    2.93
   5   9  -4   76.15    2.84
   5   9  -4   77.14    2.93
  -4  -9   4   13.55    0.83
   4  -9  -4   12.59    0.79
   4  -9  -4   10.98    0.73
   4   9  -4   11.93    0.82
  -4   9   4   12.82    0.96
   4   9  -4   13.23    0.91
   4   9  -4   12.55    0.88
   3  -9  -4   56.53    2.08
   3  -9  -4   55.27    2.10
  -3  -9   4   53.14    2.11
   3   9  -4   58.67    2.38
  -3   9   4   58.34    1.87
   3   9  -4   57.33    2.14
  -3   9   4   58.30    2.15
   3   9  -4   53.89    2.19
  -3   9   4   52.03    2.31
   2  -9  -4   21.43    0.97
  -2  -9   4   22.27    1.07
   2  -9  -4   20.62    1.02
   2   9  -4   20.48    1.08
  -2   9   4   21.96    1.22
  -2   9   4   22.43    1.09
   2   9  -4   21.30    1.02
   2   9  -4   19.13    1.30
  -2   9   4   22.42    0.84
  -1  -9   4   -0.01    0.25
   1  -9  -4    0.43    0.24
   1  -9  -4    0.11    0.12
  -1  -9   4    0.10    0.12
   1   9  -4    0.21    0.20
   1   9  -4    0.57    0.38
  -1   9   4    0.32    0.30
  -1   9   4   -0.20    0.32
   1   9  -4    0.01    0.22
  -1   9   4    0.11    0.16
   0  -9   4    4.47    0.49
   0  -9  -4    3.92    0.42
   0  -9   4    3.91    0.33
   0   9   4    3.45    0.54
   0   9  -4    3.26    0.38
   0   9   4    4.59    0.57
   0   9   4    4.30    0.38
   0   9   4    3.94    0.36
   0   9  -4    3.80    0.57
   0   9  -4    4.58    0.46
   1  -9   4  107.90    3.45
   1  -9   4  107.22    3.51
  -1  -9  -4  100.73    3.56
   1  -9   4  108.66    3.64
  -1   9  -4  104.88    3.49
   1   9   4  109.68    3.82
   1   9   4  111.00    3.84
   1   9   4  106.60    3.49
  -1   9  -4  109.68    3.79
   1   9   4  105.24    3.52
  -1   9  -4  107.39    3.64
  -2  -9  -4    9.55    0.62
   2  -9   4    8.90    0.58
   2  -9   4    9.95    0.70
   2  -9   4    9.65    0.62
   2   9   4    6.73    0.83
  -2   9  -4    9.82    0.54
  -2   9  -4    8.48    0.74
  -2   9  -4    9.12    0.65
   2   9   4    9.78    0.81
   2   9   4   10.66    0.65
  -3  -9  -4   82.14    2.78
   3  -9   4   83.14    2.82
   3  -9   4   76.73    2.90
   3  -9   4   82.58    2.89
  -3   9  -4   76.00    2.83
  -3   9  -4   79.04    2.97
   3   9   4   80.70    2.83
   3   9   4   77.75    3.06
  -3   9  -4   85.11    2.67
   3   9   4   74.27    3.06
   4  -9   4    2.37    0.43
  -4  -9  -4    2.93    0.47
  -4  -9  -4    2.57    0.39
   4  -9   4    2.72    0.52
   4  -9   4    3.25    0.52
  -4   9  -4    2.77    0.33
  -4   9  -4    2.62    0.46
   4   9   4    1.83    0.43
   4   9   4    2.70    0.60
  -4   9  -4    2.62    0.53
   4   9   4    3.86    0.68
   5  -9   4    0.89    0.42
  -5  -9  -4    1.00    0.38
   5  -9   4    1.53    0.45
  -5  -9  -4    0.68    0.28
  -5   9  -4    1.19    0.48
   5   9   4    0.81    0.39
   5   9   4    0.96    0.47
  -5   9  -4    1.01    0.37
   5   9   4    0.97    0.44
   6  -9   4    8.29    0.84
  -6  -9  -4    7.58    0.76
   6  -9   4    9.09    0.88
   6   9   4    7.65    0.83
  -6   9  -4    9.96    0.92
   6   9   4    8.23    0.94
  -6   9  -4    9.58    0.77
  -7  -9  -4   30.12    1.61
   7  -9   4   31.48    1.77
   7  -9   4   29.47    1.66
   7   9   4   35.66    1.92
  -7   9  -4   30.30    1.72
  -7   9  -4   30.26    1.53
  -8  -9  -4    0.22    0.46
   8  -9   4   -0.21    0.45
   8  -9   4   -0.16    0.45
  -8   9  -4    0.12    0.42
   8   9   4   -0.13    0.49
  -8   9  -4   -0.42    0.45
   9  -9   4   16.66    1.40
   9  -9   4   17.61    1.49
  -9  -9  -4   18.71    1.35
  -9   9  -4   19.04    1.48
   9   9   4   16.02    1.54
  10 -10  -4   26.95    1.79
 -10  10   4   23.15    1.85
   9 -10  -4    2.52    0.76
   9  10  -4    1.75    0.76
  -9  10   4    2.97    0.89
   9  10  -4    1.84    0.71
   8 -10  -4    0.07    0.42
  -8 -10   4    0.34    0.50
  -8  10   4    0.61    0.60
   8  10  -4    0.92    0.56
   8  10  -4   -0.06    0.47
   7 -10  -4   23.76    1.39
   7 -10  -4   21.21    1.17
  -7 -10   4   22.76    1.28
   7  10  -4   22.56    1.45
   7  10  -4   21.14    1.45
  -7  10   4   21.20    1.50
  -6 -10   4    8.11    0.78
   6 -10  -4    9.66    0.74
   6 -10  -4    7.00    0.76
   6  10  -4    9.42    0.92
  -6  10   4    9.53    0.97
   6  10  -4    9.69    0.93
   6  10  -4    8.36    0.84
   5 -10  -4    2.01    0.50
  -5 -10   4    1.94    0.47
   5 -10  -4    1.87    0.40
  -5  10   4    2.11    0.61
   5  10  -4    1.18    0.43
   5  10  -4    1.59    0.53
   5  10  -4    0.97    0.46
  -4 -10   4   37.00    1.62
   4 -10  -4   37.43    1.62
   4 -10  -4   37.67    1.60
   4  10  -4   34.53    1.62
   4  10  -4   37.49    1.86
   4  10  -4   38.93    1.76
  -4  10   4   38.03    1.85
   3 -10  -4    3.62    0.47
   3 -10  -4    4.84    0.49
  -3 -10   4    3.84    0.52
  -3  10   4    3.80    0.62
   3  10  -4    5.47    0.54
  -3  10   4    4.61    0.54
   3  10  -4    4.38    0.57
   3  10  -4    4.66    0.70
   2 -10  -4   46.85    1.72
   2 -10  -4   44.10    1.79
  -2 -10   4   43.23    1.81
  -2  10   4   46.77    1.85
  -2  10   4   47.99    2.05
   2  10  -4   38.60    2.10
  -2  10   4   47.45    1.58
   2  10  -4   44.00    1.87
   2  10  -4   44.36    1.77
  -1 -10   4   31.91    1.42
  -1 -10   4   31.78    1.13
   1 -10  -4   34.32    1.16
   1 -10  -4   31.75    1.40
   1  10  -4   33.37    1.46
  -1  10   4   32.04    1.61
  -1  10   4   33.59    1.48
   1  10  -4   31.70    1.63
   1  10  -4   30.74    1.33
  -1  10   4   32.60    1.23
   0 -10  -4   56.77    2.15
   0 -10   4   59.51    2.20
   0 -10   4   56.85    1.96
   0  10  -4   56.14    2.33
   0  10  -4   57.13    2.19
   0  10   4   57.54    2.02
   0  10   4   61.44    2.25
   0  10   4   55.33    2.35
   0  10   4   54.91    1.97
   0  10  -4   55.70    2.06
   0  10  -4   60.54    1.92
   1 -10   4    9.78    0.70
   1 -10   4   10.74    0.61
  -1 -10  -4    9.84    0.67
  -1  10  -4   10.03    0.71
   1  10   4    8.98    0.81
   1  10   4    9.85    0.59
   1  10   4   10.05    0.83
   1  10   4   10.38    0.63
  -1  10  -4    9.59    0.59
  -1  10  -4    9.15    0.79
   2 -10   4   49.68    1.77
  -2 -10  -4   45.72    1.81
   2 -10   4   49.23    1.83
   2 -10   4   47.74    1.91
   2  10   4   48.11    1.83
  -2  10  -4   49.34    1.71
  -2  10  -4   45.54    1.86
   2  10   4   45.73    2.08
   2  10   4   40.77    2.06
  -2  10  -4   45.80    2.02
   3 -10   4    6.04    0.62
  -3 -10  -4    4.22    0.49
   3 -10   4    4.09    0.49
   3 -10   4    4.83    0.53
  -3  10  -4    5.09    0.64
  -3  10  -4    5.90    0.57
   3  10   4    4.86    0.69
   3  10   4    5.57    0.58
  -3  10  -4    5.98    0.44
   3  10   4    4.42    0.66
   4 -10   4    7.58    0.68
   4 -10   4    8.21    0.74
   4 -10   4    7.45    0.67
  -4 -10  -4    8.12    0.63
  -4 -10  -4    7.42    0.66
   4  10   4    5.51    0.71
  -4  10  -4    7.40    0.67
  -4  10  -4    8.37    0.80
   4  10   4    8.39    0.73
   4  10   4    8.36    0.89
  -5 -10  -4   19.21    0.98
  -5 -10  -4   18.99    1.09
   5 -10   4   18.63    1.13
   5 -10   4   17.48    1.16
   5  10   4   18.59    1.13
  -5  10  -4   17.58    1.20
  -5  10  -4   19.43    1.09
   5  10   4   20.25    1.21
   5  10   4   19.28    1.35
   6 -10   4    2.94    0.68
   6 -10   4    2.95    0.62
  -6 -10  -4    2.74    0.57
  -6  10  -4    2.66    0.54
  -6  10  -4    2.07    0.62
   6  10   4    2.80    0.76
   7 -10   4    1.22    0.60
  -7 -10  -4    1.35    0.54
   7 -10   4    1.48    0.62
   7  10   4    1.29    0.65
  -7  10  -4    0.69    0.54
  -7  10  -4    0.68    0.44
   8 -10   4   36.04    1.96
   8 -10   4   39.08    2.10
  -8 -10  -4   34.14    1.84
  -8  10  -4   38.39    1.82
   8  10   4   33.33    2.17
  -8  10  -4   34.18    2.00
   9 -10   4    1.30    0.67
   9 -10   4    1.58    0.73
  -9 -10  -4    0.39    0.52
  -9  10  -4    0.88    0.70
   9  10   4    1.45    0.82
   9 -11  -4    6.43    0.98
   9  11  -4    5.08    1.09
   9  11  -4    4.06    0.89
  -9  11   4    5.08    1.09
   8 -11  -4   11.18    1.09
  -8  11   4    8.80    1.21
   8  11  -4   11.24    1.23
   8  11  -4    8.69    1.12
   7 -11  -4    0.05    0.30
   7 -11  -4   -0.20    0.39
  -7 -11   4    0.19    0.40
   7  11  -4   -0.69    0.37
  -7  11   4    0.26    0.56
   7  11  -4    0.64    0.55
   6 -11  -4   46.39    2.07
   6 -11  -4   46.33    2.00
  -6 -11   4   44.84    2.02
   6  11  -4   46.13    2.10
   6  11  -4   49.37    2.38
   6  11  -4   43.76    2.19
  -6  11   4   47.13    2.31
   5 -11  -4   21.46    1.21
  -5 -11   4   22.54    1.24
   5 -11  -4   20.96    1.19
  -5  11   4   22.64    1.44
   5  11  -4   22.57    1.47
   5  11  -4   21.65    1.25
   5  11  -4   20.41    1.34
   4 -11  -4   13.34    0.88
   4 -11  -4   11.85    0.81
  -4 -11   4   12.15    0.90
  -4  11   4   13.02    0.92
   4  11  -4   11.98    0.86
   4  11  -4   13.28    1.15
  -4  11   4   12.37    1.06
   4  11  -4   11.25    0.93
  -3 -11   4    8.73    0.74
   3 -11  -4    8.82    0.69
   3 -11  -4    8.85    0.64
   3  11  -4    9.33    0.81
   3  11  -4    7.74    0.95
   3  11  -4    8.81    0.70
  -3  11   4    9.79    0.90
  -3  11   4    8.73    0.73
   2 -11  -4   51.04    1.89
  -2 -11   4   48.91    2.01
   2 -11  -4   50.14    2.01
   2  11  -4   52.93    2.10
  -2  11   4   51.72    2.04
   2  11  -4   47.53    2.38
   2  11  -4   49.91    1.96
  -2  11   4   50.87    1.83
  -2  11   4   48.21    2.21
  -1 -11   4    0.95    0.35
   1 -11  -4    1.50    0.39
  -1  11   4    1.08    0.48
   1  11  -4    0.93    0.31
  -1  11   4    1.36    0.28
  -1  11   4    1.06    0.39
   1  11  -4    0.85    0.42
   1  11  -4    1.16    0.36
   0 -11  -4   19.37    1.04
   0 -11   4   20.32    0.87
   0 -11   4   20.92    1.10
   0  11   4   20.55    0.94
   0  11   4   20.77    1.23
   0  11  -4   22.07    1.26
   0  11  -4   18.81    1.06
   0  11  -4   19.48    0.96
   0  11   4   22.61    0.92
   0  11   4   19.36    1.09
   1 -11   4    9.48    0.60
  -1 -11  -4   10.60    0.73
   1 -11   4   10.31    0.74
  -1  11  -4   10.13    0.84
   1  11   4   11.24    0.87
  -1  11  -4   10.11    0.62
  -1  11  -4   10.66    0.76
   1  11   4   10.56    0.91
   1  11   4   10.03    0.66
  -2 -11  -4    7.24    0.60
   2 -11   4    7.16    0.58
   2 -11   4    6.76    0.65
   2  11   4    6.43    0.59
  -2  11  -4    6.94    0.50
  -2  11  -4    7.13    0.76
   2  11   4    6.68    0.81
  -2  11  -4    6.51    0.61
   2  11   4    6.23    0.76
   3 -11   4   39.54    1.64
   3 -11   4   39.56    1.71
  -3 -11  -4   40.85    1.67
   3 -11   4   38.58    1.80
   3  11   4   41.37    1.91
   3  11   4   39.67    1.70
   3  11   4   41.13    2.03
  -3  11  -4   40.38    1.72
  -3  11  -4   40.79    1.91
  -4 -11  -4   80.12    2.93
   4 -11   4   79.97    2.91
   4 -11   4   80.90    3.00
  -4 -11  -4   79.08    2.85
   4 -11   4   76.75    3.04
  -4  11  -4   73.00    3.10
   4  11   4   73.98    3.25
  -4  11  -4   81.45    2.93
   4  11   4   79.94    2.97
   4  11   4   84.36    3.17
  -5 -11  -4    1.88    0.42
   5 -11   4    2.13    0.58
  -5 -11  -4    2.50    0.54
   5 -11   4    2.62    0.62
   5  11   4    2.19    0.68
  -5  11  -4    1.59    0.58
  -5  11  -4    2.33    0.52
   5  11   4    2.49    0.57
   6 -11   4   14.00    1.10
   6 -11   4   13.62    1.04
  -6 -11  -4   12.49    1.00
  -6  11  -4   13.49    1.17
  -6  11  -4   13.96    1.00
   6  11   4   13.69    1.29
   7 -11   4    7.83    0.93
   7 -11   4    7.85    0.95
  -7 -11  -4    6.62    0.84
   7  11   4    8.83    1.18
  -7  11  -4    7.66    0.85
  -7  11  -4    5.92    0.93
  -8 -11  -4   -0.10    0.44
   8 -11   4   -0.29    0.53
   8 -11   4    0.37    0.54
   8  11   4   -0.01    0.62
  -8  11  -4    1.36    0.69
  -9 -11  -4    1.44    0.64
   9 -11   4    3.15    0.90
   9 -11   4    1.94    0.76
  -9  11  -4    3.68    0.95
   9  11   4    2.27    0.93
   9 -12  -4   18.51    1.47
   9  12  -4   17.01    1.50
   9  12  -4   15.95    1.63
  -9  12   4   18.68    1.67
   8 -12  -4    1.37    0.63
   8  12  -4    1.46    0.79
  -8  12   4    1.24    0.74
   8  12  -4    1.56    0.69
   7 -12  -4   22.45    1.39
   7 -12  -4   25.79    1.51
  -7 -12   4   25.21    1.46
   7  12  -4   28.92    1.88
   7  12  -4   25.69    1.67
  -7  12   4   25.14    1.76
  -6 -12   4    1.21    0.48
   6 -12  -4    1.40    0.46
   6 -12  -4    1.12    0.50
   6  12  -4    1.30    0.68
  -6  12   4    0.78    0.61
   6  12  -4    1.37    0.57
   6  12  -4    0.49    0.45
  -5 -12   4   11.10    0.90
   5 -12  -4    9.09    0.79
   5 -12  -4    8.50    0.79
  -5  12   4    9.08    0.88
   5  12  -4    9.27    1.10
  -5  12   4    7.95    1.00
   5  12  -4    8.45    0.83
   5  12  -4    8.11    0.89
   4 -12  -4    5.52    0.61
  -4 -12   4    5.67    0.70
   4 -12  -4    6.19    0.66
   4  12  -4    5.69    0.66
  -4  12   4    4.53    0.75
   4  12  -4    5.28    0.92
   4  12  -4    4.84    0.71
  -4  12   4    6.26    0.70
  -3 -12   4   14.24    0.98
   3 -12  -4   15.48    0.90
   3 -12  -4   16.49    1.01
   3  12  -4   15.92    1.08
   3  12  -4   14.81    0.94
  -3  12   4   18.90    1.05
   3  12  -4   12.50    1.24
  -3  12   4   14.85    1.14
  -2 -12   4    0.86    0.40
   2 -12  -4    1.09    0.36
  -2  12   4    0.67    0.44
  -2  12   4    1.04    0.45
   2  12  -4    1.45    0.61
   2  12  -4    0.50    0.36
   2  12  -4    0.92    0.34
   1 -12  -4  140.00    4.78
  -1 -12   4  140.49    4.78
  -1  12   4  141.40    4.79
  -1  12   4  140.63    5.04
   1  12  -4  135.08    4.80
   1  12  -4  142.18    4.67
   1  12  -4  146.73    5.04
  -1  12   4  142.62    4.54
   0 -12  -4    0.36    0.29
   0 -12   4    0.45    0.34
   0 -12  -4    0.29    0.22
   0  12  -4    0.91    0.28
   0  12  -4    0.46    0.31
   0  12   4    0.92    0.30
   0  12  -4    1.17    0.47
   0  12   4    0.64    0.40
   0  12   4    0.11    0.34
   1 -12   4    2.46    0.40
   1 -12   4    2.42    0.49
  -1 -12  -4    2.29    0.45
  -1  12  -4    2.51    0.38
  -1  12  -4    2.31    0.45
   1  12   4    2.29    0.43
   1  12   4    2.55    0.57
   1  12   4    2.29    0.61
  -1  12  -4    1.56    0.51
  -2 -12  -4    6.28    0.64
   2 -12   4    7.34    0.60
   2 -12   4    8.67    0.76
  -2  12  -4    6.91    0.66
  -2  12  -4    7.12    0.53
  -2  12  -4    7.92    0.82
   2  12   4    6.63    0.86
   2  12   4    7.18    0.66
   2  12   4    7.82    0.78
   3 -12   4   16.31    1.11
  -3 -12  -4   17.39    0.98
   3 -12   4   16.18    0.97
   3  12   4   14.75    1.23
   3  12   4   15.17    0.97
  -3  12  -4   13.87    1.11
  -3  12  -4   15.65    0.95
   4 -12   4    2.45    0.60
  -4 -12  -4    3.13    0.57
  -4 -12  -4    3.21    0.52
   4 -12   4    3.45    0.59
   4 -12   4    2.64    0.57
   4  12   4    2.58    0.71
   4  12   4    2.32    0.53
  -4  12  -4    3.05    0.54
  -4  12  -4    2.61    0.67
  -5 -12  -4   40.10    1.66
  -5 -12  -4   36.31    1.76
   5 -12   4   36.06    1.78
   5 -12   4   37.23    1.75
   5  12   4   35.18    2.12
   5  12   4   37.31    1.82
  -5  12  -4   37.22    1.72
  -5  12  -4   35.35    1.94
  -6 -12  -4    4.56    0.74
   6 -12   4    4.62    0.72
   6 -12   4    4.68    0.83
   6  12   4    3.81    0.93
  -6  12  -4    4.65    0.70
  -6  12  -4    3.71    0.85
   6  12   4    3.02    0.68
   7 -12   4   12.05    1.16
  -7 -12  -4   11.97    1.10
   7 -12   4   13.23    1.13
   7  12   4   12.67    1.44
  -7  12  -4   14.75    1.33
  -8 -12  -4    0.17    0.47
   8 -12   4   -0.32    0.48
   8 -12   4    0.14    0.57
   8  12   4    0.48    0.75
  -8  12  -4   -0.35    0.57
   9 -13  -4    0.06    0.63
  -9  13   4    0.30    0.73
   9  13  -4    0.48    0.71
   8 -13  -4   31.81    1.85
  -8  13   4   32.20    2.12
   8  13  -4   27.65    1.90
   8  13  -4   31.27    2.24
   7 -13  -4    0.73    0.50
  -7 -13   4    1.75    0.57
   7 -13  -4    0.73    0.54
   7  13  -4    0.41    0.55
  -7  13   4    1.58    0.76
   7  13  -4    1.25    0.79
   6 -13  -4   13.76    1.07
   6 -13  -4   10.65    1.01
  -6 -13   4   11.96    1.02
   6  13  -4   14.53    1.25
   6  13  -4   11.50    1.05
   6  13  -4   14.69    1.46
  -6  13   4   12.59    1.27
  -6  13   4   11.99    1.09
   5 -13  -4   11.97    0.91
  -5 -13   4   11.61    0.96
   5 -13  -4    9.21    0.90
  -5  13   4   12.50    1.03
   5  13  -4   10.34    1.29
   5  13  -4   10.35    0.96
   5  13  -4   10.84    1.06
  -5  13   4   11.27    1.11
  -4 -13   4    0.15    0.36
   4 -13  -4   -0.16    0.32
   4 -13  -4    0.15    0.31
   4  13  -4    0.50    0.40
  -4  13   4   -0.40    0.41
  -4  13   4    0.36    0.40
   4  13  -4    0.22    0.41
   4  13  -4    0.36    0.55
   3 -13  -4    2.75    0.49
  -3 -13   4    2.63    0.56
   3 -13  -4    1.85    0.49
  -3  13   4    3.25    0.63
   3  13  -4    1.81    0.49
   3  13  -4    1.56    0.68
  -3  13   4    2.66    0.67
   3  13  -4    1.44    0.51
   2 -13  -4   83.51    3.11
  -2 -13   4   79.73    3.06
  -2  13   4   81.84    3.33
  -2  13   4   78.55    3.07
   2  13  -4   89.95    3.50
   2  13  -4   81.27    3.15
   2  13  -4   83.39    3.00
  -1 -13   4    0.60    0.38
   1 -13  -4    0.10    0.28
  -1  13   4   -0.31    0.37
   1  13  -4   -0.28    0.33
  -1  13   4    0.55    0.46
   1  13  -4   -0.04    0.28
   1  13  -4   -0.16    0.32
   0 -13  -4   45.86    1.95
   0 -13   4   45.27    1.95
   0  13   4   44.27    1.77
   0  13  -4   49.59    2.16
   0  13   4   47.56    1.93
   0  13  -4   43.40    1.92
   0  13   4   45.11    2.16
   0  13  -4   45.04    1.79
   1 -13   4   -0.35    0.27
  -1 -13  -4    0.19    0.31
  -1  13  -4    0.87    0.47
   1  13   4    0.34    0.46
  -1  13  -4    0.04    0.30
   1  13   4    0.34    0.29
   1  13   4    0.23    0.36
  -1  13  -4    0.05    0.24
   2 -13   4    2.98    0.49
  -2 -13  -4    2.64    0.49
   2 -13   4    2.14    0.53
  -2  13  -4    2.84    0.63
  -2  13  -4    2.12    0.47
   2  13   4    2.07    0.46
   2  13   4    1.77    0.59
   3 -13   4    5.23    0.61
   3 -13   4    4.66    0.70
  -3 -13  -4    5.09    0.64
   3  13   4    6.23    0.90
   3  13   4    5.67    0.68
  -3  13  -4    5.05    0.78
  -3  13  -4    6.61    0.68
  -4 -13  -4   35.82    1.70
  -4 -13  -4   39.33    1.71
   4 -13   4   37.75    1.76
   4 -13   4   39.38    1.97
   4  13   4   37.85    1.78
   4  13   4   37.68    2.15
  -4  13  -4   37.85    1.70
  -4  13  -4   35.20    1.94
  -5 -13  -4    0.95    0.46
  -5 -13  -4    1.17    0.43
   5 -13   4    1.61    0.55
  -5  13  -4    1.79    0.52
   5  13   4    0.66    0.66
  -5  13  -4    1.32    0.58
   5  13   4    0.34    0.46
   6 -13   4   27.39    1.61
  -6 -13  -4   28.53    1.60
   6 -13   4   29.12    1.61
   6  13   4   28.95    1.64
  -6  13  -4   29.11    1.83
  -6  13  -4   30.03    1.57
   6  13   4   25.16    1.97
   7 -13   4   -0.18    0.47
  -7 -13  -4    0.33    0.53
  -7  13  -4    0.47    0.61
   7  13   4    0.19    0.73
   8 -13   4    0.47    0.60
  -8 -13  -4   -0.56    0.44
   8  13   4    0.17    0.79
  -8  13  -4   -0.08    0.68
   8 -14  -4    0.74    0.63
  -8  14   4    1.33    0.73
   8  14  -4    0.33    0.63
  -8  14   4    2.20    0.90
   8  14  -4    0.53    0.84
   7 -14  -4   38.95    2.02
  -7 -14   4   40.13    1.94
   7  14  -4   36.66    2.15
  -7  14   4   41.56    2.09
  -7  14   4   38.21    2.29
   7  14  -4   37.45    2.59
   6 -14  -4    1.63    0.58
   6 -14  -4    3.36    0.71
  -6 -14   4    2.56    0.63
   6  14  -4    2.75    0.75
  -6  14   4    2.01    0.73
  -6  14   4    2.66    0.72
   6  14  -4    0.70    0.80
   5 -14  -4    3.80    0.74
   5 -14  -4    3.83    0.71
  -5 -14   4    3.56    0.67
   5  14  -4    3.12    0.66
  -5  14   4    3.63    0.84
  -5  14   4    3.78    0.73
   5  14  -4    3.25    0.72
   5  14  -4    3.39    1.06
   4 -14  -4   13.23    1.05
  -4 -14   4   14.01    1.05
   4 -14  -4   13.77    0.95
  -4  14   4   14.90    1.26
   4  14  -4   11.72    1.39
   4  14  -4   13.62    1.12
  -4  14   4   15.29    1.08
   4  14  -4   13.54    1.02
   3 -14  -4   24.31    1.36
  -3 -14   4   22.29    1.30
   3  14  -4   18.99    1.59
   3  14  -4   22.44    1.40
  -3  14   4   24.19    1.32
   3  14  -4   23.01    1.26
  -3  14   4   22.19    1.49
  -2 -14   4    2.40    0.51
   2 -14  -4    2.45    0.54
  -2  14   4    2.43    0.59
   2  14  -4    3.62    0.81
   2  14  -4    1.62    0.51
  -2  14   4    1.44    0.62
   2  14  -4    1.85    0.44
   1 -14  -4   23.55    1.31
  -1 -14   4   24.16    1.29
   1  14  -4   23.54    1.44
   1  14  -4   22.70    1.17
   1  14  -4   21.72    1.29
  -1  14   4   23.83    1.27
  -1  14   4   24.66    1.50
   0 -14  -4    2.46    0.54
   0 -14   4    2.10    0.50
   0  14   4    3.55    0.51
   0  14  -4    3.50    0.50
   0  14   4    2.15    0.62
   0  14  -4    2.82    0.55
   0  14   4    2.56    0.54
   0  14  -4    2.74    0.64
   1 -14   4   23.78    1.29
  -1 -14  -4   22.57    1.24
  -1 -14  -4   20.36    1.03
   1  14   4   22.14    1.44
   1  14   4   20.77    1.12
  -1  14  -4   19.49    1.18
  -1  14  -4   21.76    1.38
   2 -14   4   14.09    1.07
  -2 -14  -4   16.24    1.04
   2 -14   4   15.35    0.88
  -2 -14  -4   15.34    0.91
   2  14   4   15.64    1.00
   2  14   4   13.87    1.24
  -2  14  -4   13.94    1.16
  -2  14  -4   15.74    1.00
  -3 -14  -4   14.27    0.92
   3 -14   4   13.26    1.07
  -3 -14  -4   12.13    0.93
   3 -14   4   13.22    0.89
   3  14   4   12.41    1.25
   3  14   4   13.58    0.98
  -3  14  -4   11.74    0.92
  -3  14  -4   11.77    1.10
   4 -14   4    0.48    0.48
  -4 -14  -4    0.16    0.36
  -4 -14  -4    1.01    0.44
   4 -14   4    0.85    0.45
  -4  14  -4    0.60    0.59
  -4  14  -4    1.25    0.46
   4  14   4    1.14    0.50
   4  14   4    0.68    0.61
  -5 -14  -4   28.52    1.59
   5 -14   4   30.77    1.66
  -5 -14  -4   33.70    1.58
   5  14   4   32.80    2.17
  -5  14  -4   31.68    1.60
  -5  14  -4   33.92    1.95
   6 -14   4    0.32    0.49
  -6 -14  -4    1.31    0.54
   6  14   4   -0.06    0.68
   6  14   4    0.36    0.51
  -6  14  -4   -0.04    0.59
   7 -14   4    0.83    0.62
  -7 -14  -4    2.16    0.66
   7  14   4   -0.02    0.79
  -7  14  -4    1.46    0.75
   8 -15  -4    3.21    0.80
   8  15  -4    3.88    0.97
  -8  15   4    2.88    0.93
  -8  15   4    4.39    0.95
  -7 -15   4    2.61    0.68
   7 -15  -4    2.01    0.70
   7  15  -4    1.71    0.74
  -7  15   4    1.45    0.70
  -7  15   4    2.48    0.88
   7  15  -4    0.85    0.94
  -6 -15   4    9.33    0.97
   6 -15  -4    9.44    0.97
   6 -15  -4    9.57    1.11
  -6  15   4    9.59    1.21
   6  15  -4    9.42    1.50
  -6  15   4    8.18    0.98
   6  15  -4   10.00    1.17
   5 -15  -4    5.88    0.78
  -5 -15   4    6.48    0.85
   5 -15  -4    8.79    0.98
   5  15  -4    5.08    1.27
  -5  15   4    9.10    1.12
   5  15  -4    6.31    0.84
  -5  15   4    6.16    0.89
   5  15  -4    9.09    1.06
   4 -15  -4    0.01    0.35
  -4 -15   4    0.02    0.40
   4 -15  -4    0.17    0.35
  -4  15   4   -0.22    0.52
  -4  15   4    0.03    0.51
   4  15  -4   -0.06    0.42
   4  15  -4    0.38    0.51
   4  15  -4    0.36    0.71
  -3 -15   4   37.90    1.80
   3 -15  -4   36.75    1.84
   3  15  -4   37.32    1.89
  -3  15   4   34.04    1.98
   3  15  -4   36.62    1.74
   3  15  -4   37.04    2.19
  -3  15   4   37.05    1.81
   2 -15  -4   20.88    1.31
  -2 -15   4   19.17    1.23
  -2  15   4   21.83    1.51
   2  15  -4   22.25    1.50
   2  15  -4   19.94    1.16
  -2  15   4   23.30    1.33
   2  15  -4   21.10    1.34
  -1 -15   4    2.26    0.51
   1 -15  -4    2.32    0.53
   1  15  -4    2.36    0.49
   1  15  -4    1.61    0.50
  -1  15   4    1.90    0.61
   1  15  -4    2.57    0.67
   0 -15  -4   13.56    0.99
   0 -15   4   12.39    0.99
   0  15  -4   11.36    0.81
   0  15  -4   11.67    1.04
   0  15  -4   12.21    0.94
   0  15   4   11.75    1.07
   1 -15   4   39.77    1.84
  -1 -15  -4   34.67    1.76
   1  15   4   37.01    2.02
  -1  15  -4   39.56    1.97
   1  15   4   37.80    1.68
  -1  15  -4   36.97    1.74
  -2 -15  -4   -0.22    0.30
   2 -15   4    0.60    0.46
  -2 -15  -4    0.04    0.36
  -2  15  -4   -0.19    0.33
  -2  15  -4    0.91    0.59
   2  15   4    0.58    0.54
   2  15   4   -0.01    0.37
   3 -15   4    6.55    0.87
   3 -15   4    6.79    0.70
  -3 -15  -4    6.66    0.70
  -3 -15  -4    6.48    0.76
  -3  15  -4    5.89    0.70
   3  15   4    7.33    1.08
   3  15   4    7.10    0.80
  -3  15  -4    7.03    0.96
  -4 -15  -4   11.48    0.93
  -4 -15  -4   11.38    0.93
   4 -15   4   10.31    0.91
   4 -15   4   10.16    1.09
  -4  15  -4   11.06    0.93
  -4  15  -4   10.67    1.13
   4  15   4    9.77    1.27
   4  15   4    9.87    0.96
  -5 -15  -4    1.42    0.52
  -5 -15  -4    0.82    0.47
   5 -15   4    1.12    0.58
   5  15   4    0.58    0.52
   5  15   4    0.17    0.70
  -5  15  -4    1.27    0.67
  -6 -15  -4    3.85    0.75
   6 -15   4    5.95    0.94
   6  15   4    3.53    1.15
  -6  15  -4    3.98    0.99
   6  15   4    2.96    0.75
   7 -15   4   13.47    1.27
  -7 -15  -4   14.55    1.22
   7  15   4   13.46    1.82
  -7  15  -4   16.79    1.56
   7 -16  -4    0.04    0.54
  -7 -16   4    1.01    0.52
  -7  16   4    0.96    0.70
  -7  16   4    1.35    0.81
   7  16  -4    0.31    0.67
   7  16  -4    1.09    1.00
   6 -16  -4   14.06    1.36
  -6 -16   4   14.12    1.16
   6 -16  -4   14.55    1.18
   6  16  -4   13.64    1.37
   6  16  -4   11.91    1.71
  -6  16   4   16.62    1.50
  -6  16   4   14.76    1.28
   5 -16  -4    1.11    0.59
  -5 -16   4    0.39    0.48
   5 -16  -4    0.99    0.52
  -5  16   4    0.33    0.59
   5  16  -4    0.90    0.61
   5  16  -4   -0.35    0.69
  -5  16   4    1.13    0.71
   5  16  -4    0.68    0.52
  -4 -16   4   33.77    1.82
   4 -16  -4   35.59    1.96
   4  16  -4   37.76    1.87
   4  16  -4   36.64    2.39
   4  16  -4   38.20    2.03
  -4  16   4   40.43    1.95
  -4  16   4   39.46    2.16
  -3 -16   4   -0.05    0.38
   3 -16  -4   -0.42    0.33
   3  16  -4    0.08    0.40
   3  16  -4    0.15    0.45
   3  16  -4   -0.01    0.56
  -3  16   4   -0.44    0.43
  -3  16   4   -0.26    0.55
   2 -16  -4    1.52    0.53
  -2 -16   4    1.38    0.50
   2  16  -4    1.41    0.55
  -2  16   4    1.41    0.68
   2  16  -4    0.95    0.44
   2  16  -4    2.40    0.74
  -1 -16   4   12.88    1.04
   1 -16  -4   13.27    1.06
   1  16  -4   16.16    0.99
   1  16  -4   15.30    1.19
   1  16  -4   12.99    1.06
  -1  16   4   14.46    1.23
   0 -16  -4    4.97    0.75
   0 -16   4    4.39    0.70
   0  16   4    4.16    0.85
   0  16  -4    5.41    0.75
   0  16  -4    5.86    0.84
   1 -16   4    2.38    0.59
  -1 -16  -4   -0.13    0.35
  -1  16  -4    0.63    0.55
   1  16   4    1.07    0.59
  -1  16  -4    1.42    0.49
   2 -16   4   55.84    2.39
  -2 -16  -4   52.67    2.28
   2  16   4   48.37    2.55
  -2  16  -4   56.53    2.55
   2  16   4   50.43    2.20
  -2  16  -4   49.15    2.19
  -3 -16  -4    0.23    0.38
   3 -16   4   -0.49    0.42
  -3 -16  -4   -0.03    0.37
   3  16   4   -0.28    0.41
   3  16   4    0.02    0.57
  -3  16  -4    0.04    0.49
  -3  16  -4    0.18    0.39
  -4 -16  -4    8.26    0.83
   4 -16   4   10.10    1.07
  -4 -16  -4    7.56    0.84
  -4  16  -4    7.79    1.06
   4  16   4    4.51    1.05
   4  16   4    6.40    0.87
   5 -16   4    0.46    0.49
  -5 -16  -4    0.36    0.44
  -5 -16  -4    0.56    0.49
  -5  16  -4    0.67    0.62
   5  16   4    1.20    0.89
   5  16   4    1.27    0.59
   6 -16   4    8.96    1.01
  -6 -16  -4    8.52    0.98
  -6  16  -4    9.47    1.23
   6  16   4    6.59    1.39
  -7 -17   4    0.12    0.50
  -7  17   4    0.11    0.65
  -6 -17   4    1.00    0.57
   6 -17  -4    1.46    0.72
   6  17  -4    1.51    1.02
   6  17  -4    1.33    0.74
  -6  17   4    0.32    0.65
  -6  17   4    0.62    0.67
   5 -17  -4   32.70    2.01
  -5 -17   4   35.51    1.87
   5  17  -4   35.08    2.45
   5  17  -4   33.70    2.05
  -5  17   4   37.15    2.07
  -5  17   4   32.71    2.06
  -4 -17   4    2.66    0.66
   4 -17  -4    1.60    0.58
   4  17  -4    0.81    0.78
   4  17  -4    2.49    0.72
   4  17  -4    1.87    0.62
  -4  17   4    2.35    0.83
   3 -17  -4   13.25    1.15
  -3 -17   4   15.28    1.18
   3  17  -4   14.32    1.10
   3  17  -4   15.23    1.28
  -3  17   4   14.08    1.34
   3  17  -4   16.95    1.46
  -2 -17   4    1.39    0.54
   2 -17  -4    1.98    0.59
   2  17  -4    1.30    0.66
   2  17  -4    1.47    0.58
   2  17  -4    1.64    0.52
  -2  17   4    1.50    0.67
   1 -17  -4    0.10    0.38
  -1 -17   4    0.53    0.44
   1  17  -4    0.04    0.50
  -1  17   4   -0.03    0.50
   1  17  -4    0.92    0.52
   0 -17  -4    0.13    0.40
   0 -17   4    0.01    0.43
   0  17  -4    0.44    0.48
   0  17   4    0.18    0.52
   0  17  -4    0.27    0.43
  -1 -17  -4   30.38    1.66
   1 -17   4   31.09    1.71
  -1  17  -4   29.57    1.60
  -1  17  -4   33.70    1.85
   1  17   4   28.44    1.82
   2 -17   4    0.74    0.51
  -2 -17  -4    0.77    0.48
   2  17   4    0.69    0.62
  -2  17  -4   -0.04    0.38
  -2  17  -4    0.33    0.56
   3 -17   4   37.84    1.96
  -3 -17  -4   32.28    1.74
   3  17   4   34.45    1.77
   3  17   4   34.88    2.19
  -3  17  -4   34.12    1.73
  -3  17  -4   33.35    1.98
  -4 -17  -4    1.24    0.52
  -4 -17  -4    0.59    0.46
  -4  17  -4    1.04    0.71
   4  17   4   -0.08    0.48
   4  17   4   -0.04    0.62
  -5 -17  -4    0.34    0.49
  -5 -17  -4    1.37    0.55
  -5  17  -4    0.76    0.71
   5  17   4    0.74    0.58
   5  17   4    1.33    0.86
  -6 -17  -4    0.82    0.57
   6  17   4    0.32    0.90
  -6  17  -4    0.40    0.67
  -6 -18   4    4.04    0.82
   6 -18  -4    3.14    0.90
   6  18  -4    4.06    1.38
  -5 -18   4    1.20    0.57
   5 -18  -4   -0.01    0.51
   5  18  -4    0.58    0.63
  -5  18   4    0.05    0.58
   5  18  -4    0.34    0.84
  -4 -18   4   16.80    1.26
   4 -18  -4   15.99    1.36
   4  18  -4   16.34    1.41
   4  18  -4   17.12    1.62
  -4  18   4   14.31    1.42
  -3 -18   4    0.35    0.45
   3 -18  -4    0.34    0.49
  -3  18   4    0.26    0.64
   3  18  -4   -0.52    0.55
   3  18  -4    0.46    0.55
   3  18  -4    0.78    0.53
   2 -18  -4   14.73    1.20
  -2 -18   4   15.09    1.16
  -2  18   4   16.54    1.35
   2  18  -4   13.47    1.28
   2  18  -4   12.63    1.18
   1 -18  -4    8.46    0.92
  -1 -18   4    6.91    0.85
  -1  18   4    7.12    1.00
   1  18  -4    6.91    0.92
   1  18  -4    6.77    1.00
   0 -18   4   20.00    1.34
   0 -18  -4   19.49    1.33
   0  18   4   18.24    1.53
   0  18  -4   20.00    1.41
   0  18  -4   18.02    1.28
   1 -18   4    1.54    0.59
  -1 -18  -4    0.64    0.49
  -1  18  -4    1.09    0.50
  -1  18  -4    0.96    0.61
   1  18   4    0.13    0.56
  -2 -18  -4   16.90    1.25
   2 -18   4   21.85    1.41
   2  18   4   16.17    1.45
  -2  18  -4   15.38    1.39
  -2  18  -4   17.53    1.21
   3 -18   4    1.08    0.58
  -3 -18  -4    0.93    0.49
  -3  18  -4    0.27    0.62
   3  18   4    0.44    0.66
  -4 -18  -4    2.60    0.66
  -4  18  -4    2.53    0.80
   4  18   4    1.38    0.81
   4  18   4    2.24    0.73
  -5 -18  -4    3.36    0.75
   5  18   4    1.14    0.67
   5  18   4    0.32    0.83
  -5  18  -4    2.83    0.85
   5 -19  -4    6.15    1.07
   5  19  -4    6.57    1.32
   4 -19  -4    1.44    0.66
  -4 -19   4    1.27    0.59
  -4  19   4    1.56    0.81
   4  19  -4    1.32    0.81
   4  19  -4    0.43    0.59
  -3 -19   4    3.38    0.73
   3 -19  -4    3.70    0.81
   3  19  -4    4.49    0.88
   3  19  -4    3.83    0.91
  -3  19   4    5.86    1.02
  -2 -19   4   10.65    1.04
   2 -19  -4   11.57    1.11
   2  19  -4   10.71    1.16
  -2  19   4    9.32    1.15
   2  19  -4    9.81    1.12
  -1 -19   4    0.22    0.43
   1 -19  -4    0.98    0.55
  -1  19   4    0.38    0.56
   1  19  -4    0.37    0.55
   1  19  -4    0.41    0.57
   0 -19   4    6.89    0.95
   0 -19  -4    7.30    0.91
   0  19   4    6.16    1.01
   0  19  -4    7.39    0.94
   0  19  -4    6.86    0.96
  -1 -19  -4   13.08    1.14
   1 -19   4   13.29    1.20
  -1  19  -4   13.62    1.24
   1  19   4   12.85    1.31
  -1  19  -4   12.49    1.09
   2 -19   4    0.23    0.50
  -2 -19  -4    0.15    0.46
  -2  19  -4    0.54    0.66
   2  19   4    0.46    0.65
   3 -19   4    6.70    0.97
  -3 -19  -4    7.95    0.97
  -3  19  -4    7.61    1.14
   3  19   4    4.96    1.06
  -4 -19  -4   16.76    1.28
  -4  19  -4   14.71    1.44
   4  19   4   13.82    1.57
   4  20  -4    1.92    0.87
   3 -20  -4    8.67    1.05
  -3 -20   4    8.88    1.04
   3  20  -4    7.48    1.13
   3  20  -4    5.16    1.03
  -3  20   4    7.61    1.11
   2 -20  -4   -0.05    0.46
  -2 -20   4    0.85    0.55
  -2  20   4    0.54    0.61
   2  20  -4   -0.72    0.50
   2  20  -4   -0.04    0.53
  -1 -20   4   24.40    1.59
   1 -20  -4   25.61    1.62
  -1  20   4   23.61    1.73
   1  20  -4   26.05    1.63
   1  20  -4   24.74    1.66
   0 -20  -4    0.12    0.48
   0 -20   4    1.12    0.55
   0  20  -4   -0.71    0.48
   0  20  -4    0.14    0.56
   0  20   4   -0.07    0.57
  -1 -20  -4    0.91    0.55
   1 -20   4    2.58    0.66
   1  20   4    1.37    0.71
  -1  20  -4    1.72    0.70
  -2 -20  -4    3.47    0.72
   2 -20   4    2.40    0.73
  -2  20  -4    4.81    0.93
   2  20   4    3.55    0.98
   3 -20   4    5.02    0.89
  -3  20  -4    6.25    1.23
   1  21  -4    0.45    0.64
   0  21  -4   15.12    1.41
  10   0  -5   -0.18    0.42
  -9   0   5   22.46    1.19
   9   0  -5   25.37    1.45
   9   0  -5   19.78    1.25
   8   0  -5    0.61    0.42
   8   0  -5    0.18    0.22
   8   0  -5    0.26    0.31
   7   0  -5    0.86    0.33
   7   0  -5    0.25    0.31
   7   0  -5    0.32    0.21
   6   0  -5   -0.05    0.21
   6   0  -5    0.25    0.21
   6   0  -5   -0.02    0.16
   6   0  -5    0.38    0.26
   5   0  -5   40.38    1.57
   5   0  -5   41.00    1.48
   5   0  -5   38.87    1.51
   5   0  -5   40.14    1.45
   5   0  -5   38.40    1.43
   4   0  -5   -0.04    0.11
   4   0  -5    0.18    0.14
   4   0  -5    0.33    0.19
   4   0  -5   -0.01    0.14
   4   0  -5    0.24    0.13
   3   0  -5  417.83   12.65
   3   0  -5  423.98   12.69
   3   0  -5  416.59   12.66
   2   0  -5   -0.02    0.08
  -2   0   5    0.17    0.14
   2   0  -5    0.75    0.16
   2   0  -5    0.18    0.10
   1   0  -5   14.37    0.55
  -1   0   5   14.33    0.63
   1   0  -5   14.87    0.60
  -1   0   5   15.16    0.61
   1   0  -5   12.69    0.59
   0   0  -5    0.66    0.12
   0   0   5    0.05    0.13
   0   0  -5   -0.06    0.05
   0   0   5    0.16    0.07
   0   0  -5    0.10    0.09
   0   0   5    0.20    0.15
   1   0   5  273.34    8.94
  -1   0  -5  289.84    8.86
  -1   0  -5  297.21    8.74
  -1   0  -5  297.59    8.85
   1   0   5  302.76    8.82
   1   0   5  289.79    8.91
   2   0   5    0.30    0.23
  -2   0  -5    0.14    0.14
  -2   0  -5   -0.04    0.12
   2   0   5   -0.13    0.13
   2   0   5    0.77    0.23
   3   0   5   62.52    2.27
   3   0   5   62.67    2.24
   3   0   5   62.52    2.15
  -3   0  -5   63.60    2.12
  -3   0  -5   61.57    2.11
   4   0   5    0.32    0.26
   4   0   5    0.11    0.19
  -4   0  -5    0.08    0.17
  -4   0  -5   -0.16    0.15
   4   0   5    0.48    0.27
   5   0   5   24.77    1.15
   5   0   5   24.86    1.24
  -5   0  -5   23.95    1.08
   5   0   5   25.26    1.26
  -5   0  -5   23.60    1.07
  -6   0  -5   -0.01    0.25
   6   0   5   -0.02    0.24
   6   0   5    0.07    0.31
   6   0   5    0.30    0.34
  -6   0  -5    0.09    0.23
   7   0   5   73.92    2.89
   7   0   5   71.98    3.05
   7   0   5   73.88    3.00
  -7   0  -5   77.16    2.80
  -7   0  -5   77.65    2.75
  -8   0  -5    0.01    0.33
   8   0   5    0.39    0.46
  -8   0  -5    0.33    0.37
   8   0   5    0.18    0.45
   8   0   5    0.09    0.38
  -9   0  -5   25.11    1.35
   9   0   5   23.34    1.58
  -9   0  -5   22.31    1.37
   9   0   5   23.39    1.69
  10   0   5   -0.18    0.61
 -10   0  -5    0.32    0.51
 -11   1   5    1.81    0.70
 -10  -1   5   29.03    1.55
  10  -1  -5   27.16    1.58
  10   1  -5   27.85    1.67
   9  -1  -5    0.20    0.40
   9  -1  -5   -0.12    0.34
  -9  -1   5    0.33    0.38
   9   1  -5    0.26    0.34
   9   1  -5    0.47    0.44
  -9   1   5    0.36    0.36
   8  -1  -5   24.22    1.10
   8  -1  -5   25.81    1.40
   8  -1  -5   28.05    1.36
   8   1  -5   23.66    1.24
   8   1  -5   25.09    1.35
  -8   1   5   25.11    1.16
   7  -1  -5   42.31    1.85
   7  -1  -5   43.29    1.60
   7  -1  -5   41.54    1.77
   7   1  -5   44.31    1.73
   7   1  -5   41.39    1.74
   7   1  -5   42.62    1.60
   7   1  -5   44.33    1.82
   6  -1  -5   37.81    1.62
   6  -1  -5   37.87    1.56
   6  -1  -5   38.93    1.43
   6   1  -5   38.07    1.53
   6   1  -5   38.72    1.58
   6   1  -5   38.85    1.52
   6   1  -5   37.02    1.42
   6   1  -5   37.26    1.51
   6   1  -5   40.43    1.51
   5  -1  -5    0.33    0.22
   5  -1  -5    0.18    0.14
   5  -1  -5    0.39    0.21
   5  -1  -5    0.25    0.17
   5   1  -5    0.37    0.21
   5   1  -5    0.06    0.18
   5   1  -5    0.26    0.17
   5   1  -5    0.10    0.16
   5   1  -5    0.10    0.15
   5   1  -5    0.08    0.17
   4  -1  -5  160.00    4.94
   4  -1  -5  163.77    5.04
   4  -1  -5  157.55    4.94
   4  -1  -5  165.43    4.91
   4   1  -5  157.52    4.94
   4   1  -5  154.04    4.98
   4   1  -5  154.54    5.00
   4   1  -5  159.78    4.96
   4   1  -5  154.92    4.98
   4   1  -5  159.14    5.01
   3  -1  -5    1.53    0.19
   3  -1  -5    1.81    0.23
   3  -1  -5    1.20    0.18
   3  -1  -5    1.53    0.16
   3   1  -5    1.48    0.22
   3   1  -5    1.31    0.20
   3   1  -5    1.76    0.17
   3   1  -5    1.59    0.19
   2  -1  -5   52.94    1.64
   2  -1  -5   53.27    1.72
  -2  -1   5   49.09    1.72
  -2  -1   5   52.42    1.72
  -2   1   5   53.74    1.78
   2   1  -5   53.16    1.63
   2   1  -5   51.93    1.77
  -2   1   5   52.61    1.69
   2   1  -5   51.10    1.71
   2   1  -5   50.91    1.74
   1  -1  -5    1.12    0.15
  -1  -1   5    1.34    0.21
  -1  -1   5    1.39    0.20
   1  -1  -5    1.11    0.16
  -1   1   5    1.25    0.16
  -1   1   5    1.33    0.22
   1   1  -5    0.79    0.18
  -1   1   5    1.13    0.22
   1   1  -5    1.05    0.20
   1   1  -5    1.12    0.14
   0  -1  -5    8.87    0.40
   0  -1  -5    8.87    0.37
   0  -1   5    8.25    0.45
   0  -1  -5    9.13    0.36
   0  -1   5    8.31    0.41
   0   1  -5    7.73    0.41
   0   1  -5    8.76    0.42
   0   1   5    9.35    0.50
   0   1   5    9.31    0.47
   0   1  -5    8.75    0.36
   0   1   5    8.62    0.35
  -1  -1  -5   85.89    2.75
   1  -1   5   86.91    2.78
  -1  -1  -5   88.04    2.64
   1  -1   5   81.88    2.83
  -1  -1  -5   87.02    2.72
   1  -1   5   86.69    2.70
  -1   1  -5   87.70    2.75
   1   1   5   81.57    2.81
  -1   1  -5   82.86    2.74
   1   1   5   83.73    2.83
   1   1   5   87.70    2.72
  -1   1  -5   92.77    2.64
   2  -1   5  390.06   12.27
  -2  -1  -5  399.59   12.15
  -2  -1  -5  425.45   11.99
  -2  -1  -5  401.86   12.13
   2  -1   5  419.65   12.15
   2  -1   5  405.79   12.23
   2   1   5  395.98   12.15
   2   1   5  374.46   12.27
  -2   1  -5  385.86   12.14
   2   1   5  398.25   12.25
  -2   1  -5  413.60   12.15
   3  -1   5   19.75    0.98
  -3  -1  -5   19.53    0.84
  -3  -1  -5   21.41    0.88
   3  -1   5   20.79    0.89
   3  -1   5   21.00    0.96
   3   1   5   19.40    0.96
   3   1   5   21.03    0.90
  -3   1  -5   21.73    0.86
   3   1   5   21.28    0.99
  -3   1  -5   20.10    0.85
   4  -1   5   28.65    1.26
   4  -1   5   25.53    1.24
  -4  -1  -5   28.37    1.12
  -4  -1  -5   25.93    1.10
   4  -1   5   29.27    1.18
  -4   1  -5   26.87    1.09
   4   1   5   26.19    1.24
   4   1   5   25.85    1.15
   4   1   5   26.81    1.24
  -4   1  -5   26.64    1.11
   5  -1   5    5.81    0.58
   5  -1   5    6.53    0.63
  -5  -1  -5    6.31    0.50
   5  -1   5    7.04    0.56
  -5  -1  -5    6.12    0.52
   5   1   5    5.75    0.53
   5   1   5    7.74    0.64
  -5   1  -5    6.33    0.50
   5   1   5    8.23    0.68
  -5   1  -5    6.18    0.48
  -6  -1  -5    9.63    0.69
   6  -1   5   11.55    0.89
   6  -1   5   10.27    0.77
  -6  -1  -5    9.47    0.69
   6  -1   5   10.05    0.85
  -6   1  -5   10.22    0.66
   6   1   5   10.33    0.81
   6   1   5   10.13    0.77
  -6   1  -5    9.85    0.68
   6   1   5   11.45    0.90
  -7  -1  -5    0.59    0.32
   7  -1   5    1.57    0.52
   7  -1   5    1.20    0.46
   7  -1   5    0.99    0.52
  -7  -1  -5    1.30    0.41
   7   1   5    1.07    0.50
  -7   1  -5    0.80    0.34
   7   1   5    0.71    0.38
   7   1   5    1.20    0.45
  -7   1  -5    0.72    0.36
   8  -1   5   28.34    1.73
  -8  -1  -5   29.95    1.53
  -8  -1  -5   32.10    1.51
   8  -1   5   34.22    1.82
   8   1   5   29.42    1.80
   8   1   5   30.11    1.62
  -8   1  -5   28.85    1.48
   8   1   5   31.81    1.70
  -8   1  -5   29.53    1.43
   9  -1   5    0.31    0.53
  -9  -1  -5    0.39    0.43
   9  -1   5   -0.14    0.51
  -9  -1  -5    0.64    0.43
  -9   1  -5    0.89    0.42
   9   1   5    0.17    0.47
   9   1   5    0.13    0.52
  -9   1  -5    0.46    0.42
   9   1   5    0.16    0.53
 -10  -1  -5   12.00    1.12
 -10  -1  -5   11.90    1.04
  10  -1   5   12.40    1.29
  10  -1   5    7.65    1.18
 -10   1  -5   11.98    1.07
  10   1   5   11.72    1.40
  11  -2  -5    4.45    0.88
 -11   2   5    4.07    0.86
 -10  -2   5    0.57    0.51
  10  -2  -5    0.66    0.50
 -10   2   5    0.16    0.51
   9  -2  -5   29.40    1.64
   9  -2  -5   27.20    1.53
   9   2  -5   27.46    1.46
   9   2  -5   29.41    1.57
   8  -2  -5   14.53    1.01
   8  -2  -5   15.35    0.83
   8  -2  -5   15.42    1.09
   8   2  -5   15.96    1.00
  -8   2   5   16.57    0.86
   8   2  -5   15.53    0.93
   8   2  -5   17.14    1.06
   7  -2  -5    5.01    0.44
   7  -2  -5    5.29    0.57
   7  -2  -5    5.15    0.64
   7   2  -5    5.06    0.54
  -7   2   5    5.22    0.45
   7   2  -5    4.48    0.54
   7   2  -5    4.67    0.50
   7   2  -5    4.93    0.54
   6  -2  -5   29.02    1.33
   6  -2  -5   29.91    1.19
   6  -2  -5   30.69    1.39
   6   2  -5   30.31    1.28
   6   2  -5   31.17    1.32
   6   2  -5   29.82    1.24
   6   2  -5   30.31    1.31
   6   2  -5   30.30    1.29
   5  -2  -5   91.45    3.01
   5  -2  -5   93.52    2.97
   5  -2  -5   92.67    3.13
   5  -2  -5   88.85    3.16
   5   2  -5   92.89    3.04
   5   2  -5   92.79    3.06
   5   2  -5   96.96    3.12
   5   2  -5   90.94    3.08
   5   2  -5   89.94    3.10
   5   2  -5   90.99    3.01
   4  -2  -5   31.77    1.11
   4  -2  -5   29.98    1.15
   4  -2  -5   31.28    1.24
   4   2  -5   32.18    1.17
   4   2  -5   30.93    1.16
   4   2  -5   32.06    1.24
   4   2  -5   32.71    1.20
   4   2  -5   30.11    1.23
   3  -2  -5   20.39    0.82
   3  -2  -5   22.52    0.79
   3  -2  -5   21.91    0.89
  -3   2   5   21.59    0.84
   3   2  -5   20.59    0.82
   3   2  -5   21.58    0.79
   3   2  -5   21.51    0.90
   3   2  -5   20.94    0.88
   2  -2  -5  203.04    6.39
   2  -2  -5  206.06    6.37
   2  -2  -5  216.96    6.27
  -2  -2   5  211.44    6.37
  -2  -2   5  209.99    6.39
  -2   2   5  212.40    6.44
   2   2  -5  214.95    6.32
   2   2  -5  199.49    6.46
   2   2  -5  209.44    6.48
   2   2  -5  209.10    6.39
  -1  -2   5   68.59    2.13
  -1  -2   5   64.59    2.17
   1  -2  -5   65.77    2.09
   1  -2  -5   65.26    2.13
   1  -2  -5   69.07    2.15
   1   2  -5   69.53    2.23
  -1   2   5   69.04    2.20
   1   2  -5   66.88    2.14
  -1   2   5   68.01    2.19
   1   2  -5   65.09    2.25
   1   2  -5   69.18    2.05
   0  -2  -5   31.68    1.07
   0  -2  -5   34.18    1.06
   0  -2   5   31.22    1.10
   0  -2  -5   32.44    1.11
   0  -2   5   31.42    1.15
   0   2  -5   32.65    1.05
   0   2   5   30.80    1.21
   0   2  -5   31.44    1.16
   0   2  -5   32.78    1.15
   0   2   5   30.87    1.16
   0   2   5   32.14    1.10
  -1  -2  -5  117.44    3.71
  -1  -2  -5  118.93    3.62
   1  -2   5  119.80    3.73
  -1  -2  -5  120.22    3.67
   1  -2   5  118.99    3.81
  -1   2  -5  113.63    3.72
  -1   2  -5  120.62    3.72
   1   2   5  119.48    3.70
   1   2   5  116.91    3.80
   1   2   5  118.47    3.82
  -2  -2  -5    0.19    0.12
   2  -2   5    0.18    0.10
   2  -2   5    0.17    0.14
   2  -2   5    0.16    0.15
  -2  -2  -5    0.35    0.08
   2  -2   5    0.40    0.19
   2   2   5    0.33    0.15
   2   2   5    0.30    0.21
  -2   2  -5    0.92    0.18
  -2   2  -5    0.08    0.12
   2   2   5   -0.09    0.17
   3  -2   5   96.53    3.34
  -3  -2  -5  101.14    3.28
  -3  -2  -5  104.03    3.04
   3  -2   5   98.02    3.40
   3  -2   5  103.52    3.29
   3   2   5   95.59    3.38
  -3   2  -5  102.55    3.26
   3   2   5  100.88    3.30
   3   2   5   97.87    3.39
  -3   2  -5  102.14    3.24
  -4  -2  -5    4.34    0.39
   4  -2   5    4.72    0.49
   4  -2   5    4.16    0.47
  -4  -2  -5    3.99    0.40
   4  -2   5    4.47    0.42
   4   2   5    4.39    0.49
  -4   2  -5    4.86    0.40
   4   2   5    4.61    0.48
  -4   2  -5    4.60    0.38
   4   2   5    4.67    0.44
  -5  -2  -5    5.26    0.47
  -5  -2  -5    4.78    0.47
   5  -2   5    6.66    0.62
   5  -2   5    5.00    0.50
   5  -2   5    4.52    0.56
  -5   2  -5    5.61    0.46
   5   2   5    5.11    0.53
   5   2   5    4.96    0.53
   5   2   5    4.68    0.57
  -5   2  -5    5.40    0.48
   6  -2   5   61.72    2.55
  -6  -2  -5   62.50    2.33
  -6  -2  -5   61.45    2.33
   6  -2   5   61.49    2.53
   6   2   5   61.48    2.42
   6   2   5   64.28    2.61
   6   2   5   61.59    2.44
  -6   2  -5   64.06    2.27
  -6   2  -5   62.21    2.31
  -7  -2  -5    6.23    0.64
   7  -2   5    5.85    0.76
  -7  -2  -5    5.87    0.63
   7  -2   5    6.75    0.78
   7   2   5    7.08    0.74
  -7   2  -5    6.31    0.59
   7   2   5    4.45    0.64
   7   2   5    7.24    0.83
  -7   2  -5    6.24    0.64
  -8  -2  -5    0.57    0.38
   8  -2   5    0.43    0.49
  -8  -2  -5    0.86    0.40
   8  -2   5   -0.01    0.46
  -8   2  -5    0.41    0.33
   8   2   5    0.18    0.40
   8   2   5    0.74    0.53
  -8   2  -5    0.53    0.36
   8   2   5    0.48    0.43
   9  -2   5   16.44    1.36
  -9  -2  -5   16.07    1.11
  -9  -2  -5   15.61    1.15
   9  -2   5   14.06    1.31
  -9   2  -5   14.67    1.09
   9   2   5   15.69    1.22
   9   2   5   14.60    1.36
 -10  -2  -5    3.96    0.79
  10  -2   5    4.87    1.08
  10  -2   5    3.01    0.86
 -10  -2  -5    4.45    0.78
 -10   2  -5    3.98    0.74
  10   2   5    3.33    1.01
 -11  -3   5    7.91    1.01
  11  -3  -5    6.91    1.02
 -11   3   5    9.13    1.09
 -10  -3   5   12.36    1.05
  10  -3  -5   12.66    1.14
 -10   3   5   12.69    1.14
   9  -3  -5   12.74    1.03
  -9   3   5   11.58    1.00
   9   3  -5   14.57    1.05
   9   3  -5   11.99    0.99
   8  -3  -5    0.03    0.38
   8  -3  -5    0.29    0.36
   8  -3  -5    0.20    0.25
   8   3  -5    0.22    0.30
  -8   3   5   -0.24    0.34
   8   3  -5    0.14    0.35
   8   3  -5    0.24    0.36
   7  -3  -5   67.35    2.56
   7  -3  -5   63.22    2.24
   7  -3  -5   59.81    2.45
  -7   3   5   63.94    2.20
   7   3  -5   62.42    2.28
   7   3  -5   66.13    2.41
   7   3  -5   61.85    2.39
  -7   3   5   63.69    2.43
   7   3  -5   62.91    2.42
   6  -3  -5    5.67    0.44
   6  -3  -5    6.16    0.59
   6  -3  -5    5.32    0.54
  -6   3   5    6.78    0.57
   6   3  -5    5.11    0.52
   6   3  -5    5.84    0.46
   6   3  -5    5.82    0.50
   6   3  -5    6.37    0.51
   6   3  -5    5.67    0.54
  -6   3   5    6.08    0.41
   5  -3  -5   35.52    1.50
   5  -3  -5   37.16    1.40
   5   3  -5   36.21    1.50
   5   3  -5   37.53    1.44
  -5   3   5   38.71    1.49
   5   3  -5   36.78    1.42
   5   3  -5   38.00    1.52
  -5   3   5   40.41    1.31
   4  -3  -5   75.67    2.65
   4  -3  -5   79.00    2.46
   4  -3  -5   77.25    2.58
  -4   3   5   77.66    2.44
   4   3  -5   73.24    2.65
   4   3  -5   78.88    2.67
   4   3  -5   79.56    2.57
   4   3  -5   80.33    2.56
  -4   3   5   78.54    2.63
   3  -3  -5   38.23    1.40
  -3  -3   5   34.66    1.28
   3  -3  -5   36.48    1.31
   3  -3  -5   37.51    1.22
   3   3  -5   35.76    1.39
   3   3  -5   37.50    1.29
   3   3  -5   40.04    1.43
  -3   3   5   35.83    1.36
  -3   3   5   39.14    1.18
  -2  -3   5   39.31    1.29
   2  -3  -5   36.78    1.25
  -2  -3   5   41.32    1.26
   2   3  -5   37.75    1.40
  -2   3   5   36.68    1.40
   2   3  -5   36.84    1.40
   2   3  -5   38.62    1.25
  -2   3   5   36.63    1.40
   1  -3  -5  264.16    7.57
  -1  -3   5  247.10    7.61
   1  -3  -5  255.76    7.70
  -1  -3   5  255.02    7.69
   1  -3  -5  250.64    7.65
   1   3  -5  251.40    7.69
   1   3  -5  245.10    7.82
  -1   3   5  253.87    7.79
   1   3  -5  255.69    7.78
  -1   3   5  252.77    7.83
   0  -3   5   48.74    1.71
   0  -3  -5   51.67    1.67
   0  -3   5   51.17    1.65
   0  -3  -5   51.71    1.66
   0   3  -5   52.78    1.68
   0   3  -5   47.73    1.76
   0   3   5   51.87    1.72
   0   3   5   47.78    1.71
   0   3   5   49.01    1.80
   0   3  -5   52.57    1.73
   1  -3   5   22.88    0.88
  -1  -3  -5   22.40    0.81
  -1  -3  -5   21.51    0.86
   1  -3   5   22.32    0.83
   1  -3   5   25.21    0.97
   1   3   5   23.10    0.89
  -1   3  -5   23.05    0.88
   1   3   5   20.90    0.98
   1   3   5   25.56    0.99
  -1   3  -5   22.80    0.91
  -1   3  -5   22.94    0.84
   2  -3   5    1.54    0.20
   2  -3   5    1.89    0.32
   2  -3   5    1.87    0.27
  -2  -3  -5    2.11    0.16
  -2  -3  -5    1.49    0.22
   2   3   5    1.43    0.34
  -2   3  -5    1.91    0.24
   2   3   5    1.63    0.24
   2   3   5    1.48    0.32
  -2   3  -5    2.03    0.23
   3  -3   5    2.08    0.40
   3  -3   5    2.10    0.35
  -3  -3  -5    1.22    0.24
  -3  -3  -5    1.56    0.15
   3  -3   5    1.74    0.12
   3   3   5    1.26    0.30
   3   3   5    1.49    0.29
   3   3   5    2.22    0.41
  -3   3  -5    1.57    0.26
  -3   3  -5    1.65    0.23
   4  -3   5   33.00    1.44
   4  -3   5   32.33    1.47
  -4  -3  -5   35.80    1.37
  -4  -3  -5   35.75    1.09
   4   3   5   34.22    1.42
   4   3   5   35.19    1.42
   4   3   5   32.56    1.49
  -4   3  -5   31.04    1.31
  -4   3  -5   31.63    1.27
   5  -3   5  104.06    3.70
  -5  -3  -5  102.67    3.54
   5  -3   5  105.65    3.75
  -5   3  -5  107.32    3.46
  -5   3  -5  105.42    3.52
   5   3   5  104.04    3.64
   5   3   5  104.04    3.62
   5   3   5  106.29    3.79
   6  -3   5    2.70    0.62
  -6  -3  -5    2.35    0.45
   6  -3   5    1.90    0.53
  -6  -3  -5    1.90    0.41
   6   3   5    2.30    0.57
  -6   3  -5    2.14    0.36
   6   3   5    2.41    0.49
   6   3   5    1.71    0.44
  -6   3  -5    1.87    0.38
  -7  -3  -5   21.91    1.18
   7  -3   5   21.21    1.35
   7  -3   5   20.54    1.31
  -7  -3  -5   19.15    1.12
   7   3   5   20.09    1.39
  -7   3  -5   21.92    1.12
   7   3   5   19.03    1.23
  -7   3  -5   22.05    1.06
   7   3   5   22.52    1.22
   8  -3   5   10.09    1.05
  -8  -3  -5   12.14    0.95
   8  -3   5   11.64    1.08
  -8  -3  -5   11.36    0.90
   8   3   5   11.07    0.98
  -8   3  -5    9.57    0.83
   8   3   5   11.11    1.14
  -8   3  -5   12.52    0.82
   8   3   5   11.05    0.96
   9  -3   5    3.86    0.93
   9  -3   5    1.51    0.71
  -9  -3  -5    4.10    0.69
  -9  -3  -5    3.34    0.70
   9   3   5    2.54    0.79
  -9   3  -5    3.84    0.67
   9   3   5    2.20    0.68
 -10  -3  -5    0.02    0.46
  10  -3   5    0.57    0.68
  10  -3   5    0.28    0.64
 -10  -3  -5    0.23    0.48
  10   3   5    0.50    0.58
  10   3   5    0.20    0.63
 -10   3  -5   -0.74    0.36
  11  -4  -5    0.23    0.59
 -11  -4   5    0.71    0.59
 -11   4   5    0.55    0.61
 -10  -4   5    2.76    0.63
  10  -4  -5    4.01    0.80
 -10   4   5    4.27    0.82
   9  -4  -5    0.13    0.44
   9   4  -5    0.40    0.41
  -9   4   5   -0.36    0.39
   8  -4  -5   63.74    2.32
   8  -4  -5   61.23    2.56
  -8  -4   5   62.03    2.33
   8   4  -5   64.91    2.52
   8   4  -5   63.12    2.52
   8   4  -5   62.29    2.45
  -8   4   5   61.33    2.53
   7  -4  -5    0.27    0.34
   7  -4  -5    0.21    0.32
   7  -4  -5    0.20    0.23
   7   4  -5    0.50    0.30
   7   4  -5    0.27    0.32
   7   4  -5   -0.11    0.28
  -7   4   5    0.16    0.32
  -7   4   5    0.12    0.22
   7   4  -5    0.06    0.28
   6  -4  -5  105.31    3.73
   6  -4  -5  105.62    3.54
  -6   4   5  112.17    3.44
   6   4  -5  102.87    3.69
   6   4  -5  105.29    3.64
  -6   4   5  111.77    3.71
   6   4  -5  104.74    3.71
   6   4  -5  110.13    3.59
   5  -4  -5    1.62    0.28
   5  -4  -5    2.11    0.40
   5   4  -5    1.38    0.31
   5   4  -5    1.62    0.29
   5   4  -5    1.40    0.33
  -5   4   5    1.42    0.21
   5   4  -5    1.81    0.37
  -5   4   5    1.75    0.35
   4  -4  -5   14.41    0.67
   4  -4  -5   12.82    0.73
  -4   4   5   14.30    0.55
   4   4  -5   13.83    0.67
   4   4  -5   13.88    0.76
   4   4  -5   15.57    0.80
  -4   4   5   14.54    0.75
   3  -4  -5    8.67    0.51
   3  -4  -5    7.67    0.44
  -3  -4   5    7.17    0.39
   3  -4  -5    7.79    0.30
   3   4  -5    7.54    0.53
   3   4  -5    8.51    0.44
  -3   4   5    8.63    0.31
  -3   4   5    7.97    0.53
   3   4  -5    7.38    0.51
  -2  -4   5   72.32    2.21
  -2  -4   5   69.77    2.29
   2  -4  -5   72.49    2.37
   2  -4  -5   74.08    2.26
   2   4  -5   72.12    2.32
   2   4  -5   72.40    2.48
  -2   4   5   71.72    2.45
   2   4  -5   69.78    2.44
  -2   4   5   74.48    2.51
   1  -4  -5    3.05    0.25
   1  -4  -5    2.72    0.20
  -1  -4   5    2.98    0.17
  -1  -4   5    2.74    0.25
   1   4  -5    2.80    0.33
  -1   4   5    3.11    0.34
   1   4  -5    2.79    0.28
  -1   4   5    3.06    0.35
   1   4  -5    2.93    0.33
   0  -4   5  263.73    7.84
   0  -4   5  263.62    7.91
   0  -4   5  259.98    7.95
   0  -4  -5  265.72    7.88
   0  -4  -5  258.97    7.89
   0   4  -5  259.18    7.96
   0   4  -5  247.88    8.01
   0   4  -5  265.74    7.96
   0   4   5  250.39    8.05
   0   4   5  254.35    7.98
   0   4   5  262.69    7.95
  -1  -4  -5    0.09    0.09
  -1  -4  -5    0.09    0.11
   1  -4   5    0.39    0.15
   1  -4   5    0.38    0.14
   1  -4   5    0.08    0.15
  -1   4  -5    0.08    0.11
  -1   4  -5    0.21    0.15
   1   4   5    0.43    0.17
   1   4   5    0.26    0.24
   1   4   5    0.09    0.19
  -1   4  -5    0.14    0.13
   2  -4   5    2.62    0.34
   2  -4   5    2.45    0.27
   2  -4   5    2.36    0.29
  -2  -4  -5    2.39    0.27
  -2  -4  -5    2.54    0.22
   2   4   5    2.69    0.32
  -2   4  -5    2.17    0.28
   2   4   5    2.27    0.39
   2   4   5    2.31    0.41
  -2   4  -5    2.25    0.24
  -2   4  -5    2.92    0.28
   3  -4   5    0.30    0.23
   3  -4   5    0.33    0.11
  -3  -4  -5   -0.13    0.13
  -3  -4  -5    0.18    0.11
   3  -4   5    0.10    0.19
  -3   4  -5    0.31    0.15
   3   4   5    0.20    0.20
  -3   4  -5    0.14    0.17
   3   4   5    0.21    0.20
   3   4   5    0.16    0.24
  -4  -4  -5  138.13    4.35
   4  -4   5  127.97    4.48
  -4  -4  -5  143.15    4.11
   4  -4   5  128.84    4.43
   4   4   5  128.88    4.41
   4   4   5  126.11    4.54
  -4   4  -5  135.82    4.24
   4   4   5  132.03    4.38
  -4   4  -5  133.28    4.32
   5  -4   5    0.83    0.36
  -5  -4  -5    0.43    0.26
   5  -4   5    0.49    0.33
   5   4   5    0.22    0.26
   5   4   5    0.41    0.34
  -5   4  -5    0.50    0.22
  -5   4  -5    0.55    0.26
   5   4   5    0.45    0.30
  -6  -4  -5   31.43    1.44
   6  -4   5   32.13    1.58
   6  -4   5   34.99    1.68
   6   4   5   31.25    1.44
  -6   4  -5   30.08    1.38
  -6   4  -5   32.45    1.32
   6   4   5   32.12    1.67
   6   4   5   31.21    1.53
  -7  -4  -5    2.41    0.50
  -7  -4  -5    1.23    0.43
   7  -4   5    1.25    0.56
   7  -4   5    2.39    0.60
  -7   4  -5    2.08    0.46
   7   4   5    2.39    0.50
   7   4   5    1.41    0.55
  -7   4  -5    1.98    0.38
   7   4   5    1.03    0.46
  -8  -4  -5    4.28    0.66
   8  -4   5    4.78    0.78
   8  -4   5    5.47    0.98
  -8  -4  -5    4.92    0.66
  -8   4  -5    5.60    0.69
   8   4   5    4.47    0.93
   8   4   5    5.30    0.78
   9  -4   5    0.03    0.50
  -9  -4  -5    0.00    0.39
   9  -4   5   -0.23    0.51
  -9  -4  -5    0.13    0.44
   9   4   5   -0.07    0.43
  -9   4  -5   -0.27    0.33
   9   4   5    0.44    0.59
 -10  -4  -5   12.03    1.10
  10  -4   5   10.98    1.36
  10  -4   5   13.64    1.39
  10   4   5   13.77    1.50
  10   4   5   10.46    1.20
 -10   4  -5   14.49    1.24
 -10   4  -5   10.82    1.03
  11  -5  -5    8.67    1.11
 -11   5   5    8.37    1.16
 -10  -5   5    4.04    0.73
  10  -5  -5    5.25    0.94
 -10   5   5    5.25    0.90
  10   5  -5    4.83    0.86
   9  -5  -5   11.82    1.03
   9   5  -5    9.65    0.92
  -9   5   5    9.56    0.99
  -8  -5   5    0.64    0.37
   8  -5  -5    0.23    0.39
  -8   5   5    0.45    0.44
   8   5  -5   -0.04    0.32
   8   5  -5    0.66    0.41
   7  -5  -5   80.15    3.04
  -7  -5   5   77.55    2.81
   7  -5  -5   78.22    2.77
   7   5  -5   79.50    3.00
   7   5  -5   79.15    3.01
  -7   5   5   80.80    3.02
   7   5  -5   83.02    2.97
   6  -5  -5    2.63    0.49
   6  -5  -5    3.25    0.37
   6   5  -5    3.37    0.51
  -6   5   5    3.16    0.34
   6   5  -5    2.57    0.36
   6   5  -5    2.74    0.42
  -6   5   5    3.06    0.53
   6   5  -5    3.29    0.52
   5  -5  -5   31.50    1.27
   5  -5  -5   29.73    1.38
   5   5  -5   32.22    1.40
  -5   5   5   31.82    1.40
   5   5  -5   30.55    1.42
   5   5  -5   33.29    1.34
  -5   5   5   32.79    1.14
   5   5  -5   34.01    1.23
   4  -5  -5   16.90    0.78
  -4  -5   5   17.80    0.68
   4  -5  -5   16.72    0.85
   4   5  -5   16.61    0.90
  -4   5   5   16.19    0.87
  -4   5   5   17.51    0.63
   4   5  -5   15.60    0.78
   4   5  -5   16.40    0.87
  -3  -5   5   41.48    1.35
  -3  -5   5   41.98    1.41
   3  -5  -5   41.14    1.53
   3  -5  -5   41.84    1.58
  -3   5   5   44.05    1.33
  -3   5   5   42.11    1.66
   3   5  -5   44.49    1.52
   3   5  -5   41.77    1.62
   3   5  -5   42.22    1.64
   2  -5  -5   17.00    0.58
  -2  -5   5   16.12    0.63
  -2  -5   5   15.82    0.72
   2   5  -5   15.54    0.77
  -2   5   5   17.99    0.89
   2   5  -5   16.37    0.82
   2   5  -5   16.71    0.72
  -2   5   5   16.24    0.80
  -1  -5   5  221.10    6.69
  -1  -5   5  220.05    6.49
   1  -5  -5  210.83    6.56
   1  -5  -5  213.85    6.68
  -1  -5   5  218.26    6.62
   1   5  -5  215.89    6.74
  -1   5   5  211.61    6.82
  -1   5   5  211.39    6.79
  -1   5   5  226.06    6.51
   1   5  -5  215.70    6.82
   0  -5   5   21.88    0.91
   0  -5   5   23.61    0.82
   0  -5  -5   22.70    0.89
   0  -5   5   22.42    0.90
   0  -5  -5   23.60    0.86
   0   5   5   22.53    1.00
   0   5  -5   22.38    0.99
   0   5   5   22.66    0.82
   0   5  -5   22.73    0.93
   0   5  -5   23.85    1.01
   0   5   5   21.76    0.90
   0   5   5   22.71    1.04
  -1  -5  -5   52.20    1.77
   1  -5   5   52.34    1.75
   1  -5   5   52.13    1.83
   1  -5   5   51.97    1.80
  -1  -5  -5   52.29    1.75
   1   5   5   53.48    1.75
   1   5   5   52.21    1.87
   1   5   5   52.21    1.86
   1   5   5   51.32    1.99
  -1   5  -5   54.69    1.87
  -1   5  -5   45.22    1.79
  -1   5  -5   50.96    1.78
  -2  -5  -5    3.11    0.32
  -2  -5  -5    2.92    0.26
   2  -5   5    3.55    0.38
   2  -5   5    2.34    0.31
   2  -5   5    3.60    0.34
  -2   5  -5    3.41    0.32
  -2   5  -5    2.95    0.28
   2   5   5    2.62    0.41
   2   5   5    3.12    0.31
   2   5   5    2.76    0.35
   2   5   5    3.26    0.54
  -2   5  -5    4.02    0.37
  -3  -5  -5   14.01    0.73
   3  -5   5   13.97    0.77
   3  -5   5   14.26    0.82
  -3  -5  -5   15.15    0.63
   3  -5   5   13.51    0.64
   3   5   5   13.83    0.78
  -3   5  -5   14.35    0.73
   3   5   5   12.97    0.89
   3   5   5   14.84    0.77
  -3   5  -5   14.80    0.66
  -3   5  -5   14.47    0.74
   4  -5   5   15.44    0.60
   4  -5   5   15.26    0.88
  -4  -5  -5   15.64    0.65
  -4  -5  -5   15.91    0.82
   4  -5   5   15.92    0.94
  -4   5  -5   15.66    0.81
   4   5   5   14.82    0.99
   4   5   5   15.40    0.81
  -4   5  -5   15.31    0.72
   4   5   5   16.70    0.92
  -5  -5  -5   84.42    2.99
   5  -5   5   85.66    3.17
   5  -5   5   83.64    3.09
  -5   5  -5   85.27    2.84
   5   5   5   86.44    2.95
   5   5   5   85.92    3.11
  -5   5  -5   82.19    2.94
   5   5   5   83.20    3.23
   6  -5   5    0.37    0.37
  -6  -5  -5    0.26    0.28
   6  -5   5    0.49    0.40
   6   5   5    0.42    0.29
   6   5   5    0.18    0.39
   6   5   5    0.12    0.31
  -6   5  -5    0.25    0.22
  -6   5  -5    0.78    0.32
  -7  -5  -5   25.88    1.32
   7  -5   5   23.30    1.43
   7  -5   5   24.72    1.50
  -7   5  -5   25.40    1.14
   7   5   5   25.21    1.46
   7   5   5   24.21    1.55
  -7   5  -5   23.77    1.25
  -8  -5  -5    8.36    0.87
   8  -5   5    8.71    0.97
  -8  -5  -5    9.71    0.87
   8  -5   5    8.44    1.01
  -8   5  -5   10.26    0.85
   8   5   5    9.70    0.97
   8   5   5    8.58    1.07
  -8   5  -5    8.03    0.87
   9  -5   5    2.86    0.90
  -9  -5  -5    1.57    0.57
   9  -5   5    2.54    0.78
  -9  -5  -5    1.96    0.61
  -9   5  -5    2.08    0.54
   9   5   5    2.66    0.87
  -9   5  -5    2.38    0.67
   9   5   5    2.71    0.74
  10  -5   5    0.40    0.60
 -10  -5  -5   -0.22    0.50
 -10  -5  -5    0.11    0.49
  10  -5   5   -0.18    0.60
 -10   5  -5    0.35    0.47
  10   5   5    0.35    0.55
  10   5   5   -0.05    0.63
 -10   5  -5    0.40    0.58
  11  -6  -5    4.38    0.88
 -11  -6   5    6.37    0.93
 -11   6   5    8.60    1.18
  10  -6  -5    0.47    0.54
 -10   6   5    0.20    0.53
  10   6  -5    0.19    0.49
   9  -6  -5   11.34    1.05
   9   6  -5   10.76    0.98
  -9   6   5   13.14    1.14
   8  -6  -5   24.85    1.41
  -8  -6   5   24.30    1.23
   8   6  -5   21.90    1.36
[truncated: 2,420,355 more chars]
