# Supplementary material for: The crystal structures of tetra­kis­(μ-n-butyrato-κ2 O:O′)bis[bromidorhenium(III)] and tetra­kis­(μ-n-butyrato-κ2 O:O′)bis[chlorido­rhenium(III)] aceto­nitrile disolvate
Source: Acta Crystallogr E Crystallogr Commun. 2015 Nov 7;71(Pt 12):1480–4. doi: 10.1107/S2056989015020563 (PMC4719818; doi:10.1107/S2056989015020563)
Supplement: Supplementary file 2 [file e-71-01480-1sup2.hkl]

data_1                                                                          
_shelx_title ' brocr01 in P2(1)/n'                                              
_shelx_refln_list_code          4                                               
_shelx_F_calc_maximum      469.26                                               
_exptl_crystal_F_000       816.00                                               
_reflns_d_resolution_high  0.5713                                               
                                                                                
loop_                                                                           
 _space_group_symop_operation_xyz                                               
 'x, y, z'                                                                      
 '-x+1/2, y+1/2, -z+1/2'                                                        
 '-x, -y, -z'                                                                   
 'x-1/2, -y-1/2, z-1/2'                                                         
                                                                                
_cell_length_a     6.6833                                                       
_cell_length_b    12.2817                                                       
_cell_length_c    14.6134                                                       
_cell_angle_alpha  90.000                                                       
_cell_angle_beta  100.538                                                       
_cell_angle_gamma  90.000                                                       
                                                                                
_shelx_F_squared_multiplier     1.000                                           
                                                                                
loop_                                                                           
 _refln_index_h                                                                 
 _refln_index_k                                                                 
 _refln_index_l                                                                 
 _refln_F_squared_calc                                                          
 _refln_F_squared_meas                                                          
 _refln_F_squared_sigma                                                         
 _refln_observed_status                                                         
   2   0   0       2101.28       2484.19        50.08 o                         
   4   0   0       5922.39       6236.67       119.47 o                         
   6   0   0      17861.10      18646.65       327.51 o                         
   8   0   0      11225.36      11666.75       264.42 o                         
  10   0   0       3224.63       3459.31       157.05 o                         
   1   1   0      48558.21      51479.56       489.59 o                         
   2   1   0        740.66        860.31        20.18 o                         
   3   1   0        463.99        484.87        15.75 o                         
   4   1   0      19581.45      19849.94       245.65 o                         
   5   1   0      31803.41      32065.68       343.52 o                         
   6   1   0       2292.60       2292.18        45.29 o                         
   7   1   0       9631.20       9875.22       143.69 o                         
   8   1   0        733.18        806.16        42.43 o                         
   9   1   0         13.06         16.70        33.58 o                         
  10   1   0        254.01        251.60        57.11 o                         
  11   1   0       2151.08       2164.95       124.51 o                         
   0   2   0      28191.78      29729.64       403.75 o                         
   1   2   0      37714.76      40336.49       385.73 o                         
   2   2   0      23604.25      24887.50       232.13 o                         
   3   2   0      12765.19      12929.88       142.25 o                         
   4   2   0       8130.36       8248.78       100.48 o                         
   5   2   0       2394.31       2477.46        47.64 o                         
   6   2   0      18725.00      18854.47       215.06 o                         
   7   2   0        377.26        432.74        32.72 o                         
   8   2   0        126.50        183.90        30.95 o                         
   9   2   0       6490.39       6920.35       137.95 o                         
  10   2   0        110.68         55.53        43.73 o                         
  11   2   0        395.09        324.22        76.82 o                         
   1   3   0      11822.90      12509.81       121.01 o                         
   2   3   0      32316.34      32360.92       287.76 o                         
   3   3   0       5109.57       4870.88        56.68 o                         
   4   3   0      22293.36      23188.20       236.42 o                         
   5   3   0        727.24        776.09        26.69 o                         
   6   3   0        363.01        402.96        24.01 o                         
   7   3   0       2387.80       2413.12        59.09 o                         
   8   3   0       8245.36       8619.76       149.53 o                         
   9   3   0          3.51         36.04        35.59 o                         
  10   3   0       5312.35       5756.63       133.16 o                         
  11   3   0       1174.96       1228.49       112.64 o                         
   0   4   0       5311.81       5599.65        83.41 o                         
   1   4   0       1300.13       1347.02        22.05 o                         
   2   4   0         34.41         43.45         6.81 o                         
   3   4   0      79694.22      79645.84       728.70 o                         
   4   4   0         41.42         60.20        11.00 o                         
   5   4   0      11273.06      11512.48       131.47 o                         
   6   4   0         46.54         53.23        15.24 o                         
   7   4   0       6192.71       6316.22       124.33 o                         
   8   4   0        244.71        306.12        41.42 o                         
   9   4   0       7031.93       7306.89       146.02 o                         
  10   4   0        130.58        134.04        50.43 o                         
  11   4   0       1908.01       1957.98       127.68 o                         
   1   5   0       5619.63       5511.27        66.74 o                         
   2   5   0      31667.18      31691.52       299.57 o                         
   3   5   0       3903.85       3847.80        47.37 o                         
   4   5   0      26435.58      26552.46       258.16 o                         
   5   5   0        644.17        634.53        23.10 o                         
   6   5   0         19.77         39.90        20.78 o                         
   7   5   0       3655.86       3597.31        91.74 o                         
   8   5   0       7191.89       7269.55       137.90 o                         
   9   5   0          3.25        -33.78        35.58 o                         
  10   5   0       6086.43       6215.46       172.64 o                         
  11   5   0        480.04        429.29        94.44 o                         
   0   6   0      15205.18      15360.04       275.23 o                         
   1   6   0      25477.72      24558.30       249.49 o                         
   2   6   0       4883.10       4761.95        59.23 o                         
   3   6   0      13853.08      13877.59       144.14 o                         
   4   6   0       3054.26       3133.76        44.30 o                         
   5   6   0       2995.78       3110.12        53.00 o                         
   6   6   0       8231.58       8404.93       117.88 o                         
   7   6   0        129.04        129.84        33.21 o                         
   8   6   0        316.52        357.10        42.86 o                         
   9   6   0      10114.75      10226.71       222.60 o                         
  10   6   0        240.53        235.17        61.14 o                         
   1   7   0      20151.12      20162.78       222.61 o                         
   2   7   0        536.63        504.24        18.90 o                         
   3   7   0       3134.26       2980.04        60.45 o                         
   4   7   0      14894.25      14788.14       157.76 o                         
   5   7   0      25191.07      24898.91       297.83 o                         
   6   7   0       1751.49       1763.63        48.19 o                         
   7   7   0       5413.66       5495.42       112.97 o                         
   8   7   0       1384.39       1440.03        70.53 o                         
   9   7   0          3.73         65.69        49.47 o                         
  10   7   0        597.30        563.69        75.83 o                         
   0   8   0      93904.90      92112.09      1146.32 o                         
   1   8   0       1006.42        961.44        27.30 o                         
   2   8   0       2277.14       2238.99        41.28 o                         
   3   8   0       2272.53       2173.94        39.55 o                         
   4   8   0       6237.79       6171.74        87.03 o                         
   5   8   0        697.92        784.77        34.91 o                         
   6   8   0      11649.93      11653.29       166.16 o                         
   7   8   0        670.53        768.82        57.14 o                         
   8   8   0       5634.53       5539.31       168.31 o                         
   9   8   0          6.52         25.29        49.68 o                         
  10   8   0       1662.55       1567.80       103.45 o                         
   1   9   0      31901.62      30868.98       302.77 o                         
   2   9   0        720.26        678.33        26.21 o                         
   3   9   0        354.83        373.13        25.84 o                         
   4   9   0       8479.38       8249.59       110.25 o                         
   5   9   0      11227.64      10951.56       157.72 o                         
   6   9   0       1245.24       1145.13        48.62 o                         
   7   9   0      10464.65      10408.83       218.63 o                         
   8   9   0         32.11         18.96        46.40 o                         
   9   9   0          7.59         -5.69        47.61 o                         
  10   9   0         27.03        -45.20        59.62 o                         
   0  10   0      10775.67      10756.33       163.77 o                         
   1  10   0       1325.32       1382.59        34.29 o                         
   2  10   0      10325.17      10494.85       128.27 o                         
   3  10   0       7706.97       7439.46       116.71 o                         
   4  10   0       4571.97       4484.19        92.89 o                         
   5  10   0        198.38        208.86        30.03 o                         
   6  10   0      12889.49      12832.51       187.11 o                         
   7  10   0        265.17        286.72        55.76 o                         
   8  10   0        212.52        147.75        55.06 o                         
   9  10   0       1827.26       1985.09       124.78 o                         
  10  10   0        257.90          4.42       154.69 o                         
   1  11   0       8608.60       8528.16       128.40 o                         
   2  11   0      18843.56      18554.38       237.37 o                         
   3  11   0       1655.25       1672.54        83.84 o                         
   4  11   0       4537.18       4379.75        95.24 o                         
   5  11   0       1662.41       1630.80        62.34 o                         
   6  11   0        942.27        924.38        70.42 o                         
   7  11   0       2108.62       2111.61       118.23 o                         
   8  11   0       3830.23       3907.82       138.79 o                         
   9  11   0          9.31        -27.46        57.76 o                         
   0  12   0       4542.16       4502.35       103.56 o                         
   1  12   0        855.73        819.98        37.64 o                         
   2  12   0          1.82        -18.73        19.93 o                         
   3  12   0      22688.75      22351.72       285.05 o                         
   4  12   0        204.56        181.42        35.33 o                         
   5  12   0       4557.42       4594.73       117.47 o                         
   6  12   0        527.17        576.64        82.00 o                         
   7  12   0       3105.25       3069.07       139.50 o                         
   8  12   0        108.60        150.44        58.77 o                         
   9  12   0       3730.41       3678.06       165.89 o                         
   1  13   0        529.55        578.62        38.68 o                         
   2  13   0      11131.98      11175.01       153.54 o                         
   3  13   0        700.54        681.60        43.83 o                         
   4  13   0      15064.08      15168.17       256.08 o                         
   5  13   0        538.05        617.42        58.37 o                         
   6  13   0         26.33         74.31        49.13 o                         
   7  13   0        593.83        547.76       106.85 o                         
   8  13   0       3442.37       3377.63       189.04 o                         
   9  13   0         35.07         81.76       205.52 o                         
   0  14   0       3699.58       3744.56       138.70 o                         
   1  14   0       7774.00       7716.15       137.68 o                         
   2  14   0        187.34        164.97        29.71 o                         
   3  14   0       6329.49       6346.34       117.94 o                         
   4  14   0         96.89        107.65        41.54 o                         
   5  14   0       1441.44       1509.92        99.40 o                         
   6  14   0       2182.72       2105.39       103.74 o                         
   7  14   0        326.84        324.23        78.71 o                         
   8  14   0        261.54        168.07        64.27 o                         
   1  15   0       4259.92       4289.45       111.16 o                         
   2  15   0       3319.17       3186.67        96.36 o                         
   3  15   0       1334.65       1226.60        70.76 o                         
   4  15   0       2810.77       2862.24        90.94 o                         
   5  15   0       7669.25       7601.72       173.17 o                         
   6  15   0         20.32        -14.57        50.98 o                         
   7  15   0       1702.82       1425.09       121.26 o                         
   8  15   0       1922.04       1788.02       237.56 o                         
   0  16   0      17326.14      17760.59       406.80 o                         
   1  16   0        423.46        423.08        50.58 o                         
   2  16   0        921.98       1068.81        81.47 o                         
   3  16   0       2249.03       2386.25       148.02 o                         
   4  16   0       1351.34       1269.95        92.52 o                         
   5  16   0        213.26        226.81        54.55 o                         
   6  16   0       4843.82       4850.31       141.83 o                         
   7  16   0        630.34        532.68        81.69 o                         
   1  17   0       9497.36       9959.24       216.15 o                         
   2  17   0        146.70        126.19        49.75 o                         
   3  17   0        176.28        193.17        51.79 o                         
   4  17   0        314.83        312.63        63.30 o                         
   5  17   0       3025.95       3185.41       133.08 o                         
   6  17   0        106.31         66.87        57.44 o                         
   0  18   0       3149.81       3335.49       194.86 o                         
   1  18   0        231.32        255.10        55.40 o                         
   2  18   0       3008.63       3206.87       123.42 o                         
   3  18   0       1041.44       1067.13        89.92 o                         
   4  18   0       1545.06       1526.54       101.71 o                         
   5  18   0        144.09        145.74        64.53 o                         
   6  18   0       4562.76       4259.10       241.33 o                         
   1  19   0       2781.84       2919.32       190.10 o                         
   2  19   0       3143.60       3439.72       128.00 o                         
   3  19   0         36.43         45.24        54.79 o                         
   4  19   0       1417.60       1328.89        98.86 o                         
   5  19   0       1692.54       1726.52       148.81 o                         
   0  20   0       2032.89       2119.49       175.87 o                         
   1  20   0        600.58        552.42        81.44 o                         
   2  20   0          4.30         29.17        57.58 o                         
   3  20   0       4792.78       5048.00       163.71 o                         
   4  20   0        298.40        352.10       104.77 o                         
   1  21   0         16.74         76.71        72.29 o                         
 -11   0   1       1843.23       1975.41       172.34 o                         
  -9   0   1       1696.51       1716.79       153.42 o                         
  -7   0   1      10590.38      10967.04       219.93 o                         
  -5   0   1      53442.05      54268.81       843.66 o                         
  -3   0   1       4352.18       4830.50        81.59 o                         
  -1   0   1      21492.36      23933.09       325.58 o                         
   1   0   1      84188.16      86400.77      1311.76 o                         
   3   0   1       8743.24       8942.44       170.68 o                         
   5   0   1      36633.67      36347.04       584.35 o                         
   7   0   1       7364.65       7728.94       154.06 o                         
   9   0   1       2747.59       2879.36       158.84 o                         
  11   0   1       1668.34       1680.20       164.60 o                         
 -11   1   1         99.90        164.53        79.52 o                         
 -10   1   1       2932.99       3224.87       116.79 o                         
  -9   1   1       2415.12       2497.40        78.84 o                         
  -8   1   1       2097.94       2059.19        56.30 o                         
  -7   1   1        109.42        140.88        25.10 o                         
  -6   1   1      20224.14      20631.89       234.52 o                         
  -5   1   1       1890.32       1903.52        41.56 o                         
  -4   1   1      15844.16      15978.55       177.18 o                         
  -3   1   1       8043.62       8239.15        90.85 o                         
  -2   1   1         56.54        102.75         8.32 o                         
  -1   1   1       5694.59       6128.83        62.29 o                         
   0   1   1     119386.70     113758.59      1044.28 o                         
   1   1   1       1839.75       2023.32        23.95 o                         
   2   1   1      16561.72      17367.32       172.57 o                         
   3   1   1        132.53        194.32        11.51 o                         
   4   1   1        800.91        837.27        23.21 o                         
   5   1   1       3491.57       3605.15        55.27 o                         
   6   1   1      14011.52      14115.00       173.73 o                         
   7   1   1          0.20         23.97        20.13 o                         
   8   1   1       9624.12       9819.16       143.25 o                         
   9   1   1       2742.35       2883.31        92.35 o                         
  10   1   1        760.94        657.90        69.74 o                         
  11   1   1          2.25         -2.17        58.73 o                         
 -11   2   1       3707.20       3881.05       144.16 o                         
 -10   2   1       1011.91       1093.10        74.00 o                         
  -9   2   1         33.08         57.09        34.11 o                         
  -8   2   1       5028.19       5116.74        96.49 o                         
  -7   2   1       2413.17       2497.13        59.67 o                         
  -6   2   1       1906.48       2021.37        46.48 o                         
  -5   2   1       9767.98       9914.02       121.32 o                         
  -4   2   1      20848.96      21096.59       227.67 o                         
  -3   2   1      10836.22      10760.50       114.16 o                         
  -2   2   1       5594.30       5782.57        63.20 o                         
  -1   2   1      59212.05      62272.77       591.82 o                         
   0   2   1       3064.12       3266.39        37.16 o                         
   1   2   1      11530.44      12243.99       116.76 o                         
   2   2   1       2998.63       2989.54        41.45 o                         
   3   2   1         15.31         69.90        13.30 o                         
   4   2   1      35658.61      36737.47       425.86 o                         
   5   2   1       1392.93       1480.61        33.28 o                         
   6   2   1        449.87        488.87        30.56 o                         
   7   2   1      16631.10      16925.80       220.96 o                         
   8   2   1        938.52        934.59        45.38 o                         
   9   2   1          7.85         52.49        35.82 o                         
  10   2   1       3141.00       3252.45       108.11 o                         
  11   2   1        882.89        833.98        86.32 o                         
 -11   3   1        434.10        471.96        82.58 o                         
 -10   3   1        309.30        312.24        46.50 o                         
  -9   3   1       8120.95       8448.68       168.99 o                         
  -8   3   1        476.76        517.33        43.26 o                         
  -7   3   1       6665.07       6601.35       113.85 o                         
  -6   3   1      13701.25      13795.15       156.42 o                         
  -5   3   1       5082.69       5240.52        72.33 o                         
  -4   3   1        211.62        239.49        14.37 o                         
  -3   3   1      28107.29      28781.47       299.36 o                         
  -2   3   1         20.96         80.48        12.48 o                         
  -1   3   1      24707.43      26249.66       286.66 o                         
   0   3   1       1639.33       1897.11        35.09 o                         
   1   3   1       1586.88       1699.89        22.81 o                         
   2   3   1      16800.78      17421.61       184.55 o                         
   3   3   1      62645.68      62884.52       606.24 o                         
   4   3   1       2636.14       2632.96        41.09 o                         
   5   3   1      10109.71      10331.16       126.09 o                         
   6   3   1       2694.39       2779.68        59.41 o                         
   7   3   1        597.70        616.84        38.03 o                         
   8   3   1        118.28        140.04        33.15 o                         
   9   3   1       5970.14       6243.47       131.80 o                         
  10   3   1        107.42         65.99        41.51 o                         
  11   3   1       2235.61       2364.25       135.78 o                         
 -11   4   1          1.07         32.49        56.19 o                         
 -10   4   1       7929.34       8274.58       180.56 o                         
  -9   4   1         56.01         85.63        36.68 o                         
  -8   4   1       5789.11       5771.06       125.55 o                         
  -7   4   1         11.77         31.61        25.57 o                         
  -6   4   1        314.26        394.82        22.82 o                         
  -5   4   1        427.27        478.34        21.34 o                         
  -4   4   1       8789.24       9131.16        95.26 o                         
  -3   4   1        565.13        616.27        15.37 o                         
  -2   4   1      99987.76     101032.69      1014.20 o                         
  -1   4   1         66.29        112.61        11.85 o                         
   0   4   1        145.22        210.07        16.03 o                         
   1   4   1         10.98         44.49         7.42 o                         
   2   4   1      22721.85      23002.41       209.90 o                         
   3   4   1        501.26        550.55        16.83 o                         
   4   4   1      27853.20      27689.17       280.97 o                         
   5   4   1       1584.04       1608.30        34.61 o                         
   6   4   1       8228.47       8339.53       120.35 o                         
   7   4   1         60.75         71.93        23.12 o                         
   8   4   1      10348.62      10620.89       192.80 o                         
   9   4   1         47.88         60.92        37.74 o                         
  10   4   1       6267.36       6720.36       139.63 o                         
  11   4   1          9.52         26.87        66.46 o                         
 -11   5   1        386.56        439.85        66.86 o                         
 -10   5   1         99.38        165.74        57.36 o                         
  -9   5   1       9558.04       9989.26       215.99 o                         
  -8   5   1        298.00        408.89        46.66 o                         
  -7   5   1       5634.67       5704.00       110.02 o                         
  -6   5   1       6247.50       6240.97        94.41 o                         
  -5   5   1       3888.84       4015.87        56.51 o                         
  -4   5   1        275.54        336.23        15.55 o                         
  -3   5   1      25068.90      24688.63       238.93 o                         
  -2   5   1        174.11        223.08        13.78 o                         
  -1   5   1      36493.75      37506.91       349.25 o                         
   0   5   1       1063.10       1170.48        21.54 o                         
   1   5   1        306.71        314.45        17.52 o                         
   2   5   1      14973.97      14970.67       142.70 o                         
   3   5   1      43562.72      43454.39       407.06 o                         
   4   5   1       4365.04       4359.57        57.93 o                         
   5   5   1      14035.16      14109.19       150.95 o                         
   6   5   1       1352.16       1334.90        38.99 o                         
   7   5   1        578.57        666.71        45.37 o                         
   8   5   1         15.73         73.95        41.43 o                         
   9   5   1       7184.99       7539.78       150.88 o                         
  10   5   1        180.81        196.29        54.31 o                         
 -11   6   1       1243.12        868.83       144.23 o                         
 -10   6   1        837.71        739.94        85.85 o                         
  -9   6   1         42.03         74.06        48.09 o                         
  -8   6   1       7346.24       7410.38       181.28 o                         
  -7   6   1       1610.67       1667.82        59.78 o                         
  -6   6   1        616.25        663.39        32.74 o                         
  -5   6   1      10622.09      10628.37       135.48 o                         
  -4   6   1      17179.61      17035.59       174.97 o                         
  -3   6   1       1619.37       1633.48        29.23 o                         
  -2   6   1       4828.39       4866.99        62.05 o                         
  -1   6   1      11985.25      11673.30       120.03 o                         
   0   6   1       6929.05       6666.21        71.42 o                         
   1   6   1      11104.34      10905.79       109.46 o                         
   2   6   1       5770.85       5529.64        67.14 o                         
   3   6   1        260.39        294.79        14.47 o                         
   4   6   1      37919.86      37184.94       355.90 o                         
   5   6   1       1387.22       1449.37        49.78 o                         
   6   6   1        672.95        663.03        37.31 o                         
   7   6   1       6212.62       6365.85       139.41 o                         
   8   6   1       1220.48       1143.73        60.53 o                         
   9   6   1        111.94        105.82        43.82 o                         
  10   6   1       3922.21       4148.48       180.85 o                         
 -10   7   1       1925.51       1827.12       104.57 o                         
  -9   7   1       2591.67       2504.25       109.44 o                         
  -8   7   1       2224.60       2287.80       109.35 o                         
  -7   7   1        182.17        219.76        35.00 o                         
  -6   7   1       7313.70       7427.08       109.64 o                         
  -5   7   1        444.28        482.60        27.02 o                         
  -4   7   1      11800.65      11475.31       135.35 o                         
  -3   7   1       8311.13       7990.97        98.86 o                         
  -2   7   1        537.32        524.17        20.63 o                         
  -1   7   1      10224.64      10219.26       109.39 o                         
   0   7   1      62203.55      61493.54       545.17 o                         
   1   7   1       4343.87       4194.72        64.09 o                         
   2   7   1       2165.53       2092.82        36.86 o                         
   3   7   1        873.54        912.19        26.75 o                         
   4   7   1         28.93         83.21        17.90 o                         
   5   7   1       5187.63       5064.07        81.73 o                         
   6   7   1      14155.87      14241.31       193.92 o                         
   7   7   1         13.86         14.42        31.14 o                         
   8   7   1       5266.86       5293.29       128.86 o                         
   9   7   1       3213.25       3257.14       121.80 o                         
  10   7   1        518.93        451.30        71.60 o                         
 -10   8   1        339.45        273.83        75.27 o                         
  -9   8   1       1261.44       1421.24        91.71 o                         
  -8   8   1         10.68         18.82        46.65 o                         
  -7   8   1       9975.22       9949.34       183.99 o                         
  -6   8   1         32.45         26.78        22.56 o                         
  -5   8   1      25061.16      24749.17       284.34 o                         
  -4   8   1        177.54        189.82        20.14 o                         
  -3   8   1         84.98        110.02        17.14 o                         
  -2   8   1       1869.83       1763.21        34.75 o                         
  -1   8   1      11037.97      10865.87       117.57 o                         
   0   8   1         65.30         75.69        12.28 o                         
   1   8   1      44805.82      43663.82       421.48 o                         
   2   8   1        136.76        171.28        16.03 o                         
   3   8   1       3855.17       3677.80        58.74 o                         
   4   8   1        387.71        432.53        27.76 o                         
   5   8   1      15904.71      16126.85       197.45 o                         
   6   8   1        370.57        389.00        34.85 o                         
   7   8   1       7514.49       7422.37       153.07 o                         
   8   8   1       1028.79       1130.22        71.11 o                         
   9   8   1       1099.19       1210.43        90.80 o                         
  10   8   1         27.03         27.61        55.58 o                         
 -10   9   1       1699.78       1722.67       120.65 o                         
  -9   9   1       1035.83       1066.47       139.45 o                         
  -8   9   1        588.93        584.14        71.30 o                         
  -7   9   1        768.98        807.49        61.02 o                         
  -6   9   1      15867.21      15608.01       216.33 o                         
  -5   9   1       1406.44       1412.62        54.24 o                         
  -4   9   1       8884.11       8651.54       129.29 o                         
  -3   9   1       1605.79       1637.57        46.71 o                         
  -2   9   1       1673.33       1704.60        36.30 o                         
  -1   9   1       3298.17       3192.96        74.02 o                         
   0   9   1      38629.31      37547.35       344.92 o                         
   1   9   1       8012.19       7767.11        92.91 o                         
   2   9   1      12344.92      12125.53       142.27 o                         
   3   9   1       1134.44       1164.87        33.51 o                         
   4   9   1       1588.25       1663.68        63.45 o                         
   5   9   1       1289.45       1308.70        47.29 o                         
   6   9   1      10648.87      10577.15       172.35 o                         
   7   9   1          1.42         26.00        35.39 o                         
   8   9   1       5245.33       5251.01       152.41 o                         
   9   9   1       1074.44       1199.34        97.06 o                         
  10   9   1        128.89         93.90        59.78 o                         
 -10  10   1        533.50        308.40       115.20 o                         
  -9  10   1         11.43          1.76        58.69 o                         
  -8  10   1       2780.02       2811.81       132.96 o                         
  -7  10   1       3063.21       3060.83       129.92 o                         
  -6  10   1        291.13        292.12        40.96 o                         
  -5  10   1       6756.57       6475.79       140.68 o                         
  -4  10   1       4010.94       3839.06        78.86 o                         
  -3  10   1       5208.44       4980.16        89.39 o                         
  -2  10   1       5984.50       5832.15        96.35 o                         
  -1  10   1      18879.14      18922.28       197.14 o                         
   0  10   1        453.21        485.19        23.66 o                         
   1  10   1      14198.82      13952.46       152.78 o                         
   2  10   1       1559.97       1665.65        40.56 o                         
   3  10   1          6.69         10.62        18.81 o                         
   4  10   1       7083.97       6871.07       113.76 o                         
   5  10   1        938.68        905.36        47.71 o                         
   6  10   1         40.91         51.06        30.83 o                         
   7  10   1      11196.64      11233.80       236.19 o                         
   8  10   1        601.44        687.12       119.54 o                         
   9  10   1         47.67         69.03        56.01 o                         
  -9  11   1       2236.09       2246.67       147.36 o                         
  -8  11   1          5.91         12.88        75.91 o                         
  -7  11   1       4880.57       4923.36       143.23 o                         
  -6  11   1       5408.53       5396.00       127.95 o                         
  -5  11   1       3044.86       2852.46        88.32 o                         
  -4  11   1       2311.24       2136.78        61.17 o                         
  -3  11   1      11799.85      11394.21       163.61 o                         
  -2  11   1       1036.56       1026.96        39.42 o                         
  -1  11   1       2656.88       2674.28        51.51 o                         
   0  11   1       2958.20       2899.60        50.32 o                         
   1  11   1        474.40        534.92        27.59 o                         
   2  11   1       6407.84       6508.69       102.12 o                         
   3  11   1      26039.62      25232.72       334.87 o                         
   4  11   1       1074.94        963.95        49.30 o                         
   5  11   1       2966.20       2991.42        75.25 o                         
   6  11   1       2686.09       2588.99        82.46 o                         
   7  11   1        725.01        814.57        77.50 o                         
   8  11   1        500.03        530.23        81.38 o                         
   9  11   1       1670.86       1588.95       122.39 o                         
  -9  12   1        128.76        140.03        75.04 o                         
  -8  12   1       3649.81       3679.63       160.62 o                         
  -7  12   1         99.15        124.07        50.94 o                         
  -6  12   1        455.07        494.99        59.30 o                         
  -5  12   1       1561.39       1441.83        71.60 o                         
  -4  12   1       6187.18       5790.68       119.08 o                         
  -3  12   1        409.18        394.34        35.16 o                         
  -2  12   1      26724.54      26766.66       308.29 o                         
  -1  12   1         10.24         49.57        19.84 o                         
   0  12   1        367.66        432.23        31.93 o                         
   1  12   1       1711.91       1679.18        42.95 o                         
   2  12   1       8584.74       8447.12       130.88 o                         
   3  12   1        162.85        183.46        32.40 o                         
   4  12   1      11585.60      11593.24       186.78 o                         
   5  12   1       1482.75       1413.06        63.85 o                         
   6  12   1       2376.09       2360.18        99.52 o                         
   7  12   1         16.03        -11.73        58.34 o                         
   8  12   1       3366.23       3466.10       152.94 o                         
   9  12   1        116.86         18.73        66.55 o                         
  -9  13   1       5973.73       6143.39       517.11 o                         
  -8  13   1         92.55         29.69        66.18 o                         
  -7  13   1       1033.40       1212.62       109.41 o                         
  -6  13   1       1371.85       1422.84        79.93 o                         
  -5  13   1        228.25        249.15        57.48 o                         
  -4  13   1        776.00        756.56        54.41 o                         
  -3  13   1      15667.00      15369.15       200.32 o                         
  -2  13   1         76.48         74.65        24.33 o                         
  -1  13   1       9423.87       9427.63       143.74 o                         
   0  13   1         71.46         87.27        24.13 o                         
   1  13   1       2560.89       2467.92        77.37 o                         
   2  13   1       1927.91       2060.94        80.42 o                         
   3  13   1      11325.17      11540.26       185.65 o                         
   4  13   1        782.23        827.62        70.44 o                         
   5  13   1       7126.61       7081.52       156.34 o                         
   6  13   1         77.73         91.84        48.16 o                         
   7  13   1        264.99        275.99        75.25 o                         
   8  13   1          1.71          7.64        62.94 o                         
  -8  14   1       4816.41       5066.74       197.42 o                         
  -7  14   1        445.38        261.91        75.92 o                         
  -6  14   1        209.88        156.47        48.91 o                         
  -5  14   1       2843.07       2718.21       106.40 o                         
  -4  14   1       7016.13       6871.07       140.78 o                         
  -3  14   1         78.86         97.46        32.03 o                         
  -2  14   1       3240.74       3236.86        72.57 o                         
  -1  14   1       1355.43       1540.03        60.11 o                         
   0  14   1       4371.67       4181.29        93.46 o                         
   1  14   1       2833.28       2739.66        86.31 o                         
   2  14   1       4920.60       5027.68       106.85 o                         
   3  14   1        267.27        275.26        36.38 o                         
   4  14   1      12277.03      12701.04       229.46 o                         
   5  14   1        777.36        801.46        81.92 o                         
   6  14   1          0.54        -26.02        47.24 o                         
   7  14   1       1119.86       1058.89       110.23 o                         
   8  14   1        920.70        842.81       120.82 o                         
  -8  15   1        861.94        869.16       170.66 o                         
  -7  15   1        661.11        514.56       102.80 o                         
  -6  15   1       1805.58       1854.89       105.67 o                         
  -5  15   1         12.61         -8.93        44.59 o                         
  -4  15   1       3805.48       3769.29       126.78 o                         
  -3  15   1       4242.29       4138.25       103.58 o                         
  -2  15   1        406.63        359.12        47.93 o                         
  -1  15   1       1800.64       1742.62        66.30 o                         
   0  15   1      13038.32      13228.44       225.73 o                         
   1  15   1        243.25        204.60        41.97 o                         
   2  15   1        565.44        564.93        53.02 o                         
   3  15   1       3451.31       3575.10       105.48 o                         
   4  15   1          0.02         -3.99        38.59 o                         
   5  15   1       1573.23       1440.60        83.49 o                         
   6  15   1       3826.55       4092.05       157.28 o                         
   7  15   1        139.12         86.30        60.29 o                         
  -7  16   1       3082.85       2955.35       138.13 o                         
  -6  16   1         14.53          4.07        49.92 o                         
  -5  16   1       8147.92       7961.98       165.79 o                         
  -4  16   1         19.60         -4.90        46.18 o                         
  -3  16   1          2.45         14.55        44.19 o                         
  -2  16   1       2315.86       2246.34       113.32 o                         
  -1  16   1       2874.44       3175.57       111.59 o                         
   0  16   1          8.51         70.35        36.82 o                         
   1  16   1      11201.92      11522.19       209.54 o                         
   2  16   1        490.08        356.61        49.63 o                         
   3  16   1       1538.10       1621.42       104.91 o                         
   4  16   1        188.32        182.03        54.45 o                         
   5  16   1       4905.91       5215.11       143.88 o                         
   6  16   1        635.16        668.47        79.00 o                         
   7  16   1       3047.69       2973.76       134.18 o                         
  -7  17   1         60.92       -114.91       114.91 o                         
  -6  17   1       6781.92       6555.07       265.12 o                         
  -5  17   1        123.46         46.65        55.87 o                         
  -4  17   1       2300.49       2196.00       110.04 o                         
  -3  17   1        105.16        105.79        52.90 o                         
  -2  17   1        959.41        835.45        74.35 o                         
  -1  17   1        158.47        170.79        48.98 o                         
   0  17   1       7714.06       8189.87       188.31 o                         
   1  17   1        503.40        530.51        55.22 o                         
   2  17   1       5858.84       6164.62       169.36 o                         
   3  17   1        101.13        108.49        48.90 o                         
   4  17   1       1161.31       1167.31       102.49 o                         
   5  17   1         39.39         38.45        62.97 o                         
   6  17   1       3976.48       4061.43       166.37 o                         
  -6  18   1         54.21        -68.34        93.80 o                         
  -5  18   1       2606.91       2482.00       124.31 o                         
  -4  18   1        430.14        359.21       116.14 o                         
  -3  18   1       1933.93       1966.78       104.11 o                         
  -2  18   1       1573.60       1687.63        96.63 o                         
  -1  18   1       6048.41       6356.98       167.86 o                         
   0  18   1          9.63         31.65        45.12 o                         
   1  18   1       4996.24       5274.71       172.22 o                         
   2  18   1        270.13        172.41        55.64 o                         
   3  18   1         37.34         23.28        55.59 o                         
   4  18   1        919.03        811.12        83.71 o                         
   5  18   1        459.65        378.73        82.52 o                         
   6  18   1         29.60        132.59       110.49 o                         
  -5  19   1        705.19        610.78        88.63 o                         
  -4  19   1        915.66        908.00        98.98 o                         
  -3  19   1       2555.95       2688.41       142.22 o                         
  -2  19   1        109.73        116.04        53.02 o                         
  -1  19   1        947.02        929.44        82.96 o                         
   0  19   1       3118.34       3454.91       158.79 o                         
   1  19   1          4.05          3.48        54.69 o                         
   2  19   1        784.97        905.39        92.85 o                         
   3  19   1       4371.31       4676.54       163.80 o                         
   4  19   1         93.85         59.74        58.99 o                         
   5  19   1        569.48        467.77       106.62 o                         
  -4  20   1       2079.21       2029.62       203.31 o                         
  -3  20   1         34.58         47.05        55.64 o                         
  -2  20   1       5465.99       5683.54       187.24 o                         
  -1  20   1         19.83        -17.85        55.13 o                         
   0  20   1         45.31         12.49        57.93 o                         
   1  20   1       1084.16        907.93       101.11 o                         
   2  20   1       1683.01       1622.48       112.92 o                         
   3  20   1        108.05        103.61        67.07 o                         
   4  20   1       3793.34       3926.91       322.64 o                         
  -1  21   1       2680.10       2723.63       202.35 o                         
   0  21   1         12.63         32.27        63.18 o                         
   1  21   1        849.80        891.82       163.78 o                         
 -10   0   2       4533.04       4501.91       173.99 o                         
  -8   0   2        507.67        511.21        54.23 o                         
  -6   0   2      16022.53      16790.08       293.38 o                         
  -4   0   2      52350.75      52552.80       723.56 o                         
  -2   0   2       9606.59      10694.87       141.47 o                         
   0   0   2      80099.87      80969.02       997.78 o                         
   2   0   2       8203.16       8439.39       168.29 o                         
   4   0   2       4800.12       4821.58       104.72 o                         
   6   0   2      22174.53      22056.58       341.17 o                         
   8   0   2      12029.48      12249.82       227.95 o                         
  10   0   2        283.92        330.78        79.63 o                         
 -11   1   2       4057.22       3800.94       194.80 o                         
 -10   1   2          1.64         16.26        45.91 o                         
  -9   1   2       1927.35       1932.47        69.89 o                         
  -8   1   2       4483.45       4559.19        89.26 o                         
  -7   1   2       9459.96       9564.57       136.03 o                         
  -6   1   2          1.75          6.43        16.89 o                         
  -5   1   2      30733.91      31245.42       333.79 o                         
  -4   1   2       1205.83       1164.90        25.16 o                         
  -3   1   2       3424.21       3535.91        43.19 o                         
  -2   1   2        733.53        797.50        14.34 o                         
  -1   1   2      33552.21      36445.51       366.66 o                         
   0   1   2      11829.62      12731.91       125.00 o                         
   1   1   2      83079.40      84250.83       801.03 o                         
   2   1   2       5866.00       5931.79        62.80 o                         
   3   1   2       6344.73       6569.51        71.81 o                         
   4   1   2       5763.17       5842.01        68.94 o                         
   5   1   2       6304.00       6462.87        84.70 o                         
   6   1   2        229.95        281.75        25.62 o                         
   7   1   2      13398.38      13477.65       166.09 o                         
   8   1   2         35.06         56.20        26.63 o                         
   9   1   2       2566.07       2642.55        73.41 o                         
  10   1   2       1113.20       1194.08        79.45 o                         
  11   1   2        575.99        537.98        85.64 o                         
 -11   2   2         86.67         76.84        63.63 o                         
 -10   2   2       3426.88       3778.99       112.97 o                         
  -9   2   2       3916.66       3930.33       106.80 o                         
  -8   2   2        453.72        525.33        42.03 o                         
  -7   2   2       2985.60       3111.02        70.39 o                         
  -6   2   2      29668.77      29633.09       342.09 o                         
  -5   2   2       1831.64       1840.60        49.39 o                         
  -4   2   2        885.98        851.05        23.05 o                         
  -3   2   2      32277.54      32744.91       339.03 o                         
  -2   2   2       4202.98       4419.04        49.80 o                         
  -1   2   2      10038.01      10584.65       237.06 o                         
   0   2   2      19175.46      20317.98       180.87 o                         
   1   2   2        856.81        900.97        16.60 o                         
   2   2   2      28684.11      29024.72       284.35 o                         
   3   2   2       4729.16       4846.58        59.45 o                         
   4   2   2       5477.96       5479.99        66.09 o                         
   5   2   2      16678.39      16955.61       182.73 o                         
   6   2   2       1526.36       1634.35        47.01 o                         
   7   2   2        345.04        342.33        32.01 o                         
   8   2   2       5433.57       5504.65        98.94 o                         
   9   2   2       2966.69       3190.13       100.73 o                         
  10   2   2         34.38         42.89        45.34 o                         
  11   2   2        866.29        830.49        86.40 o                         
 -11   3   2       1870.18       1835.96       144.46 o                         
 -10   3   2       3811.64       3958.99       121.23 o                         
  -9   3   2        100.44         76.22        38.04 o                         
  -8   3   2       6210.47       6529.92       131.17 o                         
  -7   3   2         52.88         83.93        21.83 o                         
  -6   3   2       4366.89       4541.30        70.69 o                         
  -5   3   2       9797.61       9747.09       113.78 o                         
  -4   3   2       6724.10       6689.68        79.68 o                         
  -3   3   2       3863.70       3843.59        46.45 o                         
  -2   3   2      90112.65      92211.10      1049.51 o                         
  -1   3   2      32365.54      33915.40       367.72 o                         
   0   3   2        426.18        483.83        13.07 o                         
   1   3   2        395.17        488.92        21.84 o                         
   2   3   2       3828.01       4059.53        50.29 o                         
   3   3   2       5058.97       5201.55        63.91 o                         
   4   3   2      43130.07      43563.43       453.05 o                         
   5   3   2        201.81        279.54        17.70 o                         
   6   3   2       3719.61       3792.88        99.15 o                         
   7   3   2       7325.45       7388.72       119.61 o                         
   8   3   2       3616.54       3720.84        80.31 o                         
   9   3   2         25.53         63.74        36.87 o                         
  10   3   2       3366.63       3369.45       105.02 o                         
  11   3   2         10.80        -32.91        72.51 o                         
 -11   4   2         30.43         88.89        57.94 o                         
 -10   4   2         16.23         51.22        49.21 o                         
  -9   4   2       9835.71      10042.84       175.84 o                         
  -8   4   2          4.08         -5.53        29.94 o                         
  -7   4   2      17615.24      18145.16       231.25 o                         
  -6   4   2         61.60         91.14        15.53 o                         
  -5   4   2       8325.13       8333.50        91.96 o                         
  -4   4   2       2201.65       2116.41        32.47 o                         
  -3   4   2      12075.09      11997.60       122.30 o                         
  -2   4   2       1517.97       1753.57        30.79 o                         
  -1   4   2      70847.66      71261.34       719.28 o                         
   0   4   2        299.96        382.39        15.11 o                         
   1   4   2        393.25        403.93        14.45 o                         
   2   4   2         13.01         59.08        11.07 o                         
   3   4   2      78667.26      78914.37       759.49 o                         
   4   4   2        106.53        165.01        14.61 o                         
   5   4   2       6041.97       6121.27        84.71 o                         
   6   4   2        169.60        227.93        26.13 o                         
   7   4   2        414.36        452.55        34.37 o                         
   8   4   2          8.27          9.29        33.65 o                         
   9   4   2       5432.22       5456.32       125.26 o                         
  10   4   2         27.13         25.23        40.87 o                         
  11   4   2       4555.68       4439.59       377.88 o                         
 -11   5   2        890.48        693.97        86.31 o                         
 -10   5   2       3209.14       3329.44       142.16 o                         
  -9   5   2        285.78        251.86        52.80 o                         
  -8   5   2       8411.12       8447.25       160.39 o                         
  -7   5   2        585.47        686.91        40.28 o                         
  -6   5   2       3656.13       3699.40        61.48 o                         
  -5   5   2       3177.60       3196.51        46.29 o                         
  -4   5   2       9870.40      10162.42       104.62 o                         
  -3   5   2       5731.13       5719.98        71.62 o                         
  -2   5   2      63173.73      64401.08       655.67 o                         
  -1   5   2      11512.53      11383.50       122.54 o                         
   0   5   2       5178.50       5008.16        61.95 o                         
   1   5   2       1252.32       1313.03        24.71 o                         
   2   5   2      12441.85      12526.19       128.25 o                         
   3   5   2       2824.76       2799.21        41.21 o                         
   4   5   2      37115.81      36733.45       351.48 o                         
   5   5   2         30.01         37.66        16.13 o                         
   6   5   2       4060.56       4162.63        77.55 o                         
   7   5   2       3285.19       3348.21        92.09 o                         
   8   5   2       3118.15       3134.68        88.44 o                         
   9   5   2        194.13        238.53        41.66 o                         
  10   5   2       4538.70       4643.59       123.85 o                         
 -11   6   2        147.89        142.49        74.62 o                         
 -10   6   2       1936.64       2058.95       104.79 o                         
  -9   6   2       4763.64       4990.11       144.62 o                         
  -8   6   2         21.14         35.84        45.75 o                         
  -7   6   2       2422.36       2405.29        63.40 o                         
  -6   6   2       9231.71       9515.63       128.45 o                         
  -5   6   2       3511.71       3398.97        57.89 o                         
  -4   6   2       2980.47       3070.71        62.54 o                         
  -3   6   2      35588.45      34384.53       345.27 o                         
  -2   6   2        105.33        168.25        16.44 o                         
  -1   6   2      12265.12      12036.06       140.18 o                         
   0   6   2      13144.79      13026.84       140.71 o                         
   1   6   2        344.21        310.06        15.51 o                         
   2   6   2      10999.31      10543.00       112.66 o                         
   3   6   2       6989.17       6968.90        81.58 o                         
   4   6   2        197.43        250.07        16.90 o                         
   5   6   2      15056.02      14939.62       161.07 o                         
   6   6   2       3736.35       3560.67        82.25 o                         
   7   6   2        305.81        333.46        39.40 o                         
   8   6   2       2741.74       2708.28        84.63 o                         
   9   6   2       3865.22       3998.31       117.94 o                         
  10   6   2         15.41         27.10        47.85 o                         
 -10   7   2         95.68         72.05        59.52 o                         
  -9   7   2       1850.35       1962.72       110.90 o                         
  -8   7   2       4793.48       4728.22       135.51 o                         
  -7   7   2       5045.77       5071.35       117.14 o                         
  -6   7   2        182.20        192.68        26.58 o                         
  -5   7   2      22257.62      22641.62       245.05 o                         
  -4   7   2       2902.43       2908.87        50.98 o                         
  -3   7   2        264.08        314.54        24.89 o                         
  -2   7   2       2137.45       2111.27        48.46 o                         
  -1   7   2       1008.51        960.30        24.86 o                         
   0   7   2      10827.71      10537.92       137.75 o                         
   1   7   2      55793.04      54153.71       506.22 o                         
   2   7   2       6634.54       6456.06        78.55 o                         
   3   7   2       2094.13       2066.06        36.20 o                         
   4   7   2       8054.73       7905.65       100.74 o                         
   5   7   2       4726.39       4750.74        78.56 o                         
   6   7   2          9.50         19.74        25.16 o                         
   7   7   2       6111.15       6119.08       123.41 o                         
   8   7   2         78.86         91.28        40.83 o                         
   9   7   2       2170.22       2338.47        95.09 o                         
  10   7   2       1462.39       1551.55        93.62 o                         
 -10   8   2       2912.32       2965.35       167.93 o                         
  -9   8   2          9.48         77.30        68.80 o                         
  -8   8   2        418.97        389.86        58.35 o                         
  -7   8   2       1120.61       1231.52        64.33 o                         
  -6   8   2      11034.48      11152.95       161.12 o                         
  -5   8   2        311.52        344.75        31.43 o                         
  -4   8   2      28472.08      27615.84       327.37 o                         
  -3   8   2         55.99         84.73        17.45 o                         
  -2   8   2       3412.04       3306.56        54.68 o                         
  -1   8   2       1426.59       1336.86        28.44 o                         
   0   8   2      36788.70      36553.44       349.99 o                         
   1   8   2        352.62        449.28        33.41 o                         
   2   8   2      12105.15      11805.01       137.68 o                         
   3   8   2       2688.69       2709.22        49.75 o                         
   4   8   2       1095.26       1043.08        33.00 o                         
   5   8   2         98.70         81.84        20.55 o                         
   6   8   2      13426.57      13573.47       206.61 o                         
   7   8   2          5.72         18.91        34.15 o                         
   8   8   2       8543.60       9132.74       183.98 o                         
   9   8   2         36.72         -2.57        61.47 o                         
  10   8   2         69.44         31.96        57.79 o                         
 -10   9   2         60.35         -9.96        59.82 o                         
  -9   9   2        964.33        801.96       109.70 o                         
  -8   9   2       1830.82       1914.51       107.37 o                         
  -7   9   2       4280.90       4347.46       124.73 o                         
  -6   9   2          2.35         64.50        30.54 o                         
  -5   9   2      21310.76      20357.41       258.64 o                         
  -4   9   2        701.82        707.09        36.37 o                         
  -3   9   2       3075.20       3196.01        73.03 o                         
  -2   9   2       1371.34       1307.31        38.04 o                         
  -1   9   2      12208.56      12166.06       145.23 o                         
   0   9   2       9060.74       8716.62       101.60 o                         
   1   9   2      29615.54      29426.23       304.99 o                         
   2   9   2       2785.47       2580.09        49.71 o                         
   3   9   2       4407.09       4422.03        69.35 o                         
   4   9   2        484.73        611.93        34.04 o                         
   5   9   2       3250.62       3248.51        67.90 o                         
   6   9   2        492.47        512.69        44.70 o                         
   7   9   2      11455.28      11301.10       206.90 o                         
   8   9   2        426.43        545.88        74.47 o                         
   9   9   2       1330.25       1312.08        96.82 o                         
  10   9   2        602.23        452.11       186.73 o                         
 -10  10   2       3214.01       3348.33       188.71 o                         
  -9  10   2       1552.20       1418.93       131.22 o                         
  -8  10   2          2.52         13.02        53.16 o                         
  -7  10   2       1562.58       1510.10        84.21 o                         
  -6  10   2      15417.02      15218.16       249.72 o                         
  -5  10   2          3.20         47.36        28.04 o                         
  -4  10   2       1898.95       1794.16        53.55 o                         
  -3  10   2       8215.72       8088.52       124.17 o                         
  -2  10   2        956.13        932.42        35.80 o                         
  -1  10   2       3521.54       3434.14        63.08 o                         
   0  10   2      16464.96      16210.16       181.50 o                         
   1  10   2         35.23         36.37        17.16 o                         
   2  10   2      15736.05      15597.31       190.03 o                         
   3  10   2       3877.59       3806.49        72.62 o                         
   4  10   2       1884.31       1813.25        50.96 o                         
   5  10   2       3881.03       3848.69        82.80 o                         
   6  10   2       2520.78       2491.69        77.02 o                         
   7  10   2         21.13         14.73        38.42 o                         
   8  10   2       3793.24       3835.70       183.04 o                         
   9  10   2       1398.34       1405.75       104.10 o                         
  -9  11   2        316.54        280.66       106.78 o                         
  -8  11   2       1717.00       1694.91       114.99 o                         
  -7  11   2        461.54        483.56        62.41 o                         
  -6  11   2       3774.21       3607.31       102.99 o                         
  -5  11   2       6491.58       6257.10       124.70 o                         
  -4  11   2       2711.80       2727.94        77.66 o                         
  -3  11   2       1423.65       1306.22        57.36 o                         
  -2  11   2      28828.65      28397.53       321.83 o                         
  -1  11   2       6437.15       6338.69        96.00 o                         
   0  11   2        108.75        118.19        18.61 o                         
   1  11   2       2017.72       2098.18        46.31 o                         
   2  11   2        169.27        244.80        25.21 o                         
   3  11   2       1449.03       1433.77        54.92 o                         
   4  11   2      14064.09      13804.48       194.11 o                         
   5  11   2        358.03        344.70        36.85 o                         
   6  11   2       2587.95       2725.99        89.39 o                         
   7  11   2       3928.05       3903.98       151.82 o                         
   8  11   2       2685.73       2562.14       138.24 o                         
   9  11   2        157.83        185.26        71.86 o                         
  -9  12   2       5738.19       5860.67       245.50 o                         
  -8  12   2         33.28        -51.31        57.57 o                         
  -7  12   2       5033.96       4904.07       148.82 o                         
  -6  12   2          3.01         22.63        36.51 o                         
  -5  12   2       1455.14       1493.84        65.86 o                         
  -4  12   2       3416.07       3242.82        87.11 o                         
  -3  12   2       9017.63       8862.12       142.68 o                         
  -2  12   2        875.11        888.61        40.02 o                         
  -1  12   2      19217.80      19072.23       228.80 o                         
   0  12   2        668.19        721.27        38.66 o                         
   1  12   2          1.80         32.77        18.54 o                         
   2  12   2         16.16         42.94        25.00 o                         
   3  12   2      21707.34      21350.26       295.37 o                         
   4  12   2        690.64        674.87        48.66 o                         
   5  12   2       6164.07       5981.96       134.69 o                         
   6  12   2       1509.30       1428.89        83.96 o                         
   7  12   2          1.75        -13.54        46.92 o                         
   8  12   2          7.98         47.86        62.28 o                         
   9  12   2       2158.25       1886.40       134.85 o                         
  -9  13   2        215.25        286.46       133.65 o                         
  -8  13   2       7767.08       8284.16       247.69 o                         
  -7  13   2        346.17        389.98        65.37 o                         
  -6  13   2       1190.24       1196.93        88.16 o                         
  -5  13   2        218.00        187.44        44.70 o                         
  -4  13   2       5169.92       4929.60       104.16 o                         
  -3  13   2       1176.65       1231.67        54.17 o                         
  -2  13   2      12839.32      13290.25       175.66 o                         
  -1  13   2       1605.07       1620.85        54.59 o                         
   0  13   2       6362.68       6418.57       109.73 o                         
   1  13   2        423.09        387.73        43.98 o                         
   2  13   2       6504.60       6351.17       126.02 o                         
   3  13   2        410.36        413.21        42.24 o                         
   4  13   2      12832.36      12601.83       203.77 o                         
   5  13   2         29.79          6.91        33.47 o                         
   6  13   2       1048.68       1056.41        97.69 o                         
   7  13   2        794.93        884.23        85.22 o                         
   8  13   2        659.43        743.70        94.82 o                         
  -8  14   2         40.17          4.38        68.08 o                         
  -7  14   2       1366.79       1390.84        97.40 o                         
  -6  14   2       1581.25       1588.12        92.13 o                         
  -5  14   2        686.12        626.02        56.45 o                         
  -4  14   2        930.97        879.34        55.44 o                         
  -3  14   2      13712.12      13612.18       200.23 o                         
  -2  14   2         95.73         54.57        28.92 o                         
  -1  14   2       7446.71       7625.52       127.54 o                         
   0  14   2       3258.03       3266.26        87.13 o                         
   1  14   2        791.00        681.95        57.62 o                         
   2  14   2       2492.74       2502.81        74.90 o                         
   3  14   2       3387.30       3521.50        91.72 o                         
   4  14   2         11.53         -8.82        32.32 o                         
   5  14   2       8661.31       8600.27       182.11 o                         
   6  14   2       1199.36       1230.22        91.47 o                         
   7  14   2        205.60        161.99        72.77 o                         
   8  14   2        701.06        764.55       101.64 o                         
  -8  15   2       2221.57       1974.00       125.79 o                         
  -7  15   2       1976.81       2102.69       103.69 o                         
  -6  15   2        359.89        353.36        55.56 o                         
  -5  15   2       5065.94       5140.98       132.17 o                         
  -4  15   2        751.46        804.24        56.48 o                         
  -3  15   2        284.10        259.84        39.69 o                         
  -2  15   2       3634.18       3528.49       103.13 o                         
  -1  15   2        217.58        128.33        52.87 o                         
   0  15   2       1847.23       1810.73        74.05 o                         
   1  15   2      12046.33      12240.92       214.42 o                         
   2  15   2       1802.11       1809.46        93.56 o                         
   3  15   2        951.04        974.43        61.05 o                         
   4  15   2       3334.11       3473.60       109.16 o                         
   5  15   2       1764.65       1870.10        99.18 o                         
   6  15   2        174.51         92.44        57.45 o                         
   7  15   2       1876.21       1648.54       110.00 o                         
  -7  16   2        694.25        671.18        82.10 o                         
  -6  16   2       4121.49       4180.48       129.62 o                         
  -5  16   2        183.99        114.34        70.40 o                         
  -4  16   2       7154.34       7316.64       228.04 o                         
  -3  16   2        152.83         97.13        48.75 o                         
  -2  16   2        412.24        382.08        50.75 o                         
  -1  16   2       1061.18       1196.57        77.57 o                         
   0  16   2      10401.20      10328.86       214.13 o                         
   1  16   2         63.45         62.59        39.89 o                         
   2  16   2       4577.15       4620.88       121.79 o                         
   3  16   2       2182.06       2501.75       106.67 o                         
   4  16   2        177.72        157.28        54.94 o                         
   5  16   2         61.73         39.33        51.15 o                         
   6  16   2       5023.23       5013.75       160.80 o                         
   7  16   2         12.85        -31.36        60.29 o                         
  -7  17   2       1156.17        860.85       163.46 o                         
  -6  17   2        126.95        124.71        62.63 o                         
  -5  17   2       6700.54       7196.38       223.97 o                         
  -4  17   2         16.75        -17.19        50.69 o                         
  -3  17   2       2101.54       2141.23       105.71 o                         
  -2  17   2         11.98          0.50        39.16 o                         
  -1  17   2       4905.72       5127.65       145.99 o                         
   0  17   2        110.62        119.21        46.99 o                         
   1  17   2       6076.30       6527.84       148.20 o                         
   2  17   2          8.15         24.73        44.82 o                         
   3  17   2       2092.53       2223.45       105.56 o                         
   4  17   2         43.81        -28.93        46.92 o                         
   5  17   2       1142.21        934.58        83.11 o                         
   6  17   2         24.43         68.68        59.29 o                         
  -6  18   2       5262.36       5239.75       246.42 o                         
  -5  18   2        127.45        105.56        61.67 o                         
  -4  18   2       1163.96       1292.62       121.75 o                         
  -3  18   2        394.79        279.82        60.07 o                         
  -2  18   2         77.75         60.08        48.41 o                         
  -1  18   2        966.73       1059.30        82.09 o                         
   0  18   2       5119.17       5409.66       151.98 o                         
   1  18   2          3.92        -26.72        49.21 o                         
   2  18   2       6454.47       7021.03       270.89 o                         
   3  18   2       1005.10       1073.10        90.29 o                         
   4  18   2        646.36        583.59        75.57 o                         
   5  18   2        205.92        153.32        58.49 o                         
  -5  19   2       2630.37       2803.31       148.20 o                         
  -4  19   2        714.96        660.68        83.08 o                         
  -3  19   2        258.40        254.34        60.66 o                         
  -2  19   2       5430.72       5690.68       163.31 o                         
  -1  19   2        510.52        452.14        65.49 o                         
   0  19   2          9.20        -50.36        50.36 o                         
   1  19   2       2905.43       3069.17       138.01 o                         
   2  19   2         43.78        -19.93        52.89 o                         
   3  19   2        149.58        190.53        66.99 o                         
   4  19   2       3082.08       3412.85       136.44 o                         
   5  19   2        239.00        287.28       167.95 o                         
  -4  20   2       1696.28       1717.09       184.38 o                         
  -3  20   2       3157.15       3509.11       136.19 o                         
  -2  20   2        444.43        480.68        70.14 o                         
  -1  20   2       3177.75       2994.21       136.38 o                         
   0  20   2        598.26        419.50        77.61 o                         
   1  20   2         11.56         -1.45        55.70 o                         
   2  20   2         49.96        123.37        63.05 o                         
   3  20   2       4548.10       4934.62       191.70 o                         
  -1  21   2         13.35        -61.88       125.96 o                         
   0  21   2       1355.33       1681.70       245.29 o                         
   1  21   2         43.73        121.54       141.43 o                         
 -11   0   3       6183.62       6236.20       411.03 o                         
  -9   0   3       6543.27       6689.07       199.99 o                         
  -7   0   3      13046.09      13238.84       248.13 o                         
  -5   0   3      21193.06      21770.06       359.44 o                         
  -3   0   3      17414.33      18180.57       237.09 o                         
  -1   0   3       2539.99       2926.13        55.47 o                         
   1   0   3     220201.50     208113.31      3326.66 o                         
   3   0   3       4906.12       5105.15       102.36 o                         
   5   0   3         37.28         41.00        21.63 o                         
   7   0   3      17680.71      17644.37       294.05 o                         
   9   0   3       7101.77       7067.35       186.30 o                         
  11   0   3        986.04        704.22       135.92 o                         
 -11   1   3         98.81        134.80        75.14 o                         
 -10   1   3       3951.96       4211.11       134.67 o                         
  -9   1   3         16.75          7.07        31.15 o                         
  -8   1   3       1054.26       1060.49        46.69 o                         
  -7   1   3       2587.96       2643.16        58.38 o                         
  -6   1   3      16243.35      16558.87       218.27 o                         
  -5   1   3       3743.06       3791.72        58.89 o                         
  -4   1   3      30910.62      31017.60       309.11 o                         
  -3   1   3      18600.77      19054.13       183.13 o                         
  -2   1   3        132.86        166.50        20.49 o                         
  -1   1   3        166.18        243.15        12.75 o                         
   0   1   3      28067.10      29864.84       274.01 o                         
   1   1   3       1169.31       1269.53        20.55 o                         
   2   1   3      57602.37      58391.28       562.28 o                         
   3   1   3        159.84        231.22        15.56 o                         
   4   1   3        844.74        849.36        35.56 o                         
   5   1   3       9862.15       9780.16       127.02 o                         
   6   1   3      11011.17      10910.93       136.70 o                         
   7   1   3        824.87        811.49        39.79 o                         
   8   1   3      10656.88      10502.98       153.61 o                         
   9   1   3         86.18         84.68        31.28 o                         
  10   1   3        200.58        167.90        49.47 o                         
  11   1   3        373.57        342.70        80.72 o                         
 -11   2   3       3574.34       3944.62       183.41 o                         
 -10   2   3        475.57        507.68        63.70 o                         
  -9   2   3        683.13        761.89        53.30 o                         
  -8   2   3       8187.35       8346.53       153.82 o                         
  -7   2   3         13.73         24.80        18.90 o                         
  -6   2   3       2230.73       2228.64        45.62 o                         
  -5   2   3      30271.95      30065.16       343.09 o                         
  -4   2   3         81.83        118.03        12.44 o                         
  -3   2   3      11653.21      12336.47       129.51 o                         
  -2   2   3      25932.84      27693.50       284.95 o                         
  -1   2   3      16043.32      17166.95       179.31 o                         
   0   2   3      30720.06      31785.15       307.59 o                         
   1   2   3       2409.48       2483.67        45.44 o                         
   2   2   3       6930.30       7094.84        79.09 o                         
   3   2   3      36695.05      37326.19       350.24 o                         
   4   2   3      10486.50      10515.84       120.34 o                         
   5   2   3       1846.08       1898.93        44.39 o                         
   6   2   3       4116.03       4179.57        78.85 o                         
   7   2   3      12665.70      12412.72       166.46 o                         
   8   2   3        226.47        221.48        35.14 o                         
   9   2   3        302.09        316.28        45.95 o                         
  10   2   3       2621.20       2686.84       107.23 o                         
  11   2   3          6.39         -7.61        72.98 o                         
 -11   3   3        293.64        237.74        73.20 o                         
 -10   3   3       2536.57       2631.52       123.21 o                         
  -9   3   3       5624.91       5957.14       165.79 o                         
  -8   3   3          7.93          6.82        29.06 o                         
  -7   3   3      12698.92      12753.56       182.56 o                         
  -6   3   3       3122.27       3228.72        56.52 o                         
  -5   3   3        219.24        293.61        20.16 o                         
  -4   3   3        370.49        461.79        18.70 o                         
  -3   3   3      16118.03      16759.69       182.36 o                         
  -2   3   3       8803.91       9338.34       102.46 o                         
  -1   3   3      82265.56      83263.38       792.83 o                         
   0   3   3       7344.24       7762.25        76.28 o                         
   1   3   3        200.30        255.26        14.10 o                         
   2   3   3       9940.18       9878.07       102.15 o                         
   3   3   3      35037.43      34889.02       345.61 o                         
   4   3   3       1111.59       1097.68        32.62 o                         
   5   3   3      10059.68      10392.11       130.91 o                         
   6   3   3         52.81        111.32        22.77 o                         
   7   3   3       1807.71       1836.51        56.47 o                         
   8   3   3       3551.06       3538.56        78.33 o                         
   9   3   3       3808.90       3851.00       105.51 o                         
  10   3   3          8.20         28.16        42.07 o                         
  11   3   3       3556.47       3685.28       252.33 o                         
 -11   4   3          3.89        -57.61        68.93 o                         
 -10   4   3       1734.88       1544.76        92.17 o                         
  -9   4   3        323.98        311.36        54.62 o                         
  -8   4   3       7817.76       8186.36       154.11 o                         
  -7   4   3        642.65        663.74        32.35 o                         
  -6   4   3      19026.96      19179.94       199.82 o                         
  -5   4   3         28.37         43.54        12.18 o                         
  -4   4   3       7442.12       7412.46        83.35 o                         
  -3   4   3       1331.94       1335.22        27.34 o                         
  -2   4   3     108696.69     111882.23      1190.47 o                         
  -1   4   3          2.89         36.75        10.79 o                         
   0   4   3       3754.36       3888.93        44.59 o                         
   1   4   3       2325.23       2346.12        34.45 o                         
   2   4   3        899.19        888.17        20.33 o                         
   3   4   3         20.44         54.43        11.75 o                         
   4   4   3      63494.62      62723.46       612.42 o                         
   5   4   3        129.89        184.45        19.54 o                         
   6   4   3       8758.23       8729.49       130.04 o                         
   7   4   3         69.40         96.23        25.79 o                         
   8   4   3       2413.96       2417.32        92.39 o                         
   9   4   3         96.79        101.12        39.53 o                         
  10   4   3       2721.64       2707.90        92.35 o                         
 -11   5   3        314.68        251.25        80.89 o                         
 -10   5   3       1610.21       1654.88        96.68 o                         
  -9   5   3       5624.57       5949.89       174.98 o                         
  -8   5   3         23.07         42.78        47.15 o                         
  -7   5   3      12641.75      13046.77       168.30 o                         
  -6   5   3       2487.85       2555.17        47.47 o                         
  -5   5   3        600.83        627.93        25.73 o                         
  -4   5   3        108.53        100.96        13.71 o                         
  -3   5   3      18542.95      18940.39       195.28 o                         
  -2   5   3      12416.76      12188.29       146.15 o                         
  -1   5   3      71702.44      72146.83       713.80 o                         
   0   5   3      11047.67      10990.13       125.56 o                         
   1   5   3        371.62        402.30        15.77 o                         
   2   5   3       3534.17       3534.63        47.92 o                         
   3   5   3      30533.07      30004.38       288.96 o                         
   4   5   3       1777.32       1718.45        37.33 o                         
   5   5   3      14583.84      14615.28       175.48 o                         
   6   5   3       1158.54       1178.19        42.84 o                         
   7   5   3        660.02        820.71        55.30 o                         
   8   5   3       2618.54       2597.34        82.65 o                         
   9   5   3       3178.33       3286.91        93.46 o                         
  10   5   3          1.32         38.85        42.62 o                         
 -11   6   3       1832.69       1671.11       142.26 o                         
 -10   6   3        125.74        168.65        61.01 o                         
  -9   6   3        706.49        795.17        83.88 o                         
  -8   6   3      12717.62      12781.03       246.44 o                         
  -7   6   3         16.22         31.10        22.60 o                         
  -6   6   3       1118.44       1206.58        37.31 o                         
  -5   6   3      14219.35      14216.53       162.52 o                         
  -4   6   3         58.51         99.22        19.37 o                         
  -3   6   3       3059.58       3135.99        45.21 o                         
  -2   6   3      33910.57      34242.93       360.07 o                         
  -1   6   3       2118.76       2040.26        32.06 o                         
   0   6   3      30972.91      30756.22       308.79 o                         
   1   6   3       5319.40       5280.41        65.28 o                         
   2   6   3      14274.41      13744.80       143.36 o                         
   3   6   3      11074.74      10992.84       119.88 o                         
   4   6   3       8510.77       8321.66        97.93 o                         
   5   6   3       1107.95       1092.07        42.17 o                         
   6   6   3       4294.66       4305.84        83.59 o                         
   7   6   3       6035.35       5912.83       120.50 o                         
   8   6   3         27.22         45.39        33.79 o                         
   9   6   3        496.98        500.53        50.44 o                         
  10   6   3       4020.06       4019.63       117.94 o                         
 -11   7   3         16.16         35.36       128.17 o                         
 -10   7   3       2453.13       2302.51       122.90 o                         
  -9   7   3        130.43        174.78        64.98 o                         
  -8   7   3        416.58        455.46        59.84 o                         
  -7   7   3       3457.42       3508.96        85.13 o                         
  -6   7   3       7866.36       7757.92       113.94 o                         
  -5   7   3       3183.69       3096.43        63.21 o                         
  -4   7   3      29537.44      29085.55       316.73 o                         
  -3   7   3      13630.00      13530.02       200.25 o                         
  -2   7   3        160.80        172.14        17.68 o                         
  -1   7   3       1572.92       1568.13        44.14 o                         
   0   7   3      13565.03      13419.00       157.19 o                         
   1   7   3       1046.16       1025.73        26.61 o                         
   2   7   3      22972.79      22604.63       225.86 o                         
   3   7   3       1791.55       1749.17        34.82 o                         
   4   7   3       3960.78       3756.55        60.93 o                         
   5   7   3      10498.48      10490.16       138.82 o                         
   6   7   3      11430.89      11080.84       180.01 o                         
   7   7   3        803.05        910.77        55.10 o                         
   8   7   3       4471.81       4509.98       112.15 o                         
   9   7   3        445.91        493.89        64.07 o                         
  10   7   3        297.80        297.35        60.75 o                         
 -10   8   3         82.88         71.39        61.33 o                         
  -9   8   3       3189.30       3352.80       162.02 o                         
  -8   8   3          4.32         -0.94        46.54 o                         
  -7   8   3       4978.18       5161.76       117.53 o                         
  -6   8   3       1816.31       1821.58        61.26 o                         
  -5   8   3      14481.32      14445.25       191.49 o                         
  -4   8   3        141.00        192.13        23.45 o                         
  -3   8   3      11605.79      11646.41       155.16 o                         
  -2   8   3       3884.12       3739.69        62.83 o                         
  -1   8   3       1369.77       1421.70        28.85 o                         
   0   8   3         21.18         48.91        14.39 o                         
   1   8   3      60503.21      59667.36       585.67 o                         
   2   8   3        262.12        297.24        19.25 o                         
   3   8   3       5812.97       5748.94        90.31 o                         
   4   8   3       1685.99       1599.44        55.06 o                         
   5   8   3        788.82        818.29        37.40 o                         
   6   8   3         92.43        119.27        31.55 o                         
   7   8   3      10401.95      10281.24       177.80 o                         
   8   8   3        122.90        109.48        43.36 o                         
   9   8   3       4869.69       5063.57       157.97 o                         
  10   8   3          6.19         30.46        50.46 o                         
 -10   9   3       4834.88       4839.02       362.18 o                         
  -9   9   3         12.56        -15.29        64.50 o                         
  -8   9   3        258.54        222.10        60.70 o                         
  -7   9   3        503.40        579.44        52.28 o                         
  -6   9   3      13594.63      13427.87       205.62 o                         
  -5   9   3       1316.44       1247.64        52.17 o                         
  -4   9   3      12625.48      12546.39       170.88 o                         
  -3   9   3       6784.28       6473.60       102.51 o                         
  -2   9   3       2838.14       2794.38        55.52 o                         
  -1   9   3        313.16        298.37        19.00 o                         
   0   9   3      21190.00      20908.85       223.93 o                         
   1   9   3        401.99        490.51        25.69 o                         
   2   9   3      27932.38      26905.37       284.58 o                         
   3   9   3        469.19        514.89        28.12 o                         
   4   9   3        537.37        631.11        42.68 o                         
   5   9   3       4791.81       4730.78        85.44 o                         
   6   9   3       5524.05       5534.93       108.16 o                         
   7   9   3        459.08        523.06        55.10 o                         
   8   9   3       9421.57       9673.54       196.86 o                         
   9   9   3         27.25         43.30        53.26 o                         
 -10  10   3        387.72        385.82        78.36 o                         
  -9  10   3        928.81        843.39        97.67 o                         
  -8  10   3       2029.87       2105.64       147.58 o                         
  -7  10   3          1.03         31.07        34.92 o                         
  -6  10   3       1055.21       1109.37        57.17 o                         
  -5  10   3      20343.34      19134.54       293.80 o                         
  -4  10   3         81.69         62.77        25.44 o                         
  -3  10   3       4791.32       4855.89        82.13 o                         
  -2  10   3       8766.71       8610.15       119.61 o                         
  -1  10   3       4103.25       4065.29        76.13 o                         
   0  10   3       1407.24       1482.84        37.14 o                         
   1  10   3       6872.01       6859.74       100.34 o                         
   2  10   3         64.11         98.46        19.42 o                         
   3  10   3      15020.83      15048.83       177.15 o                         
   4  10   3       6347.71       6201.28       101.54 o                         
   5  10   3       1593.10       1635.50        61.05 o                         
   6  10   3        833.96        884.62        57.06 o                         
   7  10   3       7446.38       7535.80       163.54 o                         
   8  10   3         90.37         62.57        52.24 o                         
   9  10   3        902.29        880.06       114.97 o                         
 -10  11   3       2173.00       1761.25       293.91 o                         
  -9  11   3       4404.70       4388.60       177.28 o                         
  -8  11   3          8.24         15.29        57.26 o                         
  -7  11   3       5908.00       6186.06       163.28 o                         
  -6  11   3       2189.34       2084.15        95.52 o                         
  -5  11   3        136.90        187.03        34.64 o                         
  -4  11   3       2307.56       2279.14        69.88 o                         
  -3  11   3       2087.61       2164.97        67.38 o                         
  -2  11   3       1998.40       1859.45        49.22 o                         
  -1  11   3      30960.15      30594.55       364.53 o                         
   0  11   3       4532.47       4302.13        73.62 o                         
   1  11   3        110.16        102.95        20.89 o                         
   2  11   3       6670.89       6595.62       101.94 o                         
   3  11   3      10503.73      10498.37       145.94 o                         
   4  11   3          0.49         30.51        24.53 o                         
   5  11   3       3846.69       3876.91        94.06 o                         
   6  11   3       1014.30        930.81        60.11 o                         
   7  11   3       1654.90       1678.21        83.96 o                         
   8  11   3       2546.43       2522.47       116.62 o                         
   9  11   3       1877.30       2044.11       134.14 o                         
  -9  12   3        363.93        374.22        86.71 o                         
  -8  12   3       3712.56       3948.24       164.26 o                         
  -7  12   3        244.73        302.80        60.06 o                         
  -6  12   3       8019.24       7756.24       166.29 o                         
  -5  12   3        454.96        466.34        47.04 o                         
  -4  12   3       3893.64       3772.10        87.30 o                         
  -3  12   3        350.97        346.77        35.46 o                         
  -2  12   3      23652.59      23153.44       272.73 o                         
  -1  12   3        172.88        191.52        27.97 o                         
   0  12   3       2715.96       2685.33        74.20 o                         
   1  12   3       3931.51       3932.05        73.49 o                         
   2  12   3         67.93        133.80        27.52 o                         
   3  12   3          1.28          9.01        26.82 o                         
   4  12   3      19994.54      19817.46       283.00 o                         
   5  12   3         12.19         29.49        32.20 o                         
   6  12   3       3992.83       3787.30       110.43 o                         
   7  12   3        420.76        404.57        64.90 o                         
   8  12   3        948.37       1034.58        91.92 o                         
  -9  13   3       3076.56       2860.22       165.69 o                         
  -8  13   3         15.12         67.98        69.76 o                         
  -7  13   3       5840.12       5599.51       164.05 o                         
  -6  13   3        507.87        448.72        57.24 o                         
  -5  13   3        946.60        878.96        54.44 o                         
  -4  13   3        391.17        367.74        41.20 o                         
  -3  13   3      13301.58      13089.26       191.38 o                         
  -2  13   3       2519.17       2450.51        67.38 o                         
  -1  13   3      15459.05      15577.47       214.97 o                         
   0  13   3       1361.10       1379.19        50.88 o                         
   1  13   3        859.35        815.68        46.72 o                         
   2  13   3        574.82        639.94        45.05 o                         
   3  13   3       7876.34       7955.78       147.94 o                         
   4  13   3       1006.97       1026.67        58.86 o                         
   5  13   3      12152.55      12245.12       219.81 o                         
   6  13   3        948.55        988.14        83.82 o                         
   7  13   3         59.30         57.67        61.45 o                         
   8  13   3        417.97        494.64        88.23 o                         
  -8  14   3       5336.19       5311.70       290.35 o                         
  -7  14   3         39.78         46.65        53.71 o                         
  -6  14   3       1313.20       1373.44       133.33 o                         
  -5  14   3       2731.36       2694.30        85.39 o                         
  -4  14   3        191.96        183.44        50.32 o                         
  -3  14   3        695.98        671.06        48.76 o                         
  -2  14   3       8986.37       9113.68       160.79 o                         
  -1  14   3        254.90        233.11        36.83 o                         
   0  14   3      11869.75      12167.38       189.27 o                         
   1  14   3       2658.83       2638.75        84.55 o                         
   2  14   3       6294.11       6357.81       127.19 o                         
   3  14   3        697.06        784.82        54.82 o                         
   4  14   3       4469.99       4501.23       109.51 o                         
   5  14   3         17.04         26.88        41.05 o                         
   6  14   3       1746.71       1619.00        99.29 o                         
   7  14   3       1689.78       1774.15       124.45 o                         
   8  14   3         21.40        -37.13        64.31 o                         
  -8  15   3        193.12        158.20        72.39 o                         
  -7  15   3       2658.86       2707.61       113.96 o                         
  -6  15   3       2519.15       2554.66        98.60 o                         
  -5  15   3        262.43        226.05        54.81 o                         
  -4  15   3       9511.56       9345.72       161.47 o                         
  -3  15   3       2476.07       2531.27        77.16 o                         
  -2  15   3        310.22        310.75        43.24 o                         
  -1  15   3       5230.97       5145.58       122.73 o                         
   0  15   3       1976.94       2102.45        78.03 o                         
   1  15   3        161.46        150.47        39.04 o                         
   2  15   3       6824.80       6976.30       149.49 o                         
   3  15   3       1863.12       1743.06        70.80 o                         
   4  15   3       1158.00       1156.06        67.21 o                         
   5  15   3       3166.26       3249.77       108.30 o                         
   6  15   3       3517.75       3351.50       131.95 o                         
   7  15   3         14.90        -17.33        67.52 o                         
  -7  16   3        976.51        896.94        80.82 o                         
  -6  16   3       1517.13       1467.45       103.10 o                         
  -5  16   3       5608.19       5590.32       175.11 o                         
  -4  16   3        211.78        162.74        58.04 o                         
  -3  16   3       3337.13       3465.08       137.05 o                         
  -2  16   3       1669.32       1650.17        78.24 o                         
  -1  16   3        658.62        596.64        54.66 o                         
   0  16   3         10.80          8.56        39.41 o                         
   1  16   3      14160.21      14867.31       312.37 o                         
   2  16   3         71.18         81.93        40.22 o                         
   3  16   3       1808.62       1843.34        83.88 o                         
   4  16   3       2088.87       2068.06        91.92 o                         
   5  16   3        342.40        351.66        54.40 o                         
   6  16   3         23.71         -7.26        54.83 o                         
   7  16   3       3779.31       3658.25       210.93 o                         
  -7  17   3         80.96         37.25        70.49 o                         
  -6  17   3       5163.96       5266.46       155.18 o                         
  -5  17   3         12.93         -0.68        55.52 o                         
  -4  17   3       4038.64       4051.49       141.46 o                         
  -3  17   3        160.10        139.94        56.83 o                         
  -2  17   3       1170.93       1331.79        97.73 o                         
  -1  17   3        363.63        284.81        54.22 o                         
   0  17   3       6942.96       6969.85       171.88 o                         
   1  17   3        153.62        221.25        53.67 o                         
   2  17   3       9012.29       9403.04       202.55 o                         
   3  17   3         17.73        -26.52        45.08 o                         
   4  17   3         92.56         88.82        46.63 o                         
   5  17   3         68.31         50.76        52.39 o                         
   6  17   3       1461.93       1320.32       100.75 o                         
  -6  18   3        243.96         83.96        84.52 o                         
  -5  18   3       6058.34       6568.31       268.43 o                         
  -4  18   3         64.13        -26.39        50.04 o                         
  -3  18   3       1907.20       2022.41       105.86 o                         
  -2  18   3       1447.03       1485.12       129.51 o                         
  -1  18   3       1418.06       1491.80        91.90 o                         
   0  18   3         93.13        106.60        49.25 o                         
   1  18   3       2812.74       3096.88       116.81 o                         
   2  18   3         16.75          7.41        53.16 o                         
   3  18   3       4096.73       4467.11       145.70 o                         
   4  18   3        889.32        756.80       116.56 o                         
   5  18   3        635.23        496.45        71.99 o                         
  -5  19   3         11.44        -34.85        62.92 o                         
  -4  19   3       2485.29       2481.42       122.47 o                         
  -3  19   3        784.09        769.99       114.57 o                         
  -2  19   3        184.39        208.73        57.46 o                         
  -1  19   3       4005.20       4249.93       139.32 o                         
   0  19   3       1556.80       1557.95        95.78 o                         
   1  19   3        121.13        117.55        58.18 o                         
   2  19   3       2489.26       2740.79       149.12 o                         
   3  19   3       2020.80       2122.15       125.18 o                         
   4  19   3        184.71        189.02        82.39 o                         
  -4  20   3        559.79        501.64       198.89 o                         
  -3  20   3        313.38        312.54        66.06 o                         
  -2  20   3       5662.30       5839.85       169.79 o                         
  -1  20   3         21.42        106.70        52.90 o                         
   0  20   3        828.63        748.81        92.23 o                         
   1  20   3       1851.97       1953.54       186.60 o                         
   2  20   3         78.12        -55.37        55.37 o                         
   3  20   3         13.44        -12.88        60.87 o                         
  -2  21   3        103.15        380.09       167.95 o                         
  -1  21   3       3000.58       3073.90       291.70 o                         
   0  21   3          7.63        -66.30       125.96 o                         
 -10   0   4       2866.20       2905.63       142.64 o                         
  -8   0   4       5013.49       5152.83       217.85 o                         
  -6   0   4      18492.69      18559.42       319.78 o                         
  -4   0   4      39664.34      40937.22       519.32 o                         
  -2   0   4         27.12        100.62        31.01 o                         
   0   0   4         52.99        117.68         9.23 o                         
   2   0   4     141120.48     141476.09      1904.97 o                         
   4   0   4       5419.32       5242.15       102.83 o                         
   6   0   4      14693.92      14420.62       243.63 o                         
   8   0   4       6117.80       6151.61       147.68 o                         
  10   0   4       3017.58       3463.82       240.87 o                         
 -11   1   4       5231.21       5780.97       371.26 o                         
 -10   1   4        105.04         64.06        64.43 o                         
  -9   1   4       5285.51       5507.70       123.38 o                         
  -8   1   4       2487.61       2621.43        75.47 o                         
  -7   1   4       1138.18       1108.93        47.79 o                         
  -6   1   4          3.55          9.61        15.01 o                         
  -5   1   4      16392.90      16603.37       188.03 o                         
  -4   1   4       7444.96       7606.00        84.19 o                         
  -3   1   4      36549.96      37766.12       351.29 o                         
  -2   1   4      25197.37      26575.65       289.83 o                         
  -1   1   4         31.07        111.28         8.15 o                         
   0   1   4        280.48        271.59         9.41 o                         
   1   1   4      42123.96      43053.02       396.59 o                         
   2   1   4        800.31        695.73        21.59 o                         
   3   1   4      19213.78      19691.87       205.63 o                         
   4   1   4         44.00         46.69        13.50 o                         
   5   1   4        471.70        461.86        26.51 o                         
   6   1   4       4268.98       4193.21        71.93 o                         
   7   1   4      12249.82      12072.19       155.99 o                         
   8   1   4          3.74         21.82        26.52 o                         
   9   1   4       5103.36       5212.53       106.62 o                         
  10   1   4        882.12        788.69        79.85 o                         
 -11   2   4        125.41        174.04        75.59 o                         
 -10   2   4       6243.71       6719.61       179.61 o                         
  -9   2   4        546.94        554.72        51.23 o                         
  -8   2   4         27.70         56.26        29.62 o                         
  -7   2   4      11671.46      12063.69       161.23 o                         
  -6   2   4       1864.97       2099.92        48.81 o                         
  -5   2   4       2412.57       2543.39        46.41 o                         
  -4   2   4      11155.78      11490.71       125.93 o                         
  -3   2   4      11361.85      11658.67       129.96 o                         
  -2   2   4      19107.20      19930.01       209.22 o                         
  -1   2   4      10382.67      10797.33       117.73 o                         
   0   2   4      20565.85      21515.86       250.09 o                         
   1   2   4      12955.06      13332.50       137.33 o                         
   2   2   4      24189.30      25036.85       238.49 o                         
   3   2   4       6360.26       6141.42        85.98 o                         
   4   2   4       2032.56       2139.60        38.50 o                         
   5   2   4      15321.67      15250.49       184.35 o                         
   6   2   4        626.74        652.65        35.70 o                         
   7   2   4         35.34         35.59        23.06 o                         
   8   2   4      10737.24      10967.97       161.10 o                         
   9   2   4         83.59         89.15        39.30 o                         
  10   2   4        154.42        158.77        51.08 o                         
 -11   3   4        575.86        603.77       101.29 o                         
 -10   3   4         34.33         52.98        57.30 o                         
  -9   3   4       1096.49       1152.50        74.70 o                         
  -8   3   4       9440.63       9538.11       167.52 o                         
  -7   3   4        788.35        861.93        37.44 o                         
  -6   3   4      16884.68      17328.64       189.69 o                         
  -5   3   4      13955.27      13553.46       158.95 o                         
  -4   3   4       1900.49       1896.86        36.11 o                         
  -3   3   4        124.25        167.61        11.36 o                         
  -2   3   4      52910.85      56388.70       720.17 o                         
  -1   3   4       4355.08       4769.88        59.08 o                         
   0   3   4      12522.33      12435.19       123.27 o                         
   1   3   4        662.48        756.62        17.81 o                         
   2   3   4        954.07        962.17        21.75 o                         
   3   3   4      14410.94      14175.20       151.55 o                         
   4   3   4      26996.43      27080.82       276.88 o                         
   5   3   4        709.28        649.59        32.27 o                         
   6   3   4       8815.01       8862.07       133.79 o                         
   7   3   4       1865.31       1887.81        70.73 o                         
   8   3   4          1.87         28.47        26.51 o                         
   9   3   4        121.99        150.56        41.06 o                         
  10   3   4       2580.47       2724.66       100.50 o                         
 -11   4   4       1439.12       1439.50       130.77 o                         
 -10   4   4         46.36         53.18        52.21 o                         
  -9   4   4       8598.26       8709.99       216.79 o                         
  -8   4   4        140.21        213.24        43.55 o                         
  -7   4   4       9712.88      10218.22       128.97 o                         
  -6   4   4         34.08         60.89        17.08 o                         
  -5   4   4       2838.10       2989.29        48.45 o                         
  -4   4   4        958.33        977.21        24.21 o                         
  -3   4   4       6724.01       7003.31        85.16 o                         
  -2   4   4       2536.19       2714.54        42.72 o                         
  -1   4   4     114901.34     113444.12      1212.73 o                         
   0   4   4        824.83        835.80        17.39 o                         
   1   4   4        191.87        230.28        13.44 o                         
   2   4   4        850.06        884.99        20.73 o                         
   3   4   4      14012.12      14124.79       212.92 o                         
   4   4   4        324.54        364.09        23.50 o                         
   5   4   4      15632.11      15248.86       196.43 o                         
   6   4   4        656.07        647.94        36.80 o                         
   7   4   4       8013.65       8048.92       150.66 o                         
   8   4   4          0.80          3.53        31.31 o                         
   9   4   4       3366.92       3421.27       102.87 o                         
  10   4   4         72.23         56.36        41.58 o                         
 -11   5   4        113.14         11.39        70.61 o                         
 -10   5   4         35.62         21.32        52.53 o                         
  -9   5   4        218.26        282.96        67.81 o                         
  -8   5   4      11115.57      11630.22       265.65 o                         
  -7   5   4       1372.03       1432.57        45.65 o                         
  -6   5   4      14023.84      14119.05       164.20 o                         
  -5   5   4      12096.79      12322.93       142.53 o                         
  -4   5   4        934.93        921.67        28.08 o                         
  -3   5   4        404.44        443.77        22.09 o                         
  -2   5   4      40198.33      40684.50       400.31 o                         
  -1   5   4         53.85         83.33         9.52 o                         
   0   5   4      23404.39      23766.81       219.07 o                         
   1   5   4        356.91        442.84        16.15 o                         
   2   5   4         44.78         82.39        12.55 o                         
   3   5   4      12129.53      11670.53       120.05 o                         
   4   5   4      18896.01      18470.75       189.61 o                         
   5   5   4       1913.86       1908.28        67.55 o                         
   6   5   4      11302.68      11678.20       164.90 o                         
   7   5   4        297.51        354.70        40.02 o                         
   8   5   4         18.41         38.43        31.37 o                         
   9   5   4        108.55        125.54        39.65 o                         
  10   5   4       2875.50       2810.19        96.20 o                         
 -11   6   4         53.60          6.99        60.78 o                         
 -10   6   4       2635.53       2692.62       208.92 o                         
  -9   6   4        162.63        155.30        65.65 o                         
  -8   6   4        261.65        217.24        45.69 o                         
  -7   6   4      16426.50      16726.61       238.56 o                         
  -6   6   4       1457.07       1540.68        43.11 o                         
  -5   6   4       1700.87       1712.95        40.72 o                         
  -4   6   4       9112.93       9493.04       110.50 o                         
  -3   6   4      17534.99      17559.43       211.21 o                         
  -2   6   4       7969.36       8028.87        94.45 o                         
  -1   6   4       7017.60       6833.48        89.39 o                         
   0   6   4       5338.64       5202.51        60.41 o                         
   1   6   4      12710.35      12103.77       122.53 o                         
   2   6   4      12896.64      12738.45       129.92 o                         
   3   6   4       8193.75       8058.28        90.61 o                         
   4   6   4        933.82        904.62        26.04 o                         
   5   6   4      16344.76      16121.28       186.17 o                         
   6   6   4        532.93        611.51        39.11 o                         
   7   6   4        112.00         63.53        37.54 o                         
   8   6   4       4143.18       4270.08       109.25 o                         
   9   6   4        115.06         88.77        39.62 o                         
  10   6   4        133.36        112.83        47.59 o                         
 -10   7   4         59.97         32.36        57.62 o                         
  -9   7   4       2337.86       2329.23       140.62 o                         
  -8   7   4       3213.91       3313.81       108.43 o                         
  -7   7   4        755.28        849.72        51.81 o                         
  -6   7   4        768.57        753.27        42.22 o                         
  -5   7   4       8241.88       8268.33       122.52 o                         
  -4   7   4       3212.26       3302.82        62.69 o                         
  -3   7   4      23509.34      23135.91       268.81 o                         
  -2   7   4      14052.20      13881.91       153.18 o                         
  -1   7   4        837.60        805.34        23.11 o                         
   0   7   4       7666.73       7615.18        83.50 o                         
   1   7   4      29978.98      29112.52       284.33 o                         
   2   7   4       1924.10       1924.94        37.99 o                         
   3   7   4       6998.22       6964.17        97.63 o                         
   4   7   4        119.77        164.65        17.89 o                         
   5   7   4        891.41        926.34        36.28 o                         
   6   7   4       3960.48       3920.86        91.97 o                         
   7   7   4       9829.14       9669.41       169.75 o                         
   8   7   4          0.30         -3.63        35.97 o                         
   9   7   4       3456.91       3630.23       108.86 o                         
  10   7   4       1116.74       1181.92        89.02 o                         
 -10   8   4       2915.29       2926.84       152.82 o                         
  -9   8   4        321.02        317.61       134.76 o                         
  -8   8   4       3653.50       3680.11       118.61 o                         
  -7   8   4         10.28          1.29        27.75 o                         
  -6   8   4      13404.50      13170.71       198.76 o                         
  -5   8   4        260.33        206.35        29.14 o                         
  -4   8   4      20316.07      20010.19       267.65 o                         
  -3   8   4        331.01        363.42        33.41 o                         
  -2   8   4       1504.75       1595.80        35.62 o                         
  -1   8   4       2375.44       2293.42        42.21 o                         
   0   8   4       2426.84       2450.98        41.67 o                         
   1   8   4        848.65        882.11        29.93 o                         
   2   8   4      52911.15      50783.66       483.17 o                         
   3   8   4          2.95         15.65        15.39 o                         
   4   8   4       3550.71       3483.11        58.60 o                         
   5   8   4        355.94        388.39        31.57 o                         
   6   8   4       6124.16       6180.22       122.70 o                         
   7   8   4        387.00        391.42        47.10 o                         
   8   8   4       6353.47       6126.93       147.56 o                         
   9   8   4        246.86        161.05        51.59 o                         
 -10   9   4        103.47        -36.51        71.76 o                         
  -9   9   4       2592.67       2628.11       131.34 o                         
  -8   9   4        734.04        751.44        71.69 o                         
  -7   9   4         79.91         82.87        34.29 o                         
  -6   9   4        455.38        504.06        43.43 o                         
  -5   9   4      17267.44      16593.90       237.61 o                         
  -4   9   4       2769.92       2758.69        69.88 o                         
  -3   9   4      12209.61      12402.27       162.49 o                         
  -2   9   4       4928.35       4752.04        76.99 o                         
  -1   9   4          8.04         32.12        13.10 o                         
   0   9   4        956.79        890.19        29.83 o                         
   1   9   4      23825.22      23672.33       240.27 o                         
   2   9   4       2218.18       2090.65        53.47 o                         
   3   9   4      18193.82      17698.49       220.10 o                         
   4   9   4        554.07        603.95        30.73 o                         
   5   9   4        210.88        218.20        28.97 o                         
   6   9   4       2038.41       1917.55        71.62 o                         
   7   9   4       7000.49       6872.83       152.34 o                         
   8   9   4          0.17        -20.94        40.77 o                         
   9   9   4       3937.69       3917.28       143.02 o                         
 -10  10   4       5065.52       5581.25       419.87 o                         
  -9  10   4        507.94        499.54        85.32 o                         
  -8  10   4         34.67         74.95        49.21 o                         
  -7  10   4       4714.09       4891.75       122.50 o                         
  -6  10   4       1892.65       1952.79        77.24 o                         
  -5  10   4        407.20        375.26        39.59 o                         
  -4  10   4       8368.95       8236.12       141.53 o                         
  -3  10   4        911.39        986.92        42.55 o                         
  -2  10   4       9961.62       9981.88       173.10 o                         
  -1  10   4       7143.99       7174.12        94.69 o                         
   0  10   4      12816.54      12712.82       140.77 o                         
   1  10   4       2183.61       2192.18        47.35 o                         
   2  10   4      10761.96      10413.75       151.30 o                         
   3  10   4       1181.06       1150.30        47.07 o                         
   4  10   4       1772.46       1706.03        49.48 o                         
   5  10   4       4147.33       4169.85        83.76 o                         
   6  10   4        535.58        599.35        55.94 o                         
   7  10   4        233.37        240.10        49.70 o                         
   8  10   4       8112.76       7964.07       195.35 o                         
   9  10   4        264.02        234.26        65.65 o                         
  -9  11   4       1184.79       1163.94       110.67 o                         
  -8  11   4       2246.91       2239.75       157.25 o                         
  -7  11   4         12.97         -1.62        35.97 o                         
  -6  11   4      10272.72      10214.11       178.79 o                         
  -5  11   4       5048.35       4799.85       108.07 o                         
  -4  11   4       2763.83       2737.91        72.13 o                         
  -3  11   4       2011.36       1961.91        58.74 o                         
  -2  11   4      11420.65      11116.95       149.59 o                         
  -1  11   4        202.10        254.33        28.02 o                         
   0  11   4       4436.56       4526.58        71.72 o                         
   1  11   4       2269.50       2269.61        53.51 o                         
   2  11   4       1443.82       1509.21        46.42 o                         
   3  11   4       8883.00       8876.28       130.76 o                         
   4  11   4      18035.76      17495.29       210.21 o                         
   5  11   4        514.79        492.66        42.86 o                         
   6  11   4       2879.56       2991.56        98.02 o                         
   7  11   4       1642.85       1644.77        83.89 o                         
   8  11   4         26.04         45.44        53.82 o                         
   9  11   4        504.48        545.98        80.67 o                         
  -9  12   4       3651.62       3894.42       172.45 o                         
  -8  12   4        187.22        311.10        77.89 o                         
  -7  12   4       5687.23       5602.94       142.96 o                         
  -6  12   4        171.05        240.08        43.40 o                         
  -5  12   4       2049.05       1993.88        68.95 o                         
  -4  12   4       1305.51       1236.79        54.73 o                         
  -3  12   4       3757.22       3458.41       112.03 o                         
  -2  12   4        176.80        199.79        33.65 o                         
  -1  12   4      31348.12      31196.96       374.81 o                         
   0  12   4        107.21        125.22        22.68 o                         
   1  12   4        519.32        518.78        34.00 o                         
   2  12   4       1558.51       1614.74        49.93 o                         
   3  12   4       3467.68       3485.89        86.29 o                         
   4  12   4        572.03        639.77        42.76 o                         
   5  12   4       8182.89       8190.16       141.01 o                         
   6  12   4        883.64        938.53        63.92 o                         
   7  12   4       2806.57       2853.89       119.84 o                         
   8  12   4         78.44         -0.81        53.91 o                         
  -9  13   4         54.86         59.85        87.49 o                         
  -8  13   4       6693.66       6793.38       221.99 o                         
  -7  13   4        282.09        227.88        53.37 o                         
  -6  13   4       2867.91       2786.86        99.31 o                         
  -5  13   4       2400.76       2452.70        78.84 o                         
  -4  13   4         20.77         29.35        29.64 o                         
  -3  13   4        436.70        516.99        48.34 o                         
  -2  13   4      18802.47      18232.12       264.13 o                         
  -1  13   4         16.35          8.52        27.75 o                         
   0  13   4      10076.02      10098.20       151.57 o                         
   1  13   4         10.14         35.95        24.49 o                         
   2  13   4        507.70        537.02        42.90 o                         
   3  13   4       1172.71       1223.73        58.29 o                         
   4  13   4       8023.00       8322.59       142.28 o                         
   5  13   4        284.31        248.59        42.42 o                         
   6  13   4       6062.55       6306.48       139.88 o                         
   7  13   4          4.59         39.97        62.13 o                         
   8  13   4          2.59        -12.97        64.58 o                         
  -8  14   4        261.46        212.90        71.44 o                         
  -7  14   4       8755.11       8631.38       194.13 o                         
  -6  14   4        511.47        521.29        59.69 o                         
  -5  14   4        791.65        786.84        58.14 o                         
  -4  14   4       3192.70       3066.99        85.47 o                         
  -3  14   4       5092.95       5029.54       115.00 o                         
  -2  14   4        541.94        498.15        48.15 o                         
  -1  14   4       4967.86       5174.10       109.65 o                         
   0  14   4        611.27        634.49        42.49 o                         
   1  14   4       4482.07       4742.40       105.29 o                         
   2  14   4       3217.77       3354.90        79.69 o                         
   3  14   4       2854.79       2851.66        77.35 o                         
   4  14   4        138.12        167.18        36.60 o                         
   5  14   4       6822.39       7032.62       155.65 o                         
   6  14   4        105.77         88.91        54.45 o                         
   7  14   4        244.48        257.36        89.63 o                         
  -8  15   4       1051.30        803.75        99.94 o                         
  -7  15   4        489.91        423.48        68.22 o                         
  -6  15   4       2061.95       2062.39        91.47 o                         
  -5  15   4       1571.80       1597.01       120.31 o                         
  -4  15   4          2.21         16.21        34.26 o                         
  -3  15   4       8233.78       8121.02       156.93 o                         
  -2  15   4       4471.14       4670.72       110.60 o                         
  -1  15   4        588.34        485.53        48.83 o                         
   0  15   4       2637.75       2686.12        86.71 o                         
   1  15   4       8264.52       8316.57       164.46 o                         
   2  15   4         45.55         33.92        33.81 o                         
   3  15   4       1470.94       1475.66        62.06 o                         
   4  15   4       2401.68       2363.65        78.10 o                         
   5  15   4        243.04        201.03        50.48 o                         
   6  15   4       1066.44        929.71        93.95 o                         
   7  15   4       3028.81       3230.57       156.08 o                         
  -7  16   4        222.63        163.49        59.23 o                         
  -6  16   4       3265.22       3182.27       111.45 o                         
  -5  16   4        191.33        144.34        44.87 o                         
  -4  16   4       8450.75       8272.63       167.37 o                         
  -3  16   4          9.58        -32.30        35.30 o                         
  -2  16   4        369.31        322.70        49.39 o                         
  -1  16   4       3088.91       3156.36       111.68 o                         
   0  16   4       1175.80       1107.69        76.26 o                         
   1  16   4        188.01        225.52        74.02 o                         
   2  16   4      11068.39      11534.65       281.49 o                         
   3  16   4         14.70        -10.00        35.09 o                         
   4  16   4       1564.27       1714.45       126.50 o                         
   5  16   4        222.93        153.28        49.13 o                         
   6  16   4       2026.13       1908.90       123.53 o                         
  -7  17   4          0.28         25.56        87.58 o                         
  -6  17   4        227.85        220.25        62.78 o                         
  -5  17   4       7479.98       7632.37       186.30 o                         
  -4  17   4        608.02        444.85        61.54 o                         
  -3  17   4       3193.84       3268.69       111.37 o                         
  -2  17   4        336.63        344.83        52.83 o                         
  -1  17   4         65.02         66.47        45.31 o                         
   0  17   4         17.45         44.34        44.10 o                         
   1  17   4       6544.02       6774.41       170.01 o                         
   2  17   4         77.26        102.05        48.34 o                         
   3  17   4       7224.36       7613.93       169.12 o                         
   4  17   4         94.41        117.70        54.30 o                         
   5  17   4        286.99        191.80        59.53 o                         
   6  17   4         59.80        121.25        86.41 o                         
  -6  18   4        901.37        829.64       122.64 o                         
  -5  18   4         79.52         94.05        59.42 o                         
  -4  18   4       3442.01       3570.67       138.37 o                         
  -3  18   4        136.57         63.10        47.42 o                         
  -2  18   4       3188.68       3213.77       126.34 o                         
  -1  18   4       1433.94       1612.19        92.18 o                         
   0  18   4       3806.17       4241.60       135.42 o                         
   1  18   4        214.49        190.62        53.73 o                         
   2  18   4       3935.55       3932.39       204.51 o                         
   3  18   4        200.73        155.88        63.70 o                         
   4  18   4        538.77        496.37        82.02 o                         
   5  18   4        734.64        459.81       150.87 o                         
  -5  19   4       1497.93       1397.34       183.69 o                         
  -4  19   4        257.32        258.28        66.36 o                         
  -3  19   4       1092.82        938.38        84.37 o                         
  -2  19   4       2167.75       2317.64       110.04 o                         
  -1  19   4         62.22        101.49        51.68 o                         
   0  19   4       1628.07       1540.85        94.12 o                         
   1  19   4       2721.93       2884.73       117.47 o                         
   2  19   4         82.96         70.69        60.39 o                         
   3  19   4       1476.84       1550.81       124.40 o                         
   4  19   4       3091.86       3404.70       189.44 o                         
  -4  20   4        829.22        424.29       192.26 o                         
  -3  20   4       1572.41       1722.48       112.58 o                         
  -2  20   4          0.15         18.73        51.69 o                         
  -1  20   4       5156.47       5511.00       162.47 o                         
   0  20   4         26.01         21.68        51.72 o                         
   1  20   4        478.95        371.17        71.23 o                         
   2  20   4       1033.83        798.46        90.19 o                         
   3  20   4       1057.95       1216.61       159.34 o                         
  -1  21   4         21.64         99.44       141.43 o                         
   0  21   4       3081.29       3341.30       311.59 o                         
  -9   0   5       4520.49       4969.79       292.69 o                         
  -7   0   5        118.69         99.01        38.44 o                         
  -5   0   5       8667.93       8786.15       146.82 o                         
  -3   0   5      95040.75      92699.66      1616.08 o                         
  -1   0   5       2953.60       3164.79        67.98 o                         
   1   0   5      62350.62      64562.57       798.66 o                         
   3   0   5      14188.27      13829.42       214.96 o                         
   5   0   5       5484.10       5397.61       113.86 o                         
   7   0   5      16413.39      16605.13       285.74 o                         
   9   0   5       5152.57       5222.00       163.26 o                         
 -11   1   5        272.87        399.98       154.69 o                         
 -10   1   5       5858.61       6199.72       203.83 o                         
  -9   1   5         32.06         52.94        33.56 o                         
  -8   1   5       5405.00       5579.74       113.07 o                         
  -7   1   5       9414.07       9471.47       143.88 o                         
  -6   1   5       8336.57       8474.84       111.69 o                         
  -5   1   5         32.71         44.33        12.07 o                         
  -4   1   5      33907.93      35083.70       347.28 o                         
  -3   1   5        347.89        341.52        14.75 o                         
  -2   1   5      11278.46      11527.51       119.50 o                         
  -1   1   5        231.21        258.44        12.38 o                         
   0   1   5       1816.95       1929.74        26.76 o                         
   1   1   5      18635.87      19066.78       174.82 o                         
   2   1   5      88064.56      88744.51       810.89 o                         
   3   1   5       4700.30       4560.54        63.34 o                         
   4   1   5       6050.69       5978.69        81.61 o                         
   5   1   5       1445.87       1450.16        45.88 o                         
   6   1   5       2300.49       2259.39        52.92 o                         
   7   1   5        173.75        216.13        28.51 o                         
   8   1   5       6853.86       6735.59       118.41 o                         
   9   1   5         45.31         78.66        34.37 o                         
  10   1   5       2532.38       2546.09       105.06 o                         
 -11   2   5       1032.99        942.31       135.92 o                         
 -10   2   5         39.20        102.68        64.64 o                         
  -9   2   5       5922.06       6261.65       170.81 o                         
  -8   2   5       3298.90       3495.85        79.78 o                         
  -7   2   5       1114.07       1102.32        40.41 o                         
  -6   2   5       6580.22       6670.83       100.79 o                         
  -5   2   5      20433.61      20365.53       214.28 o                         
  -4   2   5       6674.05       6939.29        92.58 o                         
  -3   2   5       4661.68       4730.54        65.49 o                         
  -2   2   5      44725.71      46288.60       446.35 o                         
  -1   2   5      14689.83      14898.43       143.59 o                         
   0   2   5       6814.43       7081.85        74.42 o                         
   1   2   5      25757.65      26185.05       260.56 o                         
   2   2   5         23.59         64.83        12.09 o                         
   3   2   5      22308.34      22197.19       229.72 o                         
   4   2   5        982.30        992.87        30.06 o                         
   5   2   5       1218.51       1155.87        35.80 o                         
   6   2   5      14066.75      13774.16       177.76 o                         
   7   2   5       1363.88       1377.60        50.21 o                         
   8   2   5         67.00        102.91        30.02 o                         
   9   2   5       3338.61       3394.70       101.44 o                         
  10   2   5        891.44        886.04        76.88 o                         
 -11   3   5       1519.25       1775.35       132.46 o                         
 -10   3   5       2427.03       2775.58       141.30 o                         
  -9   3   5       2672.86       2822.46       121.34 o                         
  -8   3   5         46.93         28.80        27.14 o                         
  -7   3   5      14164.45      14032.35       174.44 o                         
  -6   3   5       1221.32       1304.51        34.86 o                         
  -5   3   5       8008.17       8327.89       112.72 o                         
  -4   3   5      16870.61      17212.55       189.70 o                         
  -3   3   5       7907.04       8246.20       107.42 o                         
  -2   3   5       8025.58       8431.90       113.61 o                         
  -1   3   5      56050.73      55973.46       538.90 o                         
   0   3   5      10921.29      11186.50       127.20 o                         
   1   3   5       4718.67       5074.22        63.88 o                         
   2   3   5        355.69        403.20        16.50 o                         
   3   3   5        316.00        368.65        20.08 o                         
   4   3   5       7338.06       7446.55       122.38 o                         
   5   3   5      24050.68      23194.49       283.04 o                         
   6   3   5        468.40        469.51        33.28 o                         
   7   3   5       4778.78       4655.08        88.86 o                         
   8   3   5       2442.90       2488.93        70.09 o                         
   9   3   5        700.77        720.68        72.54 o                         
  10   3   5         30.60         15.23        42.62 o                         
 -11   4   5         60.84        109.63        76.10 o                         
 -10   4   5        796.39        806.64        97.39 o                         
  -9   4   5         72.26         10.57        52.54 o                         
  -8   4   5      13201.55      13856.71       205.15 o                         
  -7   4   5         18.60         39.73        20.69 o                         
  -6   4   5      23466.15      23740.49       283.41 o                         
  -5   4   5        272.62        355.02        23.47 o                         
  -4   4   5       3104.29       3139.37        57.62 o                         
  -3   4   5       1768.59       1767.96        37.25 o                         
  -2   4   5      15578.47      15944.85       174.11 o                         
  -1   4   5        624.49        641.01        18.71 o                         
   0   4   5      57603.82      57342.50       529.24 o                         
   1   4   5         40.47         41.61         8.93 o                         
   2   4   5        544.13        546.61        19.10 o                         
   3   4   5          1.24         39.34        10.82 o                         
   4   4   5      29253.33      29430.47       344.89 o                         
   5   4   5         84.78        105.01        21.91 o                         
   6   4   5       7042.78       7047.85       116.40 o                         
   7   4   5        336.71        417.52        38.55 o                         
   8   4   5       1158.13       1104.57        63.33 o                         
   9   4   5          2.21         -4.61        36.31 o                         
  10   4   5       2862.64       2718.57       127.75 o                         
 -11   5   5       1652.04       1884.84       177.23 o                         
 -10   5   5       1071.00       1060.93        93.43 o                         
  -9   5   5       2299.39       2291.93       155.29 o                         
  -8   5   5         21.78         81.40        37.48 o                         
  -7   5   5      17275.53      17619.78       245.59 o                         
  -6   5   5        616.19        667.37        33.09 o                         
  -5   5   5       6853.08       7104.93       102.49 o                         
  -4   5   5       3690.80       3726.80        60.75 o                         
  -3   5   5       9326.33       9373.32       110.58 o                         
  -2   5   5       3589.56       3641.68        56.41 o                         
  -1   5   5      47736.51      47880.81       466.03 o                         
   0   5   5       5355.88       5030.86        58.34 o                         
   1   5   5      11702.49      11454.50       115.71 o                         
   2   5   5        719.01        697.99        24.08 o                         
   3   5   5       3158.00       3155.59        48.69 o                         
   4   5   5       3476.54       3446.58        54.85 o                         
   5   5   5      18951.21      18701.15       236.93 o                         
   6   5   5         25.48         77.65        23.88 o                         
   7   5   5       5647.68       5464.03       113.33 o                         
   8   5   5       2016.39       2005.68        72.36 o                         
   9   5   5        489.93        505.42        52.90 o                         
  10   5   5         38.14         32.36        42.49 o                         
 -11   6   5       1559.10       1436.66       226.64 o                         
 -10   6   5          4.10         62.53        66.17 o                         
  -9   6   5       2471.77       2587.80       143.25 o                         
  -8   6   5       5104.32       5176.62       163.64 o                         
  -7   6   5        129.75        208.61        32.74 o                         
  -6   6   5       5797.85       5748.58       105.56 o                         
  -5   6   5       6631.21       6814.38        95.14 o                         
  -4   6   5       6561.78       6592.45        88.84 o                         
  -3   6   5      11517.58      11901.30       139.68 o                         
  -2   6   5      42491.90      41023.28       490.32 o                         
  -1   6   5        622.27        647.83        24.80 o                         
   0   6   5       5187.50       5116.61        60.53 o                         
   1   6   5       8207.81       7837.65        86.58 o                         
   2   6   5        141.73        189.28        15.85 o                         
   3   6   5      12020.08      11772.19       124.71 o                         
   4   6   5       1807.15       1788.52        37.38 o                         
   5   6   5         15.59         36.85        19.38 o                         
   6   6   5      14347.01      14118.84       196.43 o                         
   7   6   5       1707.42       1732.77        68.70 o                         
   8   6   5         29.20         32.07        34.42 o                         
   9   6   5       1545.89       1529.83        73.48 o                         
  10   6   5       1607.56       1661.32        87.09 o                         
 -10   7   5       3207.00       3537.34       176.95 o                         
  -9   7   5         63.37         90.02        54.93 o                         
  -8   7   5       5543.83       5615.71       143.80 o                         
  -7   7   5       8098.24       8460.18       146.45 o                         
  -6   7   5       6672.00       6539.83       118.20 o                         
  -5   7   5        850.61        823.09        40.29 o                         
  -4   7   5      16479.66      16465.49       240.79 o                         
  -3   7   5       2092.14       2269.01        40.55 o                         
  -2   7   5       3741.39       4088.34       122.51 o                         
  -1   7   5       2820.00       2816.90        49.65 o                         
   0   7   5         92.23        129.44        12.84 o                         
   1   7   5      10943.41      10685.78       113.41 o                         
   2   7   5      53456.09      51621.47       468.31 o                         
   3   7   5       2669.20       2519.81        61.52 o                         
   4   7   5       1479.76       1574.64        36.97 o                         
   5   7   5       3239.97       3280.75        72.05 o                         
   6   7   5        930.09        955.41        53.41 o                         
   7   7   5        389.79        379.25        45.96 o                         
   8   7   5       4653.12       4524.46       115.88 o                         
   9   7   5         37.87         21.60        41.17 o                         
  10   7   5       1829.22       1860.46       179.92 o                         
 -10   8   5        155.39         34.66        99.44 o                         
  -9   8   5       3019.93       3008.85       197.16 o                         
  -8   8   5        154.79        147.08        57.33 o                         
  -7   8   5        108.92        165.84        33.01 o                         
  -6   8   5       1576.94       1523.11        74.98 o                         
  -5   8   5       8312.51       8000.56       134.40 o                         
  -4   8   5       1404.69       1382.13        50.34 o                         
  -3   8   5      48642.65      47630.48       576.55 o                         
  -2   8   5        565.39        620.40        25.01 o                         
  -1   8   5       1950.65       1948.27        38.51 o                         
   0   8   5       1116.21       1117.85        26.54 o                         
   1   8   5      19235.30      18725.97       185.34 o                         
   2   8   5         21.72         14.34        20.54 o                         
   3   8   5      17416.44      16482.89       178.72 o                         
   4   8   5        736.59        742.99        30.81 o                         
   5   8   5       1745.72       1692.64        53.91 o                         
   6   8   5          0.50        -11.17        28.48 o                         
   7   8   5       8982.05       9084.25       168.05 o                         
   8   8   5         32.41         15.48        41.30 o                         
   9   8   5       4044.82       3988.04       115.48 o                         
 -10   9   5       5147.80       5629.27       282.78 o                         
  -9   9   5        245.90        275.35        92.50 o                         
  -8   9   5       2521.47       2585.62       131.05 o                         
  -7   9   5       3691.64       3754.55        96.15 o                         
  -6   9   5       2826.28       2760.26        78.07 o                         
  -5   9   5        477.02        529.76        40.31 o                         
  -4   9   5      20630.64      19759.88       270.47 o                         
  -3   9   5         19.21         58.81        21.66 o                         
  -2   9   5      10724.29      10305.21       143.98 o                         
  -1   9   5        809.41        794.39        27.60 o                         
   0   9   5       4711.62       4717.83        66.83 o                         
   1   9   5       9952.51       9702.57       108.96 o                         
   2   9   5      31192.56      30758.90       305.44 o                         
   3   9   5       3479.47       3364.54        59.25 o                         
   4   9   5       4577.84       4515.86        72.56 o                         
   5   9   5         46.29         63.87        29.80 o                         
   6   9   5       1211.01       1242.84        61.80 o                         
   7   9   5         11.73         -8.35        37.01 o                         
   8   9   5       6498.19       6325.32       155.12 o                         
   9   9   5        135.69        180.88        50.56 o                         
 -10  10   5         40.51         30.50        95.57 o                         
  -9  10   5       5103.53       5123.41       193.93 o                         
  -8  10   5       1222.11       1155.19        86.00 o                         
  -7  10   5        245.10        247.22        41.17 o                         
  -6  10   5       3161.80       3235.83        87.92 o                         
  -5  10   5      13164.09      12538.52       205.30 o                         
  -4  10   5       1093.47       1039.37        46.63 o                         
  -3  10   5       3792.09       3959.27        81.22 o                         
  -2  10   5      10777.97       9922.57       230.25 o                         
  -1  10   5       5037.40       4787.08        71.55 o                         
   0  10   5       3460.62       3469.63        56.32 o                         
   1  10   5      14256.41      13887.19       147.11 o                         
   2  10   5        540.79        566.51        29.38 o                         
   3  10   5      16070.52      15789.32       178.25 o                         
   4  10   5       2064.39       2049.08        54.45 o                         
   5  10   5        471.49        458.91        46.70 o                         
   6  10   5       3586.40       3435.38       102.54 o                         
   7  10   5       1456.78       1353.38        78.12 o                         
   8  10   5         34.32         47.84        47.19 o                         
   9  10   5       2716.86       2845.17       130.81 o                         
  -9  11   5       1865.05       2063.38       152.61 o                         
  -8  11   5        642.15        658.50        73.91 o                         
  -7  11   5       3155.14       3205.97        96.89 o                         
  -6  11   5         14.04         -7.36        30.81 o                         
  -5  11   5       5450.90       5180.85       105.16 o                         
  -4  11   5       7367.91       7181.53       124.21 o                         
  -3  11   5       1452.84       1422.30        52.96 o                         
  -2  11   5       5196.65       4747.90       103.69 o                         
  -1  11   5      24813.31      24038.35       392.88 o                         
   0  11   5       3600.15       3570.52        59.22 o                         
   1  11   5        246.80        278.87        24.93 o                         
   2  11   5       3122.60       3154.24        58.56 o                         
   3  11   5          5.05          0.76        19.15 o                         
   4  11   5       2019.96       1996.31        56.42 o                         
   5  11   5       9455.35       9410.87       152.44 o                         
   6  11   5        248.54        281.17        49.21 o                         
   7  11   5       2656.04       2618.25       149.82 o                         
   8  11   5       2080.42       1807.37       105.99 o                         
  -9  12   5        124.95        101.62        81.25 o                         
  -8  12   5       6791.26       7036.45       190.56 o                         
  -7  12   5         10.35         79.33        39.35 o                         
  -6  12   5       8427.27       8412.83       151.14 o                         
  -5  12   5          0.59        -11.07        29.60 o                         
  -4  12   5        221.09        208.17        35.87 o                         
  -3  12   5       3314.39       3188.96        85.68 o                         
  -2  12   5       8957.34       8543.77       149.62 o                         
  -1  12   5        305.81        319.39        35.87 o                         
   0  12   5      18264.98      18142.37       219.84 o                         
   1  12   5        319.18        418.93        29.59 o                         
   2  12   5        660.16        676.66        35.96 o                         
   3  12   5        267.79        289.99        30.15 o                         
   4  12   5      11332.97      11338.07       162.05 o                         
   5  12   5        203.30        208.82        37.14 o                         
   6  12   5       5907.92       5911.68       144.57 o                         
   7  12   5       1020.30       1138.42        79.16 o                         
   8  12   5        206.98        144.94        62.79 o                         
  -9  13   5        192.57        153.42        80.75 o                         
  -8  13   5         65.42         57.77        57.92 o                         
  -7  13   5      12451.19      12399.31       271.16 o                         
  -6  13   5        254.58        236.86        42.53 o                         
  -5  13   5       1695.17       1619.86        67.78 o                         
  -4  13   5        478.79        485.49        45.46 o                         
  -3  13   5       2392.11       2351.92        93.66 o                         
  -2  13   5        245.44        279.68        38.65 o                         
  -1  13   5      13360.31      13269.73       204.18 o                         
   0  13   5        631.47        683.47        46.77 o                         
   1  13   5       7869.63       8214.06       123.39 o                         
   2  13   5        486.48        558.66        38.61 o                         
   3  13   5       3786.89       3932.86        88.49 o                         
   4  13   5        466.25        488.28        44.58 o                         
   5  13   5       6807.04       6794.33       184.49 o                         
   6  13   5         50.71         58.19        45.25 o                         
   7  13   5       2231.07       2268.76       112.63 o                         
   8  13   5        367.33        370.63        86.03 o                         
  -8  14   5       2731.29       2998.33       131.10 o                         
  -7  14   5          2.05         24.08        45.71 o                         
  -6  14   5       4125.03       3981.65       106.78 o                         
  -5  14   5       1476.82       1455.72        84.93 o                         
  -4  14   5       1212.19       1221.16        68.74 o                         
  -3  14   5       2442.24       2457.54        96.03 o                         
  -2  14   5      14093.99      14208.21       250.09 o                         
  -1  14   5         96.41         97.82        32.38 o                         
   0  14   5       5093.93       5086.29       108.51 o                         
   1  14   5       1513.39       1549.56        62.17 o                         
   2  14   5         99.52        102.12        29.61 o                         
   3  14   5       2256.74       2357.33        72.26 o                         
   4  14   5       1725.16       1688.13        68.80 o                         
   5  14   5        218.32        200.10        49.26 o                         
   6  14   5       7320.39       7624.03       244.00 o                         
   7  14   5        719.40        660.87        91.84 o                         
  -8  15   5       2155.04       2167.19       192.56 o                         
  -7  15   5       3272.60       3324.21       122.09 o                         
  -6  15   5       2234.51       2207.09        94.33 o                         
  -5  15   5        795.89        633.08        60.24 o                         
  -4  15   5       4225.15       4318.51       115.37 o                         
  -3  15   5        319.64        329.15        54.65 o                         
  -2  15   5       1029.09       1088.78        63.44 o                         
  -1  15   5       4367.12       4345.50       109.09 o                         
   0  15   5          9.11         28.55        33.12 o                         
   1  15   5       1597.24       1629.66        83.66 o                         
   2  15   5      12071.33      12281.82       198.84 o                         
   3  15   5        627.57        647.21        48.84 o                         
   4  15   5        571.07        614.03        71.51 o                         
   5  15   5       1928.17       2006.31        93.69 o                         
   6  15   5        313.02        141.20        69.11 o                         
   7  15   5        583.35        333.61        94.73 o                         
  -7  16   5         39.08        -12.15        62.22 o                         
  -6  16   5       1328.21       1331.10        93.23 o                         
  -5  16   5       4137.76       4058.07       120.12 o                         
  -4  16   5        392.19        340.01        51.76 o                         
  -3  16   5      10230.37      10628.72       191.18 o                         
  -2  16   5         40.19         78.56        39.86 o                         
  -1  16   5         51.51         24.34        35.43 o                         
   0  16   5       1036.44       1069.57        74.89 o                         
   1  16   5       6112.76       6165.20       157.13 o                         
   2  16   5        144.63        187.96        51.06 o                         
   3  16   5       5189.51       5340.78       123.45 o                         
   4  16   5       1168.65       1131.78        74.74 o                         
   5  16   5        876.91        852.40        89.00 o                         
   6  16   5         26.83        -55.80        58.38 o                         
  -7  17   5        191.44         92.81       161.32 o                         
  -6  17   5        434.08        400.42        71.76 o                         
  -5  17   5        192.03        217.12        54.14 o                         
  -4  17   5       7408.40       7574.03       176.83 o                         
  -3  17   5        143.28        128.68        48.00 o                         
  -2  17   5       3665.46       3742.88       113.90 o                         
  -1  17   5         15.42         31.20        44.17 o                         
   0  17   5       2598.69       2597.75       104.77 o                         
   1  17   5        626.10        672.46        68.35 o                         
   2  17   5       5976.17       6328.82       198.40 o                         
   3  17   5        154.48        156.87        61.21 o                         
   4  17   5       2482.90       2403.82       108.80 o                         
   5  17   5          0.67        -36.20        60.51 o                         
   6  17   5        597.17        415.74       131.49 o                         
  -6  18   5        704.29        565.72       190.05 o                         
  -5  18   5       4683.27       4651.83       187.90 o                         
  -4  18   5          3.52          1.67        48.69 o                         
  -3  18   5       2017.06       2006.29        95.19 o                         
  -2  18   5        289.41        208.61        56.36 o                         
  -1  18   5       1005.99       1113.39        84.41 o                         
   0  18   5       1537.32       1500.63        90.17 o                         
   1  18   5       4236.64       4320.79       137.84 o                         
   2  18   5         20.32         63.89        49.14 o                         
   3  18   5       6374.18       6835.15       280.69 o                         
   4  18   5        386.08        399.20        91.01 o                         
   5  18   5        106.99        125.96       156.90 o                         
  -5  19   5       1482.13       1652.97       245.29 o                         
  -4  19   5       2657.00       2676.92       146.88 o                         
  -3  19   5        479.90        575.99        73.42 o                         
  -2  19   5        980.69        795.43        78.76 o                         
  -1  19   5       4501.11       4766.25       147.89 o                         
   0  19   5        263.73        241.06        57.08 o                         
   1  19   5        234.37        249.28        56.74 o                         
   2  19   5       2730.94       2814.57       135.32 o                         
   3  19   5          3.61          5.81        59.12 o                         
   4  19   5        398.20        524.19       150.27 o                         
  -3  20   5       2074.73       2011.68       113.85 o                         
  -2  20   5       2742.77       2966.34       124.91 o                         
  -1  20   5         92.62         88.67        54.80 o                         
   0  20   5       3789.37       3756.93       135.33 o                         
   1  20   5        430.08        493.73       127.22 o                         
   2  20   5        147.50        192.05        66.46 o                         
  -1  21   5       3408.35       3601.63       232.01 o                         
   0  21   5          4.64        121.54       150.27 o                         
  -8   0   6      13070.90      13041.40       349.35 o                         
  -6   0   6       6405.13       6352.70       131.87 o                         
  -4   0   6      23784.61      24295.87       449.08 o                         
  -2   0   6      41345.59      41940.39       541.68 o                         
   0   0   6       1458.45       1644.16        33.60 o                         
   2   0   6     106839.91     108204.68      1770.72 o                         
   4   0   6       2852.95       2826.16        72.37 o                         
   6   0   6        276.19        309.26        40.16 o                         
   8   0   6       6343.97       6295.62       155.53 o                         
  10   0   6       5882.24       5678.90       213.01 o                         
 -11   1   6       2705.80       2422.00       258.55 o                         
 -10   1   6        107.43        159.11       110.49 o                         
  -9   1   6       5255.90       5523.77       213.80 o                         
  -8   1   6         14.34         43.18        28.21 o                         
  -7   1   6       3519.40       3551.94        86.55 o                         
  -6   1   6       4682.79       4748.30        72.69 o                         
  -5   1   6      11043.44      11436.79       143.17 o                         
  -4   1   6       4805.32       4897.32        70.11 o                         
  -3   1   6      49824.35      50845.99       553.20 o                         
  -2   1   6      13059.72      12924.95       143.05 o                         
  -1   1   6       2633.91       2628.05        37.54 o                         
   0   1   6         42.07         43.89         7.21 o                         
   1   1   6      22054.34      23228.65       212.60 o                         
   2   1   6       5099.05       5082.77        57.85 o                         
   3   1   6      36616.09      35650.05       379.32 o                         
   4   1   6        155.33        206.01        19.58 o                         
   5   1   6       2356.59       2306.71        49.92 o                         
   6   1   6       6873.73       6658.77       104.19 o                         
   7   1   6       5148.87       4979.41        97.41 o                         
   8   1   6        249.83        250.20        35.98 o                         
   9   1   6       6024.71       5980.65       138.31 o                         
  10   1   6          6.70         15.56        47.64 o                         
 -11   2   6       2254.69       2492.71       262.97 o                         
 -10   2   6       3482.29       3625.70       192.98 o                         
  -9   2   6        122.18        189.44        73.39 o                         
  -8   2   6       2762.88       3003.14       112.47 o                         
  -7   2   6      11873.62      12052.87       204.43 o                         
  -6   2   6       2037.68       2104.67        51.72 o                         
  -5   2   6       3371.93       3516.36        63.96 o                         
  -4   2   6      44015.46      44540.67       489.73 o                         
  -3   2   6        250.82        304.27        18.64 o                         
  -2   2   6      15248.79      16185.95       157.93 o                         
  -1   2   6      18145.87      17975.54       174.26 o                         
   0   2   6       1809.55       1888.92        26.58 o                         
   1   2   6      25228.72      25608.92       257.31 o                         
   2   2   6       5329.71       5429.85        85.87 o                         
   3   2   6       1338.45       1274.37        26.79 o                         
   4   2   6      21720.32      20688.15       224.92 o                         
   5   2   6       4301.56       4302.35        71.70 o                         
   6   2   6        842.56        911.84        41.06 o                         
   7   2   6       4449.65       4391.27        87.91 o                         
   8   2   6       3495.73       3220.42        81.23 o                         
   9   2   6          2.88         10.43        34.38 o                         
  10   2   6        771.21        797.40        75.48 o                         
 -11   3   6         55.44        112.44        92.73 o                         
 -10   3   6       1062.41        888.31       122.30 o                         
  -9   3   6       3973.48       4196.36       196.87 o                         
  -8   3   6       8547.95       9105.32       176.97 o                         
  -7   3   6         39.00         50.24        20.85 o                         
  -6   3   6      11075.17      11326.44       150.05 o                         
  -5   3   6       1333.01       1390.35        34.98 o                         
  -4   3   6       3115.57       3239.09        49.35 o                         
  -3   3   6       2621.73       2738.47        38.56 o                         
  -2   3   6       8971.97       9221.97       106.98 o                         
  -1   3   6      13274.47      12962.42       129.92 o                         
   0   3   6      57668.64      57049.35       525.59 o                         
   1   3   6      13207.06      13036.71       126.90 o                         
   2   3   6       2620.82       2642.28        42.15 o                         
   3   3   6       4295.37       4294.29        66.30 o                         
   4   3   6       9259.40       8980.48       128.44 o                         
   5   3   6          4.49          9.47        17.80 o                         
   6   3   6      13298.46      12828.40       171.06 o                         
   7   3   6          3.80         57.42        26.02 o                         
   8   3   6       1703.21       1791.96        66.70 o                         
   9   3   6       2401.34       2390.52       106.68 o                         
  10   3   6       1837.18       1722.55       100.02 o                         
 -11   4   6       1507.63       1828.63       171.86 o                         
 -10   4   6         58.87         31.64        76.38 o                         
  -9   4   6        358.59        363.06        72.20 o                         
  -8   4   6        265.57        301.14        44.80 o                         
  -7   4   6      12346.65      12621.62       185.79 o                         
  -6   4   6        204.45        218.35        28.84 o                         
  -5   4   6      27327.91      27341.66       338.65 o                         
  -4   4   6         71.41        106.20        12.79 o                         
  -3   4   6       7507.55       7652.09        94.02 o                         
  -2   4   6       2695.61       2857.14        43.70 o                         
  -1   4   6      46843.95      45610.47       467.08 o                         
   0   4   6          0.80          1.46         9.32 o                         
   1   4   6      14937.50      15159.81       154.13 o                         
   2   4   6        488.91        499.63        19.45 o                         
   3   4   6       2660.69       2519.28        43.65 o                         
   4   4   6          5.42         20.96        17.47 o                         
   5   4   6      33989.68      33198.99       392.84 o                         
   6   4   6          0.84          1.68        20.99 o                         
   7   4   6       6666.61       6439.52       111.43 o                         
   8   4   6          5.62         21.38        31.47 o                         
   9   4   6        173.08        183.73        45.79 o                         
  10   4   6         15.62         13.90        42.37 o                         
 -11   5   6         42.30        199.50       100.71 o                         
 -10   5   6        966.44        999.08       163.08 o                         
  -9   5   6       3217.85       3196.92       144.18 o                         
  -8   5   6       7025.72       7301.47       142.64 o                         
  -7   5   6        313.06        375.93        39.68 o                         
  -6   5   6      14052.57      14439.78       221.54 o                         
  -5   5   6        198.30        281.88        25.84 o                         
  -4   5   6       2512.03       2560.12        47.67 o                         
  -3   5   6        594.53        676.39        32.91 o                         
  -2   5   6      10656.03      10658.92       140.58 o                         
  -1   5   6      11318.70      11128.75       123.03 o                         
   0   5   6      49143.43      48866.21       456.82 o                         
   1   5   6       4944.26       4836.90        62.42 o                         
   2   5   6       3732.40       3676.90        53.55 o                         
   3   5   6       1633.67       1646.58        34.45 o                         
   4   5   6       9296.42       9290.03       122.84 o                         
   5   5   6         55.86        107.78        23.82 o                         
   6   5   6      15772.38      15263.50       209.33 o                         
   7   5   6        241.86        230.14        38.32 o                         
   8   5   6       1263.84       1198.21        63.72 o                         
   9   5   6       1077.08       1101.55        71.00 o                         
  10   5   6       1666.80       1618.61        84.95 o                         
 -11   6   6       2560.12       2564.76       158.57 o                         
 -10   6   6       1263.89       1541.94       196.68 o                         
  -9   6   6         46.12         41.64        55.82 o                         
  -8   6   6       3298.69       3312.51        93.06 o                         
  -7   6   6      17128.61      17631.49       250.13 o                         
  -6   6   6         19.95         44.19        23.61 o                         
  -5   6   6       1269.99       1316.00        40.14 o                         
  -4   6   6      17389.14      17587.05       215.49 o                         
  -3   6   6       2022.35       1981.14        41.95 o                         
  -2   6   6       3994.44       3792.06        58.91 o                         
  -1   6   6      21067.70      20287.96       210.82 o                         
   0   6   6         11.74         37.55        10.20 o                         
   1   6   6      29461.50      28459.38       265.94 o                         
   2   6   6       7913.32       7752.90        99.00 o                         
   3   6   6       2578.68       2508.34        45.65 o                         
   4   6   6       6335.98       6328.80        95.89 o                         
   5   6   6       4612.51       4652.74        82.40 o                         
   6   6   6         51.76         61.26        27.25 o                         
   7   6   6       4781.81       4753.03       111.90 o                         
   8   6   6       2521.14       2452.74        81.35 o                         
   9   6   6          5.63          5.70        38.17 o                         
  10   6   6        878.53        953.55       258.55 o                         
 -10   7   6          0.23         22.24        85.77 o                         
  -9   7   6       2828.71       3029.51       207.33 o                         
  -8   7   6         39.67         73.51        35.06 o                         
  -7   7   6       2350.45       2348.82        71.78 o                         
  -6   7   6       6287.26       6297.88       116.07 o                         
  -5   7   6       4765.20       4718.21        92.28 o                         
  -4   7   6       2142.42       1968.96        65.21 o                         
  -3   7   6      42638.35      42805.09       454.97 o                         
  -2   7   6       8581.92       8281.97       114.87 o                         
  -1   7   6          8.87         72.05        20.51 o                         
   0   7   6       1233.89       1164.00        26.36 o                         
   1   7   6       4657.73       4570.88        60.55 o                         
   2   7   6       3195.88       3166.87        50.38 o                         
   3   7   6      19411.75      19279.29       203.00 o                         
   4   7   6        511.38        603.27        31.10 o                         
   5   7   6       4724.88       4701.78        90.86 o                         
   6   7   6       8435.56       8415.11       138.82 o                         
   7   7   6       6104.53       5955.58       129.42 o                         
   8   7   6         22.89         21.61        35.54 o                         
   9   7   6       2048.26       1911.96        87.27 o                         
 -10   8   6       4886.86       5294.01       268.28 o                         
  -9   8   6        277.07        354.42        72.49 o                         
  -8   8   6       7629.42       7908.73       161.75 o                         
  -7   8   6         53.87        142.63        34.26 o                         
  -6   8   6       3479.87       3520.76        84.89 o                         
  -5   8   6       2368.29       2470.27        71.29 o                         
  -4   8   6      12784.08      12659.48       177.00 o                         
  -3   8   6         89.86         70.93        20.67 o                         
  -2   8   6      22235.06      21351.45       278.39 o                         
  -1   8   6        904.08        866.65        27.20 o                         
   0   8   6         56.20         65.00        12.84 o                         
   1   8   6          4.71         22.08        13.20 o                         
   2   8   6      49310.47      47825.74       505.72 o                         
   3   8   6       1625.63       1646.74        40.59 o                         
   4   8   6       3440.31       3505.45        68.45 o                         
   5   8   6       1855.78       1904.55        58.77 o                         
   6   8   6          7.27          7.09        29.86 o                         
   7   8   6         25.87        -16.69        33.71 o                         
   8   8   6       5126.89       5080.98       118.38 o                         
   9   8   6         74.02         96.77        47.27 o                         
 -10   9   6        187.85        147.14       105.13 o                         
  -9   9   6       6374.39       7030.23       246.98 o                         
  -8   9   6         49.63        101.75        45.31 o                         
  -7   9   6       1608.42       1657.94        68.59 o                         
  -6   9   6       1157.60       1159.08        56.33 o                         
  -5   9   6       8328.56       8100.29       140.56 o                         
  -4   9   6       2577.64       2454.37        63.14 o                         
  -3   9   6      23611.20      23152.67       308.20 o                         
  -2   9   6       5997.75       5819.54       122.80 o                         
  -1   9   6       4574.37       4508.74        68.05 o                         
   0   9   6        468.66        500.50        22.33 o                         
   1   9   6      14125.91      14290.95       149.76 o                         
   2   9   6       1357.97       1352.70        35.91 o                         
   3   9   6      19243.77      18621.96       202.23 o                         
   4   9   6        235.43        206.72        29.21 o                         
   5   9   6       1704.69       1642.08        64.51 o                         
   6   9   6       2870.43       2776.44        86.32 o                         
   7   9   6       2484.83       2565.24        88.67 o                         
   8   9   6        496.90        478.07        60.12 o                         
   9   9   6       5079.80       4948.21       133.44 o                         
 -10  10   6       2145.27       1989.28       191.27 o                         
  -9  10   6         27.43         71.12        93.66 o                         
  -8  10   6       2965.80       2980.48       128.77 o                         
  -7  10   6       3753.38       3626.49       102.96 o                         
  -6  10   6        478.83        515.48        47.28 o                         
  -5  10   6       1521.38       1372.71        55.05 o                         
  -4  10   6      22914.46      21982.14       281.69 o                         
  -3  10   6          6.19         23.11        27.26 o                         
  -2  10   6       7069.67       6908.18       189.81 o                         
  -1  10   6       7311.37       7316.08        92.59 o                         
   0  10   6        327.35        359.52        23.13 o                         
   1  10   6       3713.76       3794.54        58.57 o                         
   2  10   6       8162.06       8161.55       143.08 o                         
   3  10   6        150.69        192.26        22.93 o                         
   4  10   6      10951.66      10833.78       153.19 o                         
   5  10   6       2817.60       2699.31        81.78 o                         
   6  10   6        605.63        656.18        55.93 o                         
   7  10   6       1157.05       1193.23        74.95 o                         
   8  10   6       2800.21       2791.48       109.06 o                         
   9  10   6         17.47          8.21        50.57 o                         
  -9  11   6       2756.06       2881.60       171.90 o                         
  -8  11   6       5306.96       5450.16       178.70 o                         
  -7  11   6        317.71        349.51        48.04 o                         
  -6  11   6       5434.66       5698.10       116.50 o                         
  -5  11   6        967.00       1041.86        54.92 o                         
  -4  11   6       1039.35       1023.01        50.82 o                         
  -3  11   6       6184.52       5802.27       116.20 o                         
  -2  11   6       1872.44       1861.72        66.57 o                         
  -1  11   6       2604.43       2724.89        66.27 o                         
   0  11   6      25040.60      25311.57       261.86 o                         
   1  11   6       4236.18       4149.11        71.44 o                         
   2  11   6        635.47        640.19        44.62 o                         
   3  11   6       4868.63       4985.03        80.70 o                         
   4  11   6       2723.80       2786.95        69.13 o                         
   5  11   6         63.41         80.13        36.55 o                         
   6  11   6       4661.56       4763.47       145.59 o                         
   7  11   6        201.73        183.12        49.02 o                         
   8  11   6       1129.48       1251.36        87.10 o                         
  -9  12   6        106.26         40.10        73.68 o                         
  -8  12   6        422.74        396.51        68.98 o                         
  -7  12   6       6250.90       6088.91       141.74 o                         
  -6  12   6         55.10         34.27        33.24 o                         
  -5  12   6       9462.27       9350.38       157.78 o                         
  -4  12   6        160.21        195.80        38.02 o                         
  -3  12   6       2573.71       2516.06       123.93 o                         
  -2  12   6       1947.75       1832.12        65.96 o                         
  -1  12   6      14155.43      14189.89       325.47 o                         
   0  12   6         12.47          7.04        20.45 o                         
   1  12   6       7542.37       7695.46       108.96 o                         
   2  12   6       2535.03       2588.78        59.47 o                         
   3  12   6          8.56          6.32        22.52 o                         
   4  12   6          0.05          4.47        26.87 o                         
   5  12   6      12469.01      12540.47       224.25 o                         
   6  12   6         38.67         31.64        42.16 o                         
   7  12   6       3755.81       3803.99       158.29 o                         
   8  12   6        298.09        210.73        95.32 o                         
  -9  13   6        659.35        437.55       207.73 o                         
  -8  13   6       2701.38       2744.26       126.20 o                         
  -7  13   6        191.23        205.25        48.55 o                         
  -6  13   6       7714.53       7583.79       147.02 o                         
  -5  13   6         86.05         82.76        34.56 o                         
  -4  13   6       3277.20       3224.39        94.41 o                         
  -3  13   6        164.02        133.30        37.85 o                         
  -2  13   6      10996.62      10766.09       179.84 o                         
  -1  13   6       2507.91       2507.87        78.38 o                         
   0  13   6      10862.98      11020.11       210.00 o                         
   1  13   6        756.02        745.12        38.66 o                         
   2  13   6       3253.30       3318.72        78.46 o                         
   3  13   6        102.03        115.00        31.30 o                         
   4  13   6       3069.50       2982.14        79.53 o                         
   5  13   6         37.03         33.62        40.81 o                         
   6  13   6       9544.94       9602.01       197.83 o                         
   7  13   6        306.04        352.82        60.27 o                         
   8  13   6        291.04        152.48       132.59 o                         
  -8  14   6        776.10        661.76        95.81 o                         
  -7  14   6       7233.10       7087.97       157.25 o                         
  -6  14   6         50.39         14.64        42.07 o                         
  -5  14   6       1077.15       1087.73        70.94 o                         
  -4  14   6       2798.18       2774.30        91.27 o                         
  -3  14   6        174.24        146.58        38.49 o                         
  -2  14   6        736.73        715.37        76.52 o                         
  -1  14   6       7590.78       7761.12       183.55 o                         
   0  14   6         26.46         35.67        29.76 o                         
   1  14   6      12684.56      13172.39       205.31 o                         
   2  14   6       2604.08       2632.90        72.26 o                         
   3  14   6       2088.19       2105.30        69.21 o                         
   4  14   6        937.22        944.72        70.82 o                         
   5  14   6       2681.60       2632.22       138.14 o                         
   6  14   6          7.11         -3.61        49.46 o                         
   7  14   6       2837.01       2859.74       177.34 o                         
  -8  15   6        552.16        368.91       109.89 o                         
  -7  15   6        945.87        936.93       116.01 o                         
  -6  15   6       3783.43       3671.67       122.28 o                         
  -5  15   6       1812.48       1757.49        84.00 o                         
  -4  15   6        527.12        455.89        52.76 o                         
  -3  15   6      11697.94      11557.13       200.28 o                         
  -2  15   6       1463.87       1565.47        70.74 o                         
  -1  15   6         51.56         22.91        32.87 o                         
   0  15   6       3595.32       3616.73       101.68 o                         
   1  15   6        431.64        421.47        54.95 o                         
   2  15   6       1196.52       1331.45        81.41 o                         
   3  15   6       5738.96       5846.17       124.03 o                         
   4  15   6        791.87        822.26        59.59 o                         
   5  15   6       1696.36       1800.48       104.23 o                         
   6  15   6       2540.95       2509.22       134.37 o                         
   7  15   6       1728.98       1732.38       141.63 o                         
  -7  16   6         46.34         30.04        59.76 o                         
  -6  16   6        569.74        462.12        66.00 o                         
  -5  16   6       1423.89       1278.17        81.40 o                         
  -4  16   6       5061.60       4931.79       131.75 o                         
  -3  16   6        165.57        125.03        41.48 o                         
  -2  16   6       5100.72       5050.49       119.42 o                         
  -1  16   6        733.67        675.63        57.93 o                         
   0  16   6         50.08         27.93        40.59 o                         
   1  16   6        125.70         37.82        41.65 o                         
   2  16   6      11602.35      12323.89       300.94 o                         
   3  16   6        346.23        356.91        60.56 o                         
   4  16   6       2174.96       2058.75        89.45 o                         
   5  16   6       1495.20       1364.40       106.31 o                         
   6  16   6         29.16        -52.32        58.21 o                         
  -6  17   6        179.02        109.43        59.77 o                         
  -5  17   6       3418.05       3365.65       119.52 o                         
  -4  17   6          8.48        -16.26        42.30 o                         
  -3  17   6       6108.87       6019.50       159.26 o                         
  -2  17   6        242.15        264.40        51.53 o                         
  -1  17   6       2356.36       2443.14       104.07 o                         
   0  17   6        121.45        106.71        47.17 o                         
   1  17   6       4689.35       4779.74       140.87 o                         
   2  17   6         44.71         98.72        48.89 o                         
   3  17   6       6298.37       6741.18       222.86 o                         
   4  17   6         17.89         -1.54        53.23 o                         
   5  17   6        503.18        366.43        89.01 o                         
  -6  18   6         38.53       -101.65       119.33 o                         
  -5  18   6        718.83        648.28        79.22 o                         
  -4  18   6       6552.96       6487.01       178.89 o                         
  -3  18   6         31.44         10.76        44.48 o                         
  -2  18   6       2754.13       2912.43       117.17 o                         
  -1  18   6       1135.99       1033.63        85.46 o                         
   0  18   6        350.42        333.97        59.41 o                         
   1  18   6        418.63        353.80        59.33 o                         
   2  18   6       2794.86       2898.08       116.47 o                         
   3  18   6          9.32         17.78        50.14 o                         
   4  18   6       3978.76       4035.50       260.88 o                         
  -4  19   6        212.83        140.17        58.18 o                         
  -3  19   6       3206.01       3359.44       155.65 o                         
  -2  19   6        615.62        502.54        69.02 o                         
  -1  19   6        687.47        646.39        72.14 o                         
   0  19   6       4766.07       4762.27       146.48 o                         
   1  19   6       1070.17        987.13        80.89 o                         
   2  19   6         65.91         45.98        49.55 o                         
   3  19   6       2142.43       2246.67       149.23 o                         
   4  19   6        563.20        523.73       139.22 o                         
  -3  20   6        233.40         26.52       137.01 o                         
  -2  20   6       1011.79       1235.94       101.61 o                         
  -1  20   6       4442.53       4582.18       149.32 o                         
   0  20   6          6.98         31.59        52.66 o                         
   1  20   6       1509.44       1475.84       126.37 o                         
   2  20   6       1353.91       1827.05       134.21 o                         
  -7   0   7      13551.32      14051.69       427.61 o                         
  -5   0   7      22334.73      22751.66       428.64 o                         
  -3   0   7      46971.86      47692.62       656.33 o                         
  -1   0   7        120.92        239.36        50.81 o                         
   1   0   7         46.94         72.18        12.02 o                         
   3   0   7      61451.82      59515.66       830.78 o                         
   5   0   7       6282.93       6127.33       145.79 o                         
   7   0   7       2718.10       2761.35       176.69 o                         
   9   0   7       4693.57       4605.64       254.62 o                         
 -10   1   7       5438.71       6048.37       351.37 o                         
  -9   1   7        126.45        152.48        97.23 o                         
  -8   1   7       9845.41      10078.30       290.96 o                         
  -7   1   7       1973.64       2098.92        65.18 o                         
  -6   1   7          0.11         47.83        19.17 o                         
  -5   1   7         68.64        128.86        27.57 o                         
  -4   1   7      18343.86      18714.04       232.23 o                         
  -3   1   7      13017.72      13332.41       142.36 o                         
  -2   1   7      38106.73      38061.53       356.96 o                         
  -1   1   7      18528.93      18620.40       181.40 o                         
   0   1   7          2.01         33.71         7.65 o                         
   1   1   7       1736.02       1633.32        30.35 o                         
   2   1   7      24453.12      24349.21       238.22 o                         
   3   1   7         65.06         59.14        14.39 o                         
   4   1   7      11549.59      11466.58       138.91 o                         
   5   1   7          4.86         27.05        18.28 o                         
   6   1   7        614.93        615.56        36.83 o                         
   7   1   7       2669.16       2744.45        80.28 o                         
   8   1   7       3911.89       3799.81        89.68 o                         
   9   1   7          0.02         22.30        37.04 o                         
  10   1   7       3970.59       4131.73       152.41 o                         
 -11   2   7        487.16        640.86       183.42 o                         
 -10   2   7        560.74        532.57       150.27 o                         
  -9   2   7       9580.26       9473.88       435.34 o                         
  -8   2   7        459.13        460.36        59.17 o                         
  -7   2   7        213.38        268.19        34.92 o                         
  -6   2   7      14659.95      15129.07       189.40 o                         
  -5   2   7        741.71        769.89        28.62 o                         
  -4   2   7       4274.55       4474.88        65.90 o                         
  -3   2   7      24718.54      24775.85       237.78 o                         
  -2   2   7       4757.74       4822.88        58.23 o                         
  -1   2   7      15575.01      15288.28       151.87 o                         
   0   2   7       9131.80       9179.50        92.12 o                         
   1   2   7      15244.72      15357.98       162.96 o                         
   2   2   7      14896.98      14930.65       146.56 o                         
   3   2   7       6518.75       6431.02        83.04 o                         
   4   2   7       1337.46       1324.63        37.10 o                         
   5   2   7       4933.78       4851.10        79.37 o                         
   6   2   7      10751.48      10128.48       145.78 o                         
   7   2   7         16.76         32.35        26.04 o                         
   8   2   7        335.60        361.28        39.89 o                         
   9   2   7       6006.14       5981.45       129.50 o                         
  10   2   7         27.86         95.19        51.89 o                         
 -11   3   7       1701.70       2026.43       247.50 o                         
 -10   3   7        447.96        275.56        89.60 o                         
  -9   3   7        201.53        262.15        86.18 o                         
  -8   3   7       2851.60       2824.35        88.24 o                         
  -7   3   7      10207.10      10453.62       172.69 o                         
  -6   3   7       1936.89       1902.24        49.74 o                         
  -5   3   7      19927.51      20350.55       226.09 o                         
  -4   3   7      16800.81      16417.87       183.94 o                         
  -3   3   7         37.67         77.00        11.46 o                         
  -2   3   7         27.02         84.55        13.77 o                         
  -1   3   7      16661.17      16597.42       163.93 o                         
   0   3   7       2656.14       2716.14        38.84 o                         
   1   3   7      33592.01      33824.33       321.65 o                         
   2   3   7        700.87        751.47        22.05 o                         
   3   3   7       1030.03       1014.29        24.18 o                         
   4   3   7       7993.41       7578.74       108.36 o                         
   5   3   7      16272.26      15557.28       194.84 o                         
   6   3   7        229.92        205.86        29.17 o                         
   7   3   7       4495.31       4344.73        90.21 o                         
   8   3   7        425.86        468.12        45.53 o                         
   9   3   7        202.76        170.76        46.85 o                         
  10   3   7        300.04        345.30        59.26 o                         
 -11   4   7        134.06         97.23       143.64 o                         
 -10   4   7       2740.16       2697.32       365.73 o                         
  -9   4   7        118.32          8.36        54.65 o                         
  -8   4   7      10224.00      10742.98       186.39 o                         
  -7   4   7        629.33        709.95        46.97 o                         
  -6   4   7       7537.54       7787.40       136.06 o                         
  -5   4   7        411.14        505.17        30.89 o                         
  -4   4   7      11242.95      11680.61       165.66 o                         
  -3   4   7        863.98        948.53        25.45 o                         
  -2   4   7       2995.91       2965.30        46.46 o                         
  -1   4   7        496.09        570.93        17.34 o                         
   0   4   7      88865.12      85843.72       786.91 o                         
   1   4   7        231.93        294.47        15.50 o                         
   2   4   7       1444.14       1478.39        31.25 o                         
   3   4   7       1015.49        987.63        32.78 o                         
   4   4   7       1179.14       1160.40        38.08 o                         
   5   4   7          1.34         15.36        19.50 o                         
   6   4   7      15856.15      15210.27       198.46 o                         
   7   4   7          9.18          8.79        26.15 o                         
   8   4   7       5306.02       5277.59       114.42 o                         
   9   4   7          7.23        -37.51        37.51 o                         
  10   4   7       1413.92       1432.09        90.44 o                         
 -11   5   7       2551.51       2958.99       293.91 o                         
 -10   5   7          1.21         52.97        80.46 o                         
  -9   5   7         74.70         17.33        55.81 o                         
  -8   5   7       1112.63       1134.63        55.48 o                         
  -7   5   7      10949.29      11341.97       190.06 o                         
  -6   5   7       1547.48       1563.01        51.00 o                         
  -5   5   7      16027.25      15840.15       214.07 o                         
  -4   5   7      13453.85      13303.53       158.07 o                         
  -3   5   7         44.21         75.63        12.92 o                         
  -2   5   7        775.88        777.83        27.35 o                         
  -1   5   7      16811.64      16500.22       173.86 o                         
   0   5   7       3983.09       3951.10        53.91 o                         
   1   5   7      33244.74      32565.98       314.46 o                         
   2   5   7       1063.26       1017.85        28.29 o                         
   3   5   7        373.51        406.79        22.32 o                         
   4   5   7       6147.23       6058.38       101.14 o                         
   5   5   7      12863.82      12294.27       174.38 o                         
   6   5   7        825.08        843.80        43.44 o                         
   7   5   7       6606.65       6563.70       123.42 o                         
   8   5   7          5.29        -11.36        33.06 o                         
   9   5   7         54.26         34.23        39.35 o                         
  10   5   7        308.20        433.13       232.03 o                         
 -11   6   7        661.18        408.29       283.97 o                         
 -10   6   7        201.21        264.57       102.34 o                         
  -9   6   7       4447.91       4812.70       186.56 o                         
  -8   6   7         54.77         51.30        31.35 o                         
  -7   6   7        509.84        606.78        44.39 o                         
  -6   6   7      19893.11      19616.31       304.97 o                         
  -5   6   7         81.64        118.72        22.12 o                         
  -4   6   7       3127.77       3129.04        67.03 o                         
  -3   6   7      16022.08      16115.04       229.32 o                         
  -2   6   7       5511.03       5267.43        75.98 o                         
  -1   6   7       4845.41       4857.37        65.57 o                         
   0   6   7       9134.20       9291.65       104.94 o                         
   1   6   7       3298.04       3186.11        50.46 o                         
   2   6   7      20195.84      19838.81       205.68 o                         
   3   6   7       3887.97       3911.78        79.02 o                         
   4   6   7       4314.24       4197.98        75.95 o                         
   5   6   7       3813.48       3818.63        75.78 o                         
   6   6   7       9302.14       9116.78       177.28 o                         
   7   6   7        381.93        416.46        45.42 o                         
   8   6   7        657.33        658.26        55.20 o                         
   9   6   7       2180.40       2121.93        96.99 o                         
 -10   7   7       4623.10       4641.21       249.71 o                         
  -9   7   7         80.80         83.33        66.82 o                         
  -8   7   7       4864.92       4918.54       111.13 o                         
  -7   7   7       2418.89       2544.66        75.11 o                         
  -6   7   7         23.12         53.07        25.86 o                         
  -5   7   7        989.77       1076.05        45.44 o                         
  -4   7   7       9313.04       9596.84       127.24 o                         
  -3   7   7       6453.37       6190.89        96.08 o                         
  -2   7   7      25492.31      24410.94       319.43 o                         
  -1   7   7       9742.82       9424.55       107.23 o                         
   0   7   7         46.61         52.63        13.66 o                         
   1   7   7       5416.06       5381.38        73.03 o                         
   2   7   7      20407.31      19739.84       212.27 o                         
   3   7   7          5.88         30.48        15.36 o                         
   4   7   7       5507.43       5550.08        84.70 o                         
   5   7   7        333.02        386.13        35.29 o                         
   6   7   7       1256.83       1298.18        78.28 o                         
   7   7   7       3225.33       3183.27        88.20 o                         
   8   7   7       3456.64       3314.37        97.04 o                         
   9   7   7         20.56          9.04        41.27 o                         
 -10   8   7         88.41        -50.57        93.92 o                         
  -9   8   7       5104.97       5049.63       290.15 o                         
  -8   8   7        419.37        386.32        49.45 o                         
  -7   8   7       6845.68       7086.29       135.59 o                         
  -6   8   7          3.57         31.05        37.38 o                         
  -5   8   7       9385.73       9219.17       141.14 o                         
  -4   8   7        454.00        452.62        53.33 o                         
  -3   8   7      26440.82      26311.62       314.34 o                         
  -2   8   7          5.20         16.26        18.38 o                         
  -1   8   7       2023.61       2061.49        43.52 o                         
   0   8   7       3392.88       3351.04        49.94 o                         
   1   8   7        738.60        758.65        26.78 o                         
   2   8   7         17.91         46.50        16.79 o                         
   3   8   7      28863.91      28398.66       289.88 o                         
   4   8   7         14.89         40.10        20.46 o                         
   5   8   7       4101.32       4174.35        89.25 o                         
   6   8   7        278.67        322.30        43.26 o                         
   7   8   7       1586.64       1542.65        77.85 o                         
   8   8   7        222.91        269.01        56.54 o                         
   9   8   7       3828.33       3813.33       117.43 o                         
 -10   9   7       3208.19       3235.45       220.91 o                         
  -9   9   7         58.19         34.59        68.58 o                         
  -8   9   7       6667.59       6599.50       183.46 o                         
  -7   9   7        834.91        778.47        53.86 o                         
  -6   9   7        149.97        142.67        33.08 o                         
  -5   9   7         72.55         74.87        26.59 o                         
  -4   9   7      20814.09      19666.03       271.91 o                         
  -3   9   7       3413.36       3247.44        81.13 o                         
  -2   9   7      10934.44      10771.75       220.92 o                         
  -1   9   7       4727.56       4689.41        79.84 o                         
   0   9   7        856.68        878.06        29.93 o                         
   1   9   7       1485.02       1443.75        34.91 o                         
   2   9   7      16670.77      16672.67       175.11 o                         
   3   9   7       1124.17       1112.98        39.75 o                         
   4   9   7      11521.52      11230.52       154.01 o                         
   5   9   7        470.49        504.31        46.84 o                         
   6   9   7         77.30         75.28        36.31 o                         
   7   9   7       1113.36       1172.69        70.43 o                         
   8   9   7       2440.28       2304.05        90.01 o                         
   9   9   7         62.44        129.72        49.44 o                         
 -10  10   7        727.52        747.71       151.48 o                         
  -9  10   7       7409.75       7523.57       262.39 o                         
  -8  10   7        646.74        605.69        62.12 o                         
  -7  10   7        298.96        312.45        41.06 o                         
  -6  10   7       4002.91       4029.45        98.96 o                         
  -5  10   7        285.14        234.80        43.75 o                         
  -4  10   7       2224.88       2107.67        68.13 o                         
  -3  10   7      15714.32      14926.47       219.99 o                         
  -2  10   7        885.22        861.57        49.28 o                         
  -1  10   7       9785.27       9588.20       131.26 o                         
   0  10   7       5072.72       5128.39        73.97 o                         
   1  10   7       9398.03       9467.42       110.43 o                         
   2  10   7       1696.37       1651.68        42.78 o                         
   3  10   7       4256.02       4240.27        75.88 o                         
   4  10   7         42.67         24.55        23.48 o                         
   5  10   7       3387.78       3297.32        92.17 o                         
   6  10   7       3527.56       3402.58       106.23 o                         
   7  10   7        103.46        182.56        49.44 o                         
   8  10   7        238.50        191.31        48.73 o                         
   9  10   7       3858.03       4145.68       304.96 o                         
  -9  11   7         68.45         75.76        68.01 o                         
  -8  11   7       3275.25       3206.53       104.96 o                         
  -7  11   7       3499.16       3482.79       102.00 o                         
  -6  11   7        146.22        170.68        36.68 o                         
  -5  11   7      13585.30      13032.94       226.78 o                         
  -4  11   7       6396.99       6261.24       125.40 o                         
  -3  11   7       2064.67       2007.39        68.48 o                         
  -2  11   7       1899.00       1860.21        68.02 o                         
  -1  11   7       3945.04       3972.56       103.33 o                         
   0  11   7        353.26        451.87        27.35 o                         
   1  11   7      11563.38      11572.62       145.05 o                         
   2  11   7       1330.15       1287.95        40.29 o                         
   3  11   7       1193.80       1166.96        41.56 o                         
   4  11   7       5082.92       4996.36       101.44 o                         
   5  11   7       9688.00       9439.95       171.88 o                         
   6  11   7          3.01         12.47        40.17 o                         
   7  11   7       1931.82       1830.08        90.77 o                         
   8  11   7        616.13        460.70        58.38 o                         
  -9  12   7         51.62         93.25        88.45 o                         
  -8  12   7       3752.55       3829.83       187.61 o                         
  -7  12   7        841.51        727.99        62.05 o                         
  -6  12   7       3956.52       3864.93       106.34 o                         
  -5  12   7        513.58        544.47        51.06 o                         
  -4  12   7       6833.42       6555.46       133.10 o                         
  -3  12   7       1365.48       1266.93        76.08 o                         
  -2  12   7       2187.92       2173.78        71.11 o                         
  -1  12   7         25.53         58.05        26.38 o                         
   0  12   7      25911.34      26253.21       348.72 o                         
   1  12   7         64.26         97.92        23.15 o                         
   2  12   7        798.26        834.98        39.90 o                         
   3  12   7       1309.20       1441.97        50.54 o                         
   4  12   7        390.23        430.50        41.82 o                         
   5  12   7        134.48        237.65        48.24 o                         
   6  12   7       7690.97       7553.67       168.48 o                         
   7  12   7        117.83        122.59        52.29 o                         
   8  12   7       1686.11       1662.68       116.15 o                         
  -9  13   7         25.13       -114.91       145.85 o                         
  -8  13   7        173.06        106.51        67.64 o                         
  -7  13   7       7964.05       7825.13       220.39 o                         
  -6  13   7        225.58        142.72        46.94 o                         
  -5  13   7       3869.81       3803.82       106.47 o                         
  -4  13   7       2147.02       2084.93        79.04 o                         
  -3  13   7        561.65        530.94        48.26 o                         
  -2  13   7        576.79        682.03        47.42 o                         
  -1  13   7      11816.95      11605.75       186.37 o                         
   0  13   7       1137.45       1162.32        57.07 o                         
   1  13   7      12969.26      13075.37       174.85 o                         
   2  13   7        160.78        117.17        26.85 o                         
   3  13   7          8.37         -6.18        26.68 o                         
   4  13   7       1184.57       1202.56        67.07 o                         
   5  13   7       4724.61       4848.39       127.51 o                         
   6  13   7        291.40        261.66        54.10 o                         
   7  13   7       4891.52       5125.13       181.44 o                         
  -8  14   7        163.66        125.54        70.46 o                         
  -7  14   7        399.63        286.20        59.25 o                         
  -6  14   7       8900.15       9068.26       194.00 o                         
  -5  14   7         79.59         67.38        41.53 o                         
  -4  14   7       1698.45       1571.59        74.05 o                         
  -3  14   7       3294.40       3214.30        94.81 o                         
  -2  14   7       1736.42       1684.69        93.48 o                         
  -1  14   7       1115.61       1072.96        59.23 o                         
   0  14   7       5035.36       5321.11       114.36 o                         
   1  14   7        263.17        238.68        38.77 o                         
   2  14   7       6422.40       6630.46       128.80 o                         
   3  14   7       1901.68       1922.16        67.48 o                         
   4  14   7       1647.60       1610.80        76.79 o                         
   5  14   7        483.66        431.03        80.23 o                         
   6  14   7       4665.93       4956.10       166.00 o                         
   7  14   7         45.13         49.02        64.53 o                         
  -8  15   7       1708.37       1381.16       212.15 o                         
  -7  15   7       1077.80       1020.50        81.90 o                         
  -6  15   7        139.98        151.39        52.65 o                         
  -5  15   7       2519.97       2430.47        98.80 o                         
  -4  15   7       1429.88       1270.38        73.61 o                         
  -3  15   7        190.69        135.75        42.21 o                         
  -2  15   7       9622.18       9486.79       189.69 o                         
  -1  15   7       2732.35       2787.32        85.58 o                         
   0  15   7         39.05         82.77        34.21 o                         
   1  15   7       3696.81       3684.08       116.63 o                         
   2  15   7       4854.45       4859.98       136.74 o                         
   3  15   7         71.96         91.44        38.11 o                         
   4  15   7       2271.09       2368.68        91.34 o                         
   5  15   7       1388.21       1258.50        88.47 o                         
   6  15   7        414.71        315.51        65.49 o                         
  -7  16   7       1881.24       1705.58       119.95 o                         
  -6  16   7         35.89         47.09        50.48 o                         
  -5  16   7       1795.31       1700.45        92.56 o                         
  -4  16   7        591.19        501.78        62.08 o                         
  -3  16   7       8545.36       8845.05       171.52 o                         
  -2  16   7          4.11         -3.60        37.43 o                         
  -1  16   7       1141.22       1033.86        67.43 o                         
   0  16   7       2263.25       2142.54        94.07 o                         
   1  16   7        493.23        623.33        63.43 o                         
   2  16   7          0.86         32.47        42.82 o                         
   3  16   7       7649.01       8341.38       276.09 o                         
   4  16   7          4.52        -42.82        42.82 o                         
   5  16   7       1677.20       1812.07       144.53 o                         
   6  16   7        412.23        423.36        82.64 o                         
  -6  17   7        109.60        159.30        55.93 o                         
  -5  17   7         61.69        125.64        68.97 o                         
  -4  17   7       8001.13       8036.82       180.39 o                         
  -3  17   7        485.46        548.26        73.99 o                         
  -2  17   7       3520.54       3516.95       111.82 o                         
  -1  17   7        489.79        472.79        55.12 o                         
   0  17   7        161.83        118.23        49.04 o                         
   1  17   7          9.85         35.91        44.42 o                         
   2  17   7       4631.73       4824.19       173.02 o                         
   3  17   7         12.13         41.08        53.86 o                         
   4  17   7       5825.07       6158.45       213.67 o                         
   5  17   7         68.09         25.27        92.94 o                         
  -6  18   7        655.60        711.57       212.15 o                         
  -5  18   7        285.57        229.33        63.01 o                         
  -4  18   7        363.26        310.97        62.95 o                         
  -3  18   7       4599.22       4271.89       194.66 o                         
  -2  18   7         94.35         25.94        43.00 o                         
  -1  18   7       3428.94       3588.76       128.15 o                         
   0  18   7       1583.95       1475.04        88.88 o                         
   1  18   7       2263.45       2474.14       109.48 o                         
   2  18   7         96.93        129.19        52.76 o                         
   3  18   7       2505.90       2560.75       130.14 o                         
   4  18   7          2.74         83.80       110.74 o                         
  -4  19   7       1644.83       1577.99       102.76 o                         
  -3  19   7        140.98        143.27        57.03 o                         
  -2  19   7       1750.03       1610.53       110.10 o                         
  -1  19   7       1234.95       1186.93       100.28 o                         
   0  19   7         88.07         97.62        66.92 o                         
   1  19   7       2077.74       2141.17       157.29 o                         
   2  19   7       1608.30       1583.58       101.79 o                         
   3  19   7        231.79        177.83        83.57 o                         
  -2  20   7        860.28        792.54       112.36 o                         
  -1  20   7          1.90         -3.79        56.85 o                         
   0  20   7       4730.92       4813.39       191.77 o                         
   1  20   7         58.66         33.20        51.99 o                         
   2  20   7        661.32        599.16       123.42 o                         
  -8   0   8       7177.07       7254.94       311.59 o                         
  -6   0   8       1434.66       1586.42        66.01 o                         
  -4   0   8      11637.94      11529.52       180.99 o                         
  -2   0   8      58615.58      56284.46       847.30 o                         
   0   0   8         57.68         55.82        13.18 o                         
   2   0   8      15987.10      16675.62       245.27 o                         
   4   0   8      17017.44      16431.54       267.33 o                         
   6   0   8       5022.20       4646.17       119.49 o                         
   8   0   8       7322.04       6893.26       192.41 o                         
  10   0   8       3557.55       3504.00       647.49 o                         
  -9   1   8       8974.21       9261.88       286.25 o                         
  -8   1   8         76.69        130.02        48.88 o                         
  -7   1   8      10704.04      11207.89       190.98 o                         
  -6   1   8       9506.94       9612.76       238.65 o                         
  -5   1   8       4502.61       4604.20        76.90 o                         
  -4   1   8        169.09        215.02        17.32 o                         
  -3   1   8      36292.41      36661.34       331.52 o                         
  -2   1   8        295.27        399.81        16.88 o                         
  -1   1   8      15604.77      15289.43       153.52 o                         
   0   1   8       3366.03       3480.96        46.14 o                         
   1   1   8        103.59        179.56        24.18 o                         
   2   1   8      10601.69      10277.24       113.23 o                         
   3   1   8      30971.16      30306.37       315.44 o                         
   4   1   8       1936.25       1844.58        44.81 o                         
   5   1   8       6849.38       6543.25        98.67 o                         
   6   1   8        367.85        398.21        32.69 o                         
   7   1   8         12.29         42.53        28.17 o                         
   8   1   8        475.54        470.03        45.31 o                         
   9   1   8       4503.35       4444.94       113.51 o                         
  10   1   8         22.25         22.00        68.20 o                         
 -10   2   8        720.35        760.19       159.11 o                         
  -9   2   8          8.72         24.85        85.08 o                         
  -8   2   8      11964.87      12557.94       400.92 o                         
  -7   2   8       1909.99       2028.00        66.86 o                         
  -6   2   8        882.06        870.21        39.23 o                         
  -5   2   8      10972.59      11076.10       152.48 o                         
  -4   2   8      16939.11      17101.08       172.57 o                         
  -3   2   8       8219.08       8328.77        97.14 o                         
  -2   2   8       2950.63       3011.78        47.21 o                         
  -1   2   8      19037.12      18400.29       182.07 o                         
   0   2   8      13602.17      13240.35       128.99 o                         
   1   2   8      12138.13      12338.66       136.75 o                         
   2   2   8      10486.47      10346.14       113.73 o                         
   3   2   8       1217.30       1171.57        33.87 o                         
   4   2   8      15848.69      15628.65       181.77 o                         
   5   2   8       1611.05       1546.28        48.20 o                         
   6   2   8          3.91         14.19        23.48 o                         
   7   2   8       7253.92       7111.10       123.14 o                         
   8   2   8        520.29        535.45        46.97 o                         
   9   2   8          8.87         30.41        36.80 o                         
  10   2   8       2691.26       2525.66       168.77 o                         
 -10   3   8       2497.81       2141.35       236.45 o                         
  -9   3   8       2880.43       2967.83       236.45 o                         
  -8   3   8       1186.61       1383.74        74.99 o                         
  -7   3   8        194.53        273.67        47.77 o                         
  -6   3   8      11323.92      11761.22       200.14 o                         
  -5   3   8       1876.92       1954.16        41.53 o                         
  -4   3   8      24090.48      23766.48       246.21 o                         
  -3   3   8      19284.75      19545.06       262.37 o                         
  -2   3   8       3053.70       3035.30        47.03 o                         
  -1   3   8       4780.26       4698.37        54.79 o                         
   0   3   8      55687.58      55682.07       527.53 o                         
   1   3   8       1789.38       1739.49        34.37 o                         
   2   3   8       4499.56       4605.57        61.87 o                         
   3   3   8         46.25         63.51        14.21 o                         
   4   3   8        116.74        174.46        22.88 o                         
   5   3   8       6564.16       6381.61       103.32 o                         
   6   3   8      13111.70      12173.73       169.77 o                         
   7   3   8         55.81         85.62        29.95 o                         
   8   3   8       3230.87       3092.69        88.80 o                         
   9   3   8       1130.52       1165.16        79.06 o                         
  10   3   8        101.20        -83.02       117.83 o                         
 -10   4   8         85.96         72.93       119.33 o                         
  -9   4   8       3350.21       3456.21       260.76 o                         
  -8   4   8         68.53         80.83        32.07 o                         
  -7   4   8      13943.78      14216.34       223.14 o                         
  -6   4   8         39.17         73.94        23.15 o                         
  -5   4   8      23519.11      23914.29       446.74 o                         
  -4   4   8        390.89        414.90        23.07 o                         
  -3   4   8         92.53        144.94        17.83 o                         
  -2   4   8       3099.89       3090.94        47.12 o                         
  -1   4   8       3640.28       3691.79        56.27 o                         
   0   4   8       1860.52       1967.18        34.21 o                         
   1   4   8      66447.22      65263.07       580.79 o                         
   2   4   8         37.65         73.87        18.21 o                         
   3   4   8       1089.89       1157.74        37.60 o                         
   4   4   8          2.77         18.18        18.28 o                         
   5   4   8      17032.53      16561.25       209.15 o                         
   6   4   8        252.56        279.72        32.83 o                         
   7   4   8       3946.03       3952.04        88.84 o                         
   8   4   8        334.52        291.07        48.09 o                         
   9   4   8       1467.53       1566.33        85.05 o                         
 -10   5   8       2935.84       2972.25       278.44 o                         
  -9   5   8       1225.10       1319.86       104.18 o                         
  -8   5   8        921.53       1134.80        68.59 o                         
  -7   5   8         42.04         69.15        29.59 o                         
  -6   5   8      15809.02      15918.05       221.31 o                         
  -5   5   8       3016.86       3007.77        82.99 o                         
  -4   5   8      17297.71      17574.05       214.34 o                         
  -3   5   8       8781.31       8954.86       111.23 o                         
  -2   5   8       1697.19       1610.59        32.46 o                         
  -1   5   8       2780.45       2784.83        46.13 o                         
   0   5   8      48267.46      47837.75       431.07 o                         
   1   5   8       4796.92       4491.43        58.77 o                         
   2   5   8      11427.39      11253.06       127.11 o                         
   3   5   8       1401.16       1279.39        33.34 o                         
   4   5   8        552.72        567.22        33.11 o                         
   5   5   8       4350.17       4511.40        84.70 o                         
   6   5   8      10033.21       9666.83       145.09 o                         
   7   5   8         50.43         73.38        32.21 o                         
   8   5   8       3717.80       3756.58       101.39 o                         
   9   5   8        827.54        845.12        65.26 o                         
 -10   6   8       1410.70       1527.01       232.03 o                         
  -9   6   8         76.49        114.01        54.43 o                         
  -8   6   8       5157.16       5332.56       123.82 o                         
  -7   6   8       2483.41       2584.51        73.29 o                         
  -6   6   8        525.23        563.77        60.65 o                         
  -5   6   8       9808.62       9837.57       218.28 o                         
  -4   6   8       6914.54       6933.49       112.08 o                         
  -3   6   8      12294.11      12207.58       170.79 o                         
  -2   6   8       6273.52       6292.34        77.35 o                         
  -1   6   8      30597.31      29558.76       363.38 o                         
   0   6   8       5863.61       5881.37        70.73 o                         
   1   6   8       8179.29       8155.03        98.04 o                         
   2   6   8       4317.15       4260.47        64.36 o                         
   3   6   8       1237.87       1228.86        34.55 o                         
   4   6   8       9656.66       9495.81       134.64 o                         
   5   6   8       2081.62       2102.21        54.32 o                         
   6   6   8         91.63         95.31        28.35 o                         
   7   6   8       8037.51       7815.79       132.50 o                         
   8   6   8        293.45        261.63        44.53 o                         
   9   6   8         11.33         16.73        40.71 o                         
 -10   7   8       1063.95       1089.46       218.78 o                         
  -9   7   8       5921.63       6392.95       248.84 o                         
  -8   7   8          1.60         -8.48        34.09 o                         
  -7   7   8       7232.95       7170.31       136.13 o                         
  -6   7   8       8622.49       8703.61       153.31 o                         
  -5   7   8       3230.87       3381.68        78.46 o                         
  -4   7   8       1909.31       1708.11        47.04 o                         
  -3   7   8      15925.63      15803.02       200.32 o                         
  -2   7   8          1.37         42.71        16.42 o                         
  -1   7   8       8312.07       8443.78        93.72 o                         
   0   7   8       4656.27       4565.43        64.50 o                         
   1   7   8          6.43         13.33        18.37 o                         
   2   7   8      12150.71      11685.79       153.49 o                         
   3   7   8      21747.47      21224.71       224.95 o                         
   4   7   8       1837.78       1799.01        52.59 o                         
   5   7   8       3264.32       3297.01        78.84 o                         
   6   7   8       1392.45       1379.67        54.44 o                         
   7   7   8         30.47          5.95        33.02 o                         
   8   7   8        335.67        398.57        50.58 o                         
   9   7   8       3044.49       3090.29       102.18 o                         
 -10   8   8       4860.88       4963.33       384.51 o                         
  -9   8   8        246.76        308.03        80.73 o                         
  -8   8   8       5047.97       4880.07       179.87 o                         
  -7   8   8         54.95         84.70        35.50 o                         
  -6   8   8       1929.10       1850.95        60.73 o                         
  -5   8   8       1178.96       1198.27        52.42 o                         
  -4   8   8      11064.09      10696.80       178.56 o                         
  -3   8   8        101.04        121.14        22.04 o                         
  -2   8   8      34053.95      33244.59       388.58 o                         
  -1   8   8          1.19         53.18        16.28 o                         
   0   8   8          3.84         25.63        14.08 o                         
   1   8   8       1391.14       1307.26        35.29 o                         
   2   8   8       6315.62       6350.63        90.44 o                         
   3   8   8         57.82         65.51        18.98 o                         
   4   8   8      15945.66      15209.97       209.29 o                         
   5   8   8        329.39        307.51        36.85 o                         
   6   8   8       1885.93       1844.53        74.34 o                         
   7   8   8         40.91         63.77        36.50 o                         
   8   8   8       3105.25       3262.31        99.70 o                         
   9   8   8         10.08          2.24        44.85 o                         
 -10   9   8        369.79        271.55        96.13 o                         
  -9   9   8       8474.23       8673.39       237.31 o                         
  -8   9   8         74.47         65.11        40.09 o                         
  -7   9   8       3923.00       3806.27       101.05 o                         
  -6   9   8       3302.64       3418.88        91.05 o                         
  -5   9   8        979.43       1022.58        51.97 o                         
  -4   9   8        372.30        476.06        39.98 o                         
  -3   9   8      20434.28      19529.63       269.14 o                         
  -2   9   8        135.15        211.05        25.47 o                         
  -1   9   8      11904.19      11790.03       142.98 o                         
   0   9   8          4.10         32.68        17.21 o                         
   1   9   8       1504.05       1468.60        38.50 o                         
   2   9   8       3422.27       3420.08        61.51 o                         
   3   9   8      13850.79      13641.98       182.42 o                         
   4   9   8        930.16        964.21        49.23 o                         
   5   9   8       6900.75       6910.62       136.71 o                         
   6   9   8         29.82         11.38        35.65 o                         
   7   9   8        188.56        121.68        39.97 o                         
   8   9   8         75.51         78.78        43.18 o                         
   9   9   8       3701.40       3891.55       302.75 o                         
 -10  10   8        694.30        556.61       141.27 o                         
  -9  10   8         41.43         83.08        67.53 o                         
  -8  10   8       9399.28       9706.65       199.08 o                         
  -7  10   8       1171.97       1187.63        94.19 o                         
  -6  10   8        671.31        684.93        55.98 o                         
  -5  10   8       5798.44       5504.47       115.35 o                         
  -4  10   8      12396.39      12252.79       192.93 o                         
  -3  10   8        877.87        818.94        48.25 o                         
  -2  10   8       3374.09       3334.87        75.46 o                         
  -1  10   8       3320.96       3308.69        66.50 o                         
   0  10   8       7777.42       7762.75       118.34 o                         
   1  10   8       4976.80       4916.58        80.10 o                         
   2  10   8       8150.26       8104.24       113.06 o                         
   3  10   8       1550.17       1522.12        74.66 o                         
   4  10   8       9691.44       9508.18       152.29 o                         
   5  10   8       1090.30       1042.61        62.25 o                         
   6  10   8         51.11         96.16        40.39 o                         
   7  10   8       1751.08       1635.31        77.32 o                         
   8  10   8        341.33        265.03        58.39 o                         
  -9  11   8       2053.81       2169.35       134.91 o                         
  -8  11   8       1685.47       1629.22        90.36 o                         
  -7  11   8       1459.42       1427.13        80.92 o                         
  -6  11   8       1922.55       1952.81        84.68 o                         
  -5  11   8          0.34          8.28        31.63 o                         
  -4  11   8      10785.32      10312.81       174.93 o                         
  -3  11   8       7057.47       6780.69       130.07 o                         
  -2  11   8        784.50        831.76        46.56 o                         
  -1  11   8       4052.89       3982.66        82.98 o                         
   0  11   8      21141.30      20802.09       233.89 o                         
   1  11   8        654.88        674.30        43.07 o                         
   2  11   8        297.53        339.67        32.15 o                         
   3  11   8       1558.78       1541.96        49.22 o                         
   4  11   8        650.82        669.50        53.42 o                         
   5  11   8       2967.37       2892.42        91.54 o                         
   6  11   8       7546.29       7392.55       214.13 o                         
   7  11   8         29.62         39.49        47.06 o                         
   8  11   8       1723.91       1701.56        87.07 o                         
  -9  12   8        940.81        760.17       122.77 o                         
  -8  12   8        118.19        102.71        52.35 o                         
  -7  12   8       6224.67       6398.58       157.25 o                         
  -6  12   8        153.69        102.41        45.43 o                         
  -5  12   8      11336.91      11673.09       214.80 o                         
  -4  12   8         56.14         63.42        34.88 o                         
  -3  12   8         59.02         31.23        31.38 o                         
  -2  12   8       3010.31       2908.66        75.16 o                         
  -1  12   8       3320.09       3287.80        83.73 o                         
   0  12   8        660.27        703.14        53.85 o                         
   1  12   8      21153.63      21564.29       290.40 o                         
   2  12   8          6.24         51.23        25.49 o                         
   3  12   8       1093.50       1095.95        54.38 o                         
   4  12   8        244.39        273.38        44.27 o                         
   5  12   8       5607.03       5683.00       146.26 o                         
   6  12   8        382.57        311.55        54.80 o                         
   7  12   8       3067.08       2919.03       111.57 o                         
   8  12   8        553.50        516.38       115.51 o                         
  -8  13   8         57.28         28.98        49.38 o                         
  -7  13   8         89.76        106.49        50.23 o                         
  -6  13   8      10968.01      10671.16       213.23 o                         
  -5  13   8        936.14        876.95        89.27 o                         
  -4  13   8       3639.30       3652.19       102.54 o                         
  -3  13   8       1153.68       1180.13        64.09 o                         
  -2  13   8        338.92        335.27        38.46 o                         
  -1  13   8        246.55        221.85        36.58 o                         
   0  13   8      13558.42      13883.78       212.75 o                         
   1  13   8        623.99        667.59        45.31 o                         
   2  13   8       7669.86       7970.91       179.87 o                         
   3  13   8        299.21        375.59        40.17 o                         
   4  13   8       1253.61       1319.88        81.23 o                         
   5  13   8        436.74        382.16        60.93 o                         
   6  13   8       4847.92       4773.31       135.21 o                         
   7  13   8          3.43        -45.71        45.71 o                         
  -8  14   8       1201.58       1097.79       109.66 o                         
  -7  14   8       1213.14       1116.19        84.63 o                         
  -6  14   8        184.33        112.22        48.62 o                         
  -5  14   8       7775.91       7704.00       171.52 o                         
  -4  14   8       1236.76       1154.72        73.25 o                         
  -3  14   8       2617.77       2462.84        85.75 o                         
  -2  14   8       2527.67       2513.82       101.63 o                         
  -1  14   8       9309.42       9676.52       168.25 o                         
   0  14   8        790.34        876.48        55.46 o                         
   1  14   8       6135.10       6219.96       126.20 o                         
   2  14   8        771.56        825.11        52.33 o                         
   3  14   8        609.71        633.97        57.02 o                         
   4  14   8       2187.66       2083.80       107.41 o                         
   5  14   8       1096.86       1016.78       116.48 o                         
   6  14   8        143.47         71.24        55.55 o                         
   7  14   8       3919.95       4170.72       176.07 o                         
  -7  15   8       2640.23       2597.06       114.72 o                         
  -6  15   8       2603.41       2495.03       107.54 o                         
  -5  15   8       1132.85       1088.45        76.98 o                         
  -4  15   8       1729.85       1651.06        84.83 o                         
  -3  15   8       3597.07       3470.30       108.79 o                         
  -2  15   8          6.01         13.77        34.39 o                         
  -1  15   8       2442.35       2354.40        80.29 o                         
   0  15   8       4819.18       4855.67       143.55 o                         
   1  15   8         21.61         37.42        40.95 o                         
   2  15   8       2215.22       2402.76       106.80 o                         
   3  15   8       7798.58       8072.70       184.44 o                         
   4  15   8        259.89        267.62        55.93 o                         
   5  15   8        805.31        767.03        77.90 o                         
   6  15   8       1525.68       1530.19        99.66 o                         
  -7  16   8        203.39         53.18        81.20 o                         
  -6  16   8        735.46        595.84        70.19 o                         
  -5  16   8       1370.57       1222.54        85.70 o                         
  -4  16   8       4029.09       4088.37       124.38 o                         
  -3  16   8          9.30         18.57        43.03 o                         
  -2  16   8       9613.22       9681.85       231.83 o                         
  -1  16   8         26.08        -22.94        35.24 o                         
   0  16   8        177.93        277.56        46.83 o                         
   1  16   8       1779.37       1697.16        89.07 o                         
   2  16   8       2895.98       3088.33       114.18 o                         
   3  16   8         25.64         25.48        48.27 o                         
   4  16   8       4367.00       4219.83       177.03 o                         
   5  16   8        616.35        742.29        77.76 o                         
   6  16   8       1020.13        977.62       162.42 o                         
  -6  17   8        295.22        145.03        57.58 o                         
  -5  17   8         55.36         24.48        50.02 o                         
  -4  17   8        279.96        203.14        55.29 o                         
  -3  17   8       7390.88       7375.13       167.62 o                         
  -2  17   8        148.05        118.74        48.23 o                         
  -1  17   8       3893.08       3986.57       145.44 o                         
   0  17   8         15.56         22.00        44.09 o                         
   1  17   8        890.91        856.85        73.12 o                         
   2  17   8        309.84        272.42        56.84 o                         
   3  17   8       3883.66       3863.53       148.51 o                         
   4  17   8         29.37          7.49        66.32 o                         
   5  17   8       3059.20       4010.88       342.53 o                         
  -5  18   8        937.83        851.17       103.46 o                         
  -4  18   8       3609.12       3705.88       186.95 o                         
  -3  18   8          1.89        -44.57        44.57 o                         
  -2  18   8       2523.92       2637.39       111.99 o                         
  -1  18   8         74.25         45.72        54.61 o                         
   0  18   8       1822.10       1754.40       108.44 o                         
   1  18   8       1284.43       1284.41        88.26 o                         
   2  18   8       2348.92       2217.39       106.34 o                         
   3  18   8        121.55         77.25        61.17 o                         
   4  18   8       4298.84       4775.49       247.05 o                         
  -4  19   8       2203.01       2404.49       183.20 o                         
  -3  19   8       2334.28       2383.54       125.23 o                         
  -2  19   8        295.12        287.02        69.90 o                         
  -1  19   8       1034.35        906.88        91.34 o                         
   0  19   8       2979.14       3152.03       137.06 o                         
   1  19   8         19.50        -30.43        54.36 o                         
   2  19   8        449.40        404.05        68.36 o                         
   3  19   8       1835.35       1942.81       132.47 o                         
  -1  20   8       1871.61       2038.14       170.30 o                         
   0  20   8         73.94        169.46       160.21 o                         
   1  20   8       3344.22       3659.07       208.57 o                         
  -9   0   9      11876.51      12026.02       477.33 o                         
  -7   0   9      11603.08      11680.68       316.35 o                         
  -5   0   9       1329.41       1336.29        49.88 o                         
  -3   0   9       8483.13       8730.48       131.47 o                         
  -1   0   9      47569.28      45255.55       632.03 o                         
   1   0   9       1817.32       1900.04        50.40 o                         
   3   0   9      41009.91      40180.01       581.07 o                         
   5   0   9       4720.25       4364.54       125.95 o                         
   7   0   9        748.60        649.41        60.98 o                         
   9   0   9       3866.77       3751.33       151.62 o                         
  -9   1   9          2.23          2.21        61.88 o                         
  -8   1   9       8560.64       8819.12       188.39 o                         
  -7   1   9        385.48        412.11        34.93 o                         
  -6   1   9       5546.39       5724.49       121.89 o                         
  -5   1   9      10418.21      10630.76       131.01 o                         
  -4   1   9      10860.64      11162.26       127.33 o                         
  -3   1   9       2615.73       2630.12        42.01 o                         
  -2   1   9      28679.41      27510.04       266.46 o                         
  -1   1   9       6707.17       6393.15        74.94 o                         
   0   1   9       7766.91       7727.19        87.13 o                         
   1   1   9          6.21         34.49         9.99 o                         
   2   1   9       2783.89       2812.38        45.44 o                         
   3   1   9       6188.61       5978.74        85.89 o                         
   4   1   9      28224.83      26984.78       302.44 o                         
   5   1   9        326.37        397.30        31.41 o                         
   6   1   9       3736.04       3528.28        75.07 o                         
   7   1   9       2553.89       2475.10        72.66 o                         
   8   1   9       1692.62       1714.98        68.83 o                         
   9   1   9          0.12        -23.09        37.91 o                         
  10   1   9       3576.83       2881.65       395.56 o                         
  -9   2   9       3886.11       4098.04       178.05 o                         
  -8   2   9         35.46         72.01        38.32 o                         
  -7   2   9       3841.34       4058.89        97.91 o                         
  -6   2   9       8243.41       8532.04       129.70 o                         
  -5   2   9       5220.36       5346.72        79.81 o                         
  -4   2   9       7308.66       7288.20       102.69 o                         
  -3   2   9      32109.01      31660.21       304.89 o                         
  -2   2   9       4516.17       4549.60        59.24 o                         
  -1   2   9      10011.50       9663.16       104.92 o                         
   0   2   9      22656.04      22003.28       206.31 o                         
   1   2   9        721.94        762.30        24.63 o                         
   2   2   9      11193.71      10940.83       121.31 o                         
   3   2   9       3119.99       3228.41        58.45 o                         
   4   2   9        117.61        126.13        24.81 o                         
   5   2   9      15860.64      14728.94       192.44 o                         
   6   2   9       1552.04       1509.00        87.84 o                         
   7   2   9        136.83        134.07        33.81 o                         
   8   2   9       3041.59       2962.35        85.59 o                         
   9   2   9       1681.89       1618.20        78.51 o                         
  -9   3   9       3950.24       4112.90       224.30 o                         
  -8   3   9       6355.10       6258.96       157.23 o                         
  -7   3   9       6997.00       7086.62       163.32 o                         
  -6   3   9         59.80         73.86        22.66 o                         
  -5   3   9      16966.17      17205.37       223.05 o                         
  -4   3   9        109.18        126.77        16.57 o                         
  -3   3   9       5479.15       5452.93        74.57 o                         
  -2   3   9       3149.90       3167.12        57.38 o                         
  -1   3   9       4494.66       4382.75        57.23 o                         
   0   3   9      13770.80      13166.14       137.72 o                         
   1   3   9      41143.12      40151.45       402.66 o                         
   2   3   9       5935.71       5739.56        74.58 o                         
   3   3   9       3433.33       3452.70        65.25 o                         
   4   3   9       2344.73       2313.05        56.15 o                         
   5   3   9       2638.91       2480.96        62.52 o                         
   6   3   9        755.46        829.99        46.61 o                         
   7   3   9       6784.30       6496.46       119.40 o                         
   8   3   9         25.84          4.89        33.99 o                         
   9   3   9       2028.98       2017.47        93.15 o                         
  -9   4   9         39.98         65.92        62.50 o                         
  -8   4   9         82.20        149.46        43.54 o                         
  -7   4   9        451.14        527.87        48.19 o                         
  -6   4   9       9143.57       9673.81       138.04 o                         
  -5   4   9        172.94        236.80        24.18 o                         
  -4   4   9      41994.70      41473.69       438.33 o                         
  -3   4   9        102.87        128.12        22.14 o                         
  -2   4   9       1952.94       1854.87        39.98 o                         
  -1   4   9        352.32        360.23        17.62 o                         
   0   4   9      30066.33      29559.60       286.85 o                         
   1   4   9        408.86        413.91        21.18 o                         
   2   4   9      11773.40      11896.35       126.64 o                         
   3   4   9        275.98        354.24        23.26 o                         
   4   4   9       2089.95       1949.04        52.33 o                         
   5   4   9         11.00         23.93        28.95 o                         
   6   4   9      14075.65      13358.39       186.06 o                         
   7   4   9          2.82         -2.42        30.89 o                         
   8   4   9       3970.18       3802.50       101.45 o                         
   9   4   9         15.69         15.71        40.23 o                         
  -9   5   9       3150.57       3264.30       120.84 o                         
  -8   5   9       4599.95       4640.75       139.08 o                         
  -7   5   9       4486.05       4863.51       136.54 o                         
  -6   5   9         75.03         79.40        28.47 o                         
  -5   5   9      21449.03      21706.79       284.01 o                         
  -4   5   9        104.66        167.84        31.05 o                         
  -3   5   9       5087.62       5191.04        74.57 o                         
  -2   5   9        427.23        510.44        21.69 o                         
  -1   5   9       5681.54       5545.42        93.69 o                         
   0   5   9       8306.10       8082.21        90.17 o                         
   1   5   9      37056.17      36267.57       335.48 o                         
   2   5   9       2034.46       2033.24        40.14 o                         
   3   5   9       4072.30       4095.73        65.74 o                         
   4   5   9        895.27        896.77        37.16 o                         
   5   5   9       3267.34       3175.44        72.18 o                         
   6   5   9          5.88        -11.37        25.60 o                         
   7   5   9       7372.17       7086.84       143.24 o                         
   8   5   9        236.61        278.71        46.54 o                         
   9   5   9       1831.42       1857.63        84.88 o                         
  -9   6   9       2078.01       2038.96       125.35 o                         
  -8   6   9         93.64        112.84        42.87 o                         
  -7   6   9       3408.82       3197.52       102.45 o                         
  -6   6   9      14384.64      14324.57       253.83 o                         
  -5   6   9        655.22        618.26        43.15 o                         
  -4   6   9       4439.88       4538.96        84.90 o                         
  -3   6   9      12447.09      12242.88       159.56 o                         
  -2   6   9       5507.23       5374.61        73.63 o                         
  -1   6   9       8235.87       8077.88        90.54 o                         
   0   6   9      21320.85      21289.45       206.56 o                         
   1   6   9         34.89         48.08        14.01 o                         
   2   6   9      15000.89      14478.45       153.00 o                         
   3   6   9       3569.09       3532.67        60.43 o                         
   4   6   9        420.67        474.85        32.52 o                         
   5   6   9       5985.64       5862.74       117.93 o                         
   6   6   9       1416.52       1409.87        55.41 o                         
   7   6   9         30.53         47.82        31.02 o                         
   8   6   9       3528.13       3373.23       111.92 o                         
   9   6   9       1324.08       1199.43        77.52 o                         
 -10   7   9       2838.87       3078.32       291.70 o                         
  -9   7   9         82.31         90.43        50.62 o                         
  -8   7   9       3206.54       3256.38       101.12 o                         
  -7   7   9         37.07         58.25        34.03 o                         
  -6   7   9       7649.61       7360.49       145.65 o                         
  -5   7   9       9227.32       9144.01       163.81 o                         
  -4   7   9       6981.73       6952.13       108.71 o                         
  -3   7   9       3788.87       3679.31        69.89 o                         
  -2   7   9      23332.40      22908.26       258.16 o                         
  -1   7   9       6483.01       6449.71        96.79 o                         
   0   7   9       1403.37       1475.80        32.79 o                         
   1   7   9       2287.51       2232.69        44.99 o                         
   2   7   9        158.75        203.42        21.61 o                         
   3   7   9       2592.19       2679.62        76.03 o                         
   4   7   9      17422.96      16763.94       213.76 o                         
   5   7   9        213.39        208.06        30.92 o                         
   6   7   9       2751.85       2684.87        73.26 o                         
   7   7   9       3804.37       3705.17        99.43 o                         
   8   7   9       1470.39       1496.72        76.90 o                         
   9   7   9         37.66         67.46        43.89 o                         
 -10   8   9         89.72         66.54       108.28 o                         
  -9   8   9       7920.96       8371.45       228.62 o                         
  -8   8   9          1.96         41.82        40.43 o                         
  -7   8   9       7332.95       7280.93       154.72 o                         
  -6   8   9          7.79         51.80        38.23 o                         
  -5   8   9       1052.47       1107.59        58.01 o                         
  -4   8   9       3746.90       3778.03        84.28 o                         
  -3   8   9       5864.12       5836.62        97.31 o                         
  -2   8   9        630.84        648.36        33.23 o                         
  -1   8   9      32076.49      31315.64       327.53 o                         
   0   8   9         41.11         41.50        15.75 o                         
   1   8   9          1.77          1.44        15.32 o                         
   2   8   9         85.48        129.87        28.26 o                         
   3   8   9      19937.23      19433.24       224.19 o                         
   4   8   9        578.44        636.95        46.15 o                         
   5   8   9       5526.50       5229.56        98.38 o                         
   6   8   9        658.43        661.53        51.88 o                         
   7   8   9        404.18        289.41        45.87 o                         
   8   8   9          1.65          9.37        39.37 o                         
 -10   9   9       1189.10       1031.92       243.08 o                         
  -9   9   9        121.82        123.06        68.52 o                         
  -8   9   9       8074.39       8211.57       177.79 o                         
  -7   9   9        487.25        527.41        56.76 o                         
  -6   9   9       3246.29       3131.63        96.62 o                         
  -5   9   9       3783.07       3751.98       100.61 o                         
  -4   9   9       5748.81       5594.98       112.23 o                         
  -3   9   9        375.78        354.17        35.05 o                         
  -2   9   9      15531.12      15574.58       197.17 o                         
  -1   9   9       1550.79       1524.52        49.06 o                         
   0   9   9       8862.47       8649.01       118.99 o                         
   1   9   9        591.22        642.13        30.85 o                         
   2   9   9       4000.79       4064.03        69.45 o                         
   3   9   9       2600.08       2514.96        61.00 o                         
   4   9   9      15562.02      15141.48       213.74 o                         
   5   9   9          3.59         13.09        29.54 o                         
   6   9   9       1863.12       1815.36        72.74 o                         
   7   9   9        878.33        831.43        61.41 o                         
   8   9   9        633.40        613.45        63.19 o                         
 -10  10   9       1395.00        932.56       238.66 o                         
  -9  10   9       2533.51       2738.75       184.68 o                         
  -8  10   9         63.21         83.03        46.77 o                         
  -7  10   9       4580.98       4223.81       120.78 o                         
  -6  10   9       2747.29       2931.57       116.81 o                         
  -5  10   9       1079.52       1152.93        79.79 o                         
  -4  10   9       2428.23       2403.98        80.66 o                         
  -3  10   9      17473.36      16506.30       240.25 o                         
  -2  10   9        956.84       1012.56        46.93 o                         
  -1  10   9       5493.62       5475.00       101.10 o                         
   0  10   9       8771.47       8785.91       118.37 o                         
   1  10   9        632.99        677.79        35.46 o                         
   2  10   9       2464.81       2568.08        57.52 o                         
   3  10   9       4223.72       4057.14        80.56 o                         
   4  10   9        118.60        108.04        31.61 o                         
   5  10   9      10257.25      10008.56       181.09 o                         
   6  10   9       1542.33       1524.49        70.04 o                         
   7  10   9         46.33         65.26        41.69 o                         
   8  10   9       1276.38       1221.10        79.55 o                         
  -9  11   9       2290.27       2340.22       138.52 o                         
  -8  11   9       3204.41       3295.01       138.69 o                         
  -7  11   9       3820.45       3747.95       118.52 o                         
  -6  11   9        292.11        294.45        49.08 o                         
  -5  11   9       6883.44       6822.32       191.07 o                         
  -4  11   9        141.32        192.79        39.48 o                         
  -3  11   9       2059.61       2058.19        70.10 o                         
  -2  11   9       5453.65       5225.44       101.18 o                         
  -1  11   9        292.62        279.42        32.30 o                         
   0  11   9       4249.47       4341.41        80.82 o                         
   1  11   9      18405.84      18489.27       227.06 o                         
   2  11   9       1419.36       1387.30        50.28 o                         
   3  11   9       1175.36       1205.92        49.00 o                         
   4  11   9       4174.25       4058.07       111.40 o                         
   5  11   9       1045.63        983.24        75.90 o                         
   6  11   9        385.24        256.19        52.06 o                         
   7  11   9       2156.24       2136.19       119.42 o                         
   8  11   9         77.00        115.10        63.23 o                         
  -9  12   9        426.73        348.12        83.75 o                         
  -8  12   9          9.90         38.81        48.02 o                         
  -7  12   9        512.96        491.21        60.67 o                         
  -6  12   9       5722.09       5527.71       142.08 o                         
  -5  12   9        125.39         96.36        41.13 o                         
  -4  12   9      12898.31      12539.88       223.15 o                         
  -3  12   9          8.37         20.84        33.18 o                         
  -2  12   9        610.57        727.82        47.72 o                         
  -1  12   9       1629.56       1610.30        57.74 o                         
   0  12   9      11514.36      11742.93       205.17 o                         
   1  12   9        132.05        174.55        29.13 o                         
   2  12   9       6380.78       6416.97       108.80 o                         
   3  12   9        889.89        870.15        50.18 o                         
   4  12   9        545.65        566.69        66.17 o                         
   5  12   9        128.14        124.86        43.64 o                         
   6  12   9       6430.73       6861.90       163.17 o                         
   7  12   9         57.75         34.35        44.44 o                         
  -8  13   9       1084.30       1013.99       104.59 o                         
  -7  13   9        895.44        895.49        76.90 o                         
  -6  13   9         73.11        115.12        47.30 o                         
  -5  13   9      10979.47      10675.91       253.35 o                         
  -4  13   9         40.22          5.51        38.17 o                         
  -3  13   9       4715.05       4711.83       137.28 o                         
  -2  13   9         22.15         41.54        28.84 o                         
  -1  13   9       5379.65       5443.33       115.40 o                         
   0  13   9       1799.62       1893.63        69.79 o                         
   1  13   9       9006.89       9318.25       149.01 o                         
   2  13   9        697.28        738.82        46.29 o                         
   3  13   9       3927.64       4082.53       137.31 o                         
   4  13   9          0.83          1.65        42.00 o                         
   5  13   9       1778.40       1832.05        97.89 o                         
   6  13   9         19.01        -48.53        49.38 o                         
   7  13   9       3914.06       3929.82       138.16 o                         
  -8  14   9          5.89        -22.31        51.28 o                         
  -7  14   9        948.04        818.19        74.87 o                         
  -6  14   9       6843.46       6906.23       168.99 o                         
  -5  14   9         47.92         73.46        46.18 o                         
  -4  14   9       2179.77       1958.88        87.53 o                         
  -3  14   9       2860.20       2703.42        86.56 o                         
  -2  14   9       1270.59       1175.92        69.21 o                         
  -1  14   9       1778.11       1793.41        70.76 o                         
   0  14   9       8844.08       9003.30       160.07 o                         
   1  14   9          6.31         15.11        32.41 o                         
   2  14   9       7682.90       7641.27       199.02 o                         
   3  14   9       1208.17       1287.02        91.91 o                         
   4  14   9        258.09        269.27        56.18 o                         
   5  14   9       1060.80       1077.70       108.21 o                         
   6  14   9       1118.18       1105.29        91.67 o                         
  -7  15   9        116.57         22.84        53.12 o                         
  -6  15   9       2722.29       2412.48       117.09 o                         
  -5  15   9       4937.67       4857.24       139.11 o                         
  -4  15   9       1673.45       1854.06        97.02 o                         
  -3  15   9       1314.69       1304.63        76.22 o                         
  -2  15   9       8586.79       8440.17       172.79 o                         
  -1  15   9        856.95        859.92        63.44 o                         
   0  15   9        123.93        162.39        38.97 o                         
   1  15   9       3226.66       3382.35       104.44 o                         
   2  15   9         18.07         37.12        41.78 o                         
   3  15   9       1204.11       1347.56        94.40 o                         
   4  15   9       4874.79       4795.48       143.62 o                         
   5  15   9        415.68        407.19        86.02 o                         
   6  15   9        851.26        978.40        91.93 o                         
  -7  16   9       2110.47       1788.46       286.12 o                         
  -6  16   9        126.23        126.80        54.14 o                         
  -5  16   9         66.05         92.50        50.73 o                         
  -4  16   9       1971.10       1824.83        95.04 o                         
  -3  16   9       4099.13       4160.41       121.73 o                         
  -2  16   9        177.28        157.69        46.68 o                         
  -1  16   9       6615.75       6726.95       152.61 o                         
   0  16   9        503.68        426.05        55.52 o                         
   1  16   9          2.50         26.34        42.62 o                         
   2  16   9        217.96        234.32        53.82 o                         
   3  16   9       5826.07       6189.54       282.25 o                         
   4  16   9        173.38        191.22        82.57 o                         
   5  16   9       2569.91       2742.67       122.00 o                         
  -6  17   9        894.82        724.08        78.31 o                         
  -5  17   9        225.68        198.58        57.46 o                         
  -4  17   9       1645.88       1614.88       105.25 o                         
  -3  17   9         26.71         18.24        45.47 o                         
  -2  17   9       5296.50       5398.16       209.51 o                         
  -1  17   9         18.06         49.88        46.18 o                         
   0  17   9       3632.18       3598.65       137.89 o                         
   1  17   9         72.47          6.41        49.02 o                         
   2  17   9       2029.94       2214.76       104.68 o                         
   3  17   9        199.25        179.94        63.53 o                         
   4  17   9       4528.27       4720.70       402.00 o                         
   5  17   9          0.02         57.46       156.90 o                         
  -5  18   9        152.06         49.67        65.50 o                         
  -4  18   9        988.50        891.84       148.85 o                         
  -3  18   9       5567.78       5402.51       159.18 o                         
  -2  18   9          0.71        -14.18        45.19 o                         
  -1  18   9       2567.31       2672.57       128.18 o                         
   0  18   9        593.85        543.07        78.62 o                         
   1  18   9         28.98         32.95        53.70 o                         
   2  18   9        560.66        384.33        95.88 o                         
   3  18   9       1870.32       2015.35       135.71 o                         
  -4  19   9        170.96        296.12       150.27 o                         
  -3  19   9        633.81        561.87        70.88 o                         
  -2  19   9       2556.82       2765.03       145.94 o                         
  -1  19   9        149.49        131.53        62.44 o                         
   0  19   9       1196.71       1207.57       175.75 o                         
   1  19   9       4153.36       4283.44       157.27 o                         
   2  19   9        322.81        233.62        80.69 o                         
  -8   0  10       5470.93       5339.00       262.97 o                         
  -6   0  10      23869.68      24910.96       372.35 o                         
  -4   0  10      15544.38      15510.29       268.15 o                         
  -2   0  10      26964.12      26070.94       382.35 o                         
   0   0  10       8653.95       8371.22       126.94 o                         
   2   0  10        489.17        591.11        31.95 o                         
   4   0  10      38518.93      36863.91       549.49 o                         
   6   0  10       3218.32       2984.08       100.55 o                         
   8   0  10        277.07        171.23        59.27 o                         
  -9   1  10       7072.42       7582.00       346.95 o                         
  -8   1  10        224.94        146.53        43.90 o                         
  -7   1  10       7794.57       7876.52       128.89 o                         
  -6   1  10       1140.11       1190.14        64.54 o                         
  -5   1  10       1251.30       1332.31        32.40 o                         
  -4   1  10        431.35        542.23        29.23 o                         
  -3   1  10       7459.43       7316.54        95.82 o                         
  -2   1  10      12069.53      11640.50       134.32 o                         
  -1   1  10      38191.16      37342.09       355.99 o                         
   0   1  10      14967.81      14690.00       152.45 o                         
   1   1  10        755.45        766.83        22.01 o                         
   2   1  10        353.65        410.63        29.23 o                         
   3   1  10      10648.77      10668.86       134.02 o                         
   4   1  10        313.36        336.80        28.48 o                         
   5   1  10      10869.02      10351.75       141.43 o                         
   6   1  10          0.94          0.90        24.95 o                         
   7   1  10        591.59        589.52        47.97 o                         
   8   1  10       1986.54       1919.46        73.99 o                         
   9   1  10       2074.90       2099.01        93.80 o                         
 -11   2  10       1844.48       1555.74       238.66 o                         
  -9   2  10       1863.62       2046.32       174.58 o                         
  -8   2  10      10484.67      10845.26       261.22 o                         
  -7   2  10          1.30         25.63        23.23 o                         
  -6   2  10       1163.79       1177.65        39.74 o                         
  -5   2  10      23175.59      23130.72       344.56 o                         
  -4   2  10         53.11        131.73        15.63 o                         
  -3   2  10       3658.79       3715.68        53.79 o                         
  -2   2  10      21122.08      20388.78       228.79 o                         
  -1   2  10       1765.29       1770.23        33.45 o                         
   0   2  10      21959.90      21597.67       204.87 o                         
   1   2  10       5969.78       5888.67        79.61 o                         
   2   2  10       5173.77       4978.01        67.84 o                         
   3   2  10      10991.79      10628.13       142.58 o                         
   4   2  10       4304.85       4016.25        77.31 o                         
   5   2  10        323.80        309.07        32.68 o                         
   6   2  10       4430.48       4203.82        90.77 o                         
   7   2  10       3627.38       3493.80        88.28 o                         
   8   2  10          4.77        -21.04        33.51 o                         
   9   2  10        774.82        686.87        65.23 o                         
 -11   3  10          2.69        -70.72       134.80 o                         
 -10   3  10       3957.19       3440.74       293.91 o                         
  -9   3  10        324.72        145.85        79.55 o                         
  -8   3  10       1086.49       1087.48        69.87 o                         
  -7   3  10       3065.28       3229.85        78.33 o                         
  -6   3  10      10588.67      10672.12       156.64 o                         
  -5   3  10       3078.57       3030.13        58.14 o                         
  -4   3  10      19633.12      19740.16       225.29 o                         
  -3   3  10      11139.50      10721.22       127.04 o                         
  -2   3  10        288.08        347.15        19.03 o                         
  -1   3  10        139.49        179.93        21.63 o                         
   0   3  10       8947.70       8843.21       100.47 o                         
   1   3  10       4324.30       4298.02        60.54 o                         
   2   3  10      18432.61      18531.64       193.96 o                         
   3   3  10       1244.60       1204.25        47.92 o                         
   4   3  10       1975.56       1853.08        53.09 o                         
   5   3  10       5141.56       4992.98       101.00 o                         
   6   3  10       5419.87       5175.42       101.59 o                         
   7   3  10        105.02        163.93        36.16 o                         
   8   3  10       4002.36       3951.99       104.75 o                         
   9   3  10        107.17         87.78        47.57 o                         
 -11   4  10       4386.68       4245.13       344.74 o                         
 -10   4  10         96.28        137.01       148.06 o                         
  -9   4  10       5557.86       5616.42       198.17 o                         
  -8   4  10          8.81          0.63        35.85 o                         
  -7   4  10       5597.38       5798.57       121.21 o                         
  -6   4  10        357.74        383.46        38.37 o                         
  -5   4  10      12562.59      12250.95       176.85 o                         
  -4   4  10        179.09        224.22        23.85 o                         
  -3   4  10      15066.20      14850.93       176.91 o                         
  -2   4  10        282.28        283.38        33.88 o                         
  -1   4  10       2050.18       1995.52        39.41 o                         
   0   4  10         66.89        102.34        14.56 o                         
   1   4  10      46606.39      45835.06       418.22 o                         
   2   4  10        119.85        135.35        16.06 o                         
   3   4  10       2202.72       2230.59        54.64 o                         
   4   4  10        598.68        660.84        38.78 o                         
   5   4  10          9.53         38.81        24.68 o                         
   6   4  10         35.49         63.54        29.07 o                         
   7   4  10       7202.27       6826.22       144.60 o                         
   8   4  10         10.22         53.74        36.93 o                         
   9   4  10       3876.96       3702.55       111.57 o                         
 -10   5  10       5359.14       5038.46       360.21 o                         
  -9   5  10          3.78         27.90        42.23 o                         
  -8   5  10        659.29        739.54        64.81 o                         
  -7   5  10       2581.02       2586.81        90.83 o                         
  -6   5  10       9913.32      10045.55       172.82 o                         
  -5   5  10        625.42        664.27        51.39 o                         
  -4   5  10      18623.03      18634.78       284.13 o                         
  -3   5  10       6890.78       6573.15        93.89 o                         
  -2   5  10        578.66        663.74        29.24 o                         
  -1   5  10         40.68         70.20        13.78 o                         
   0   5  10      11762.03      11761.83       123.95 o                         
   1   5  10       4192.63       4184.46        61.58 o                         
   2   5  10      16053.44      16099.93       166.97 o                         
   3   5  10        697.88        710.19        33.46 o                         
   4   5  10       1484.24       1368.57        45.34 o                         
   5   5  10       3117.20       3079.92        68.31 o                         
   6   5  10       4358.07       4199.03        85.56 o                         
   7   5  10         44.24         50.97        32.14 o                         
   8   5  10       5028.50       4826.14       119.11 o                         
   9   5  10          2.73         15.61        43.30 o                         
 -10   6  10        675.03        698.31       194.47 o                         
  -9   6  10       1728.96       1829.82       120.88 o                         
  -8   6  10       3311.43       3247.82        99.38 o                         
  -7   6  10         10.28          6.77        35.43 o                         
  -6   6  10       2557.98       2558.56       129.67 o                         
  -5   6  10      27999.78      27702.32       409.91 o                         
  -4   6  10         10.31         -2.28        22.90 o                         
  -3   6  10       2414.91       2369.18        61.31 o                         
  -2   6  10      14520.63      14139.70       183.70 o                         
  -1   6  10       1633.36       1615.55        36.47 o                         
   0   6  10       4318.36       4362.91        66.85 o                         
   1   6  10       5827.29       5851.08        75.51 o                         
   2   6  10        423.79        467.70        25.16 o                         
   3   6  10      15753.25      15109.62       224.54 o                         
   4   6  10       3782.34       3734.02        74.40 o                         
   5   6  10       1154.72       1090.50        47.04 o                         
   6   6  10       2089.43       1950.08        63.77 o                         
   7   6  10       3270.67       3253.82       103.95 o                         
   8   6  10         26.69         52.27        40.90 o                         
   9   6  10       1165.27       1005.28       113.54 o                         
 -10   7  10       3415.40       3263.09       319.32 o                         
  -9   7  10       6702.57       6719.45       169.56 o                         
  -8   7  10          2.14        -11.65        36.88 o                         
  -7   7  10       4630.25       4745.73       119.06 o                         
  -6   7  10       1471.98       1559.25        69.25 o                         
  -5   7  10        313.21        341.95        44.69 o                         
  -4   7  10       3140.96       3138.71        81.75 o                         
  -3   7  10       3081.84       3161.31        67.69 o                         
  -2   7  10       4004.33       3814.10        68.80 o                         
  -1   7  10      32291.78      31707.70       330.24 o                         
   0   7  10       7461.04       7576.70        90.08 o                         
   1   7  10        150.58        202.17        19.49 o                         
   2   7  10       1648.26       1653.49        45.19 o                         
   3   7  10       6969.42       6805.47       116.82 o                         
   4   7  10        135.91        188.06        27.91 o                         
   5   7  10       5372.96       5194.21        98.90 o                         
   6   7  10         52.93         33.84        29.83 o                         
   7   7  10       1692.61       1632.22        73.07 o                         
   8   7  10       2170.11       1985.65        84.61 o                         
   9   7  10       2122.40       1462.92       377.88 o                         
 -10   8  10        556.56        583.96       131.87 o                         
  -9   8  10        411.53        379.17        60.93 o                         
  -8   8  10       5012.84       4737.71       128.37 o                         
  -7   8  10        958.17        982.80        66.15 o                         
  -6   8  10      12143.86      11610.15       227.14 o                         
  -5   8  10          3.46          0.59        36.57 o                         
  -4   8  10       6173.90       5809.62       123.55 o                         
  -3   8  10        765.00        730.24        39.45 o                         
  -2   8  10      16475.91      16481.48       213.52 o                         
  -1   8  10          2.48         65.29        18.86 o                         
   0   8  10       5466.70       5297.84        81.08 o                         
   1   8  10       1994.13       1993.26        42.33 o                         
   2   8  10        145.56        162.05        20.87 o                         
   3   8  10         44.10         52.40        20.44 o                         
   4   8  10      23870.77      23366.16       283.22 o                         
   5   8  10        283.51        261.25        35.56 o                         
   6   8  10       1789.63       1861.33        68.17 o                         
   7   8  10        322.53        249.01        45.39 o                         
   8   8  10        187.70        212.32        49.33 o                         
 -10   9  10       1104.76        948.03       229.82 o                         
  -9   9  10       3273.15       3402.29       127.35 o                         
  -8   9  10        301.97        237.21        51.56 o                         
  -7   9  10       7491.54       7092.81       158.06 o                         
  -6   9  10        457.83        481.28        51.36 o                         
  -5   9  10       1166.44       1131.66        62.52 o                         
  -4   9  10         60.55         97.17        32.51 o                         
  -3   9  10      10943.98      10434.76       168.01 o                         
  -2   9  10       6267.26       6225.70       105.24 o                         
  -1   9  10      15010.23      15091.57       177.51 o                         
   0   9  10       4787.97       4752.59        84.22 o                         
   1   9  10       2203.11       2166.23        48.95 o                         
   2   9  10        649.07        665.97        34.56 o                         
   3   9  10       8827.14       8757.61       134.89 o                         
   4   9  10         28.58         52.54        26.40 o                         
   5   9  10       7835.59       7606.98       128.85 o                         
   6   9  10        263.18        228.11        43.10 o                         
   7   9  10        484.17        406.02        50.18 o                         
   8   9  10        970.35        907.59        87.86 o                         
  -9  10  10       1113.89       1039.97       115.05 o                         
  -8  10  10       7236.59       7367.87       172.69 o                         
  -7  10  10         73.01         52.07        41.44 o                         
  -6  10  10        807.01        763.38        65.21 o                         
  -5  10  10       5090.35       5174.14       127.04 o                         
  -4  10  10        120.82        102.15        35.12 o                         
  -3  10  10       2358.92       2139.80        70.17 o                         
  -2  10  10      13896.80      13332.50       200.54 o                         
  -1  10  10        297.70        294.41        30.17 o                         
   0  10  10      11054.73      11164.44       142.81 o                         
   1  10  10       2927.75       2839.28        61.55 o                         
   2  10  10       2597.15       2623.74        79.72 o                         
   3  10  10       2873.46       2873.17        68.59 o                         
   4  10  10       4187.23       3916.17       113.28 o                         
   5  10  10        149.76         92.39        35.74 o                         
   6  10  10       3109.98       3135.03        93.10 o                         
   7  10  10       1359.39       1227.25        72.94 o                         
   8  10  10         65.87         34.45        50.97 o                         
  -9  11  10        352.28        229.47        71.19 o                         
  -8  11  10        524.30        515.68        65.13 o                         
  -7  11  10       4030.42       3848.78       121.43 o                         
  -6  11  10       3887.20       3595.56       127.65 o                         
  -5  11  10        453.58        407.33        50.84 o                         
  -4  11  10      12871.93      12426.98       219.42 o                         
  -3  11  10       3280.81       3250.55        86.89 o                         
  -2  11  10         63.07         82.91        31.21 o                         
  -1  11  10       3076.07       2988.89        73.88 o                         
   0  11  10       2694.03       2679.22        65.28 o                         
   1  11  10       1137.28       1137.79        45.91 o                         
   2  11  10       9008.09       9185.91       143.83 o                         
   3  11  10       1335.34       1361.62        56.78 o                         
   4  11  10       1556.57       1616.76        65.99 o                         
   5  11  10       3229.88       3059.97        88.90 o                         
   6  11  10       2995.36       2983.41        93.42 o                         
   7  11  10         13.09        -16.84        41.56 o                         
  -9  12  10       1996.82       1855.73       325.95 o                         
  -8  12  10         47.65          5.94        53.80 o                         
  -7  12  10       1546.79       1453.64        88.10 o                         
  -6  12  10        816.39        637.04        79.89 o                         
  -5  12  10       5320.57       5303.26       135.61 o                         
  -4  12  10        214.96        146.24        55.51 o                         
  -3  12  10       7628.77       7666.10       144.52 o                         
  -2  12  10        654.86        677.47        49.90 o                         
  -1  12  10       1056.39       1127.54        56.48 o                         
   0  12  10        214.13        189.53        33.10 o                         
   1  12  10      14691.36      15037.60       196.63 o                         
   2  12  10        118.46        107.36        29.22 o                         
   3  12  10       1922.49       2004.69        79.45 o                         
   4  12  10       1218.86       1280.14        75.34 o                         
   5  12  10         69.48        118.07        47.59 o                         
   6  12  10        130.09        176.53        47.05 o                         
   7  12  10       4079.32       4108.01       120.76 o                         
  -8  13  10        393.87        315.34        64.21 o                         
  -7  13  10        417.35        324.26        60.68 o                         
  -6  13  10       7517.23       7567.09       174.41 o                         
  -5  13  10        131.20        120.22        46.80 o                         
  -4  13  10       5076.29       4811.98       127.50 o                         
  -3  13  10       1696.98       1682.68        78.67 o                         
  -2  13  10       2313.61       2323.89        77.04 o                         
  -1  13  10        306.33        360.00        45.63 o                         
   0  13  10       9711.58       9772.75       321.57 o                         
   1  13  10        889.34        959.42        53.14 o                         
   2  13  10       7744.55       7975.27       152.18 o                         
   3  13  10         22.67         29.08        34.25 o                         
   4  13  10        410.25        295.47        54.46 o                         
   5  13  10        571.85        562.47        69.71 o                         
   6  13  10       1231.54       1194.62        82.41 o                         
   7  13  10         14.70         37.53        90.34 o                         
  -8  14  10        865.04        675.87       106.54 o                         
  -7  14  10          3.32         21.89        50.56 o                         
  -6  14  10       1292.10       1035.74        79.17 o                         
  -5  14  10      11099.73      10799.71       216.22 o                         
  -4  14  10        175.87        141.34        43.71 o                         
  -3  14  10       1488.52       1609.30        72.19 o                         
  -2  14  10       2141.09       2152.59        84.92 o                         
  -1  14  10        549.64        486.01        52.36 o                         
   0  14  10       1206.60       1135.14        66.90 o                         
   1  14  10       3092.35       3143.57        90.65 o                         
   2  14  10         19.21         17.57        39.20 o                         
   3  14  10       6263.99       6418.00       143.32 o                         
   4  14  10       1479.30       1495.55        88.26 o                         
   5  14  10        649.00        554.23        90.34 o                         
   6  14  10        311.51        184.80        61.84 o                         
  -7  15  10       1745.99       1481.99       134.57 o                         
  -6  15  10       1316.89       1305.18        88.78 o                         
  -5  15  10         53.04         34.36        47.41 o                         
  -4  15  10       3541.20       3416.00       105.16 o                         
  -3  15  10        850.43        859.06        69.17 o                         
  -2  15  10        341.11        326.96        50.15 o                         
  -1  15  10      11115.26      11477.56       211.77 o                         
   0  15  10       2047.65       2176.74        85.65 o                         
   1  15  10         16.79         49.12        38.86 o                         
   2  15  10       2421.90       2524.91       101.77 o                         
   3  15  10       1443.18       1372.60        96.08 o                         
   4  15  10        202.99        169.06        55.29 o                         
   5  15  10       1967.12       2137.99       109.36 o                         
   6  15  10        292.49        216.57       167.95 o                         
  -6  16  10       3054.67       3081.04       121.61 o                         
  -5  16  10         23.19        -46.43        46.43 o                         
  -4  16  10       1135.01       1237.76        82.76 o                         
  -3  16  10       1080.58       1117.18        76.46 o                         
  -2  16  10       5635.21       5729.27       142.90 o                         
  -1  16  10        105.68        114.88        45.13 o                         
   0  16  10       1992.40       1995.50        85.52 o                         
   1  16  10        899.47       1063.94       106.53 o                         
   2  16  10         16.11          5.28        56.49 o                         
   3  16  10          2.37         24.74       134.80 o                         
   4  16  10       5904.35       6374.90       538.98 o                         
   5  16  10         62.01        201.33        78.94 o                         
  -6  17  10          4.12         34.09       108.52 o                         
  -5  17  10        627.57        553.69        69.39 o                         
  -4  17  10         15.31          6.66        47.09 o                         
  -3  17  10       5527.27       5749.77       148.04 o                         
  -2  17  10        726.07        692.01        66.28 o                         
  -1  17  10       4267.21       4278.97       134.48 o                         
   0  17  10        497.51        512.79        71.93 o                         
   1  17  10        798.17        790.06        95.05 o                         
   2  17  10          6.62        -17.72        56.81 o                         
   3  17  10       2655.39       2974.46       260.76 o                         
   4  17  10          9.08        -69.23        78.87 o                         
  -5  18  10        635.69        556.88       185.63 o                         
  -4  18  10          1.21         51.63        49.90 o                         
  -3  18  10        437.63        329.63        69.20 o                         
  -2  18  10       4132.77       4077.59       136.85 o                         
  -1  18  10         21.96         -1.14        52.55 o                         
   0  18  10       3635.54       4021.79       242.24 o                         
   1  18  10       1480.01       1595.61       116.81 o                         
   2  18  10        788.00        768.46        97.37 o                         
   3  18  10        281.05        154.69       130.38 o                         
  -3  19  10        964.09        819.28       128.10 o                         
  -2  19  10          4.57        -44.71        55.15 o                         
  -1  19  10       2141.74       1982.90       137.41 o                         
   0  19  10        697.58        616.99       146.72 o                         
   1  19  10        478.23        492.78        77.12 o                         
  -9   0  11       7340.11       7318.20       339.21 o                         
  -7   0  11       5499.72       5510.03       159.45 o                         
  -5   0  11       8714.41       8750.84       157.46 o                         
  -3   0  11       7535.89       7394.12       135.28 o                         
  -1   0  11      63042.02      60414.00       841.32 o                         
   1   0  11         23.69         73.51        18.47 o                         
   3   0  11       4263.12       4239.94       102.24 o                         
   5   0  11      11754.00      11356.59       243.95 o                         
   7   0  11       3783.25       3746.34       148.32 o                         
   9   0  11       2418.17       2441.90       136.85 o                         
 -10   1  11         11.09        338.11       148.06 o                         
  -9   1  11       1801.27       1822.75       129.01 o                         
  -8   1  11       7196.82       7294.30       172.97 o                         
  -7   1  11        102.80        106.84        31.65 o                         
  -6   1  11      18250.25      18158.15       228.87 o                         
  -5   1  11       8981.49       9257.05       124.08 o                         
  -4   1  11        624.11        692.37        27.49 o                         
  -3   1  11         29.81         47.89        14.96 o                         
  -2   1  11      20715.86      19751.15       213.26 o                         
  -1   1  11       2181.16       2197.77        38.76 o                         
   0   1  11      23535.79      23172.82       241.55 o                         
   1   1  11       2253.32       2339.12        39.39 o                         
   2   1  11        165.59        192.32        18.51 o                         
   3   1  11       6994.11       6975.47       100.57 o                         
   4   1  11      19259.42      18313.58       215.80 o                         
   5   1  11        670.72        707.10        42.06 o                         
   6   1  11       2950.81       2863.11        93.55 o                         
   7   1  11         95.77         92.73        34.76 o                         
   8   1  11        108.25         93.38        41.72 o                         
   9   1  11        467.48        373.93        58.08 o                         
 -11   2  11        521.15        232.03       167.95 o                         
 -10   2  11       5612.87       5588.72       362.42 o                         
  -9   2  11        481.11        512.59       116.18 o                         
  -8   2  11        123.63        142.69        47.03 o                         
  -7   2  11      13153.83      13329.36       240.41 o                         
  -6   2  11       1147.68       1194.93        47.33 o                         
  -5   2  11       2177.77       2262.80        52.10 o                         
  -4   2  11      13056.10      12871.24       150.31 o                         
  -3   2  11       7689.99       7505.54        93.91 o                         
  -2   2  11       7774.31       7674.98       132.03 o                         
  -1   2  11      10516.76      10442.55       116.33 o                         
   0   2  11      10489.91      10116.76       107.50 o                         
   1   2  11       9039.89       9003.93       112.20 o                         
   2   2  11       5148.81       5249.86        77.68 o                         
   3   2  11       5717.15       5545.17        92.49 o                         
   4   2  11       3078.81       2897.86        67.53 o                         
   5   2  11       8483.34       8240.59       131.66 o                         
   6   2  11        251.03        310.99        37.06 o                         
   7   2  11        230.23        186.66        38.23 o                         
   8   2  11       5194.55       5080.63       124.48 o                         
   9   2  11         92.38         91.47        47.95 o                         
 -11   3  11       4881.92       4722.45       362.42 o                         
 -10   3  11        270.83        603.29       170.16 o                         
  -9   3  11       3544.77       3428.13       184.23 o                         
  -8   3  11       1772.51       1904.97        91.30 o                         
  -7   3  11         43.28        101.82        34.98 o                         
  -6   3  11       1628.86       1650.88        55.36 o                         
  -5   3  11      11892.81      11730.61       149.73 o                         
  -4   3  11       3385.58       3277.73        58.03 o                         
  -3   3  11      21193.75      20593.60       222.49 o                         
  -2   3  11      15494.98      15045.67       159.12 o                         
  -1   3  11        245.54        289.66        19.09 o                         
   0   3  11       4567.79       4421.69        61.54 o                         
   1   3  11      18905.96      18789.07       195.54 o                         
   2   3  11        330.46        374.35        27.66 o                         
   3   3  11       9019.00       8847.05       128.05 o                         
   4   3  11         93.43        108.13        25.57 o                         
   5   3  11        313.30        282.51        36.33 o                         
   6   3  11       3399.94       3167.02        80.54 o                         
   7   3  11       6055.26       5800.09       117.95 o                         
   8   3  11          6.38        -22.49        35.27 o                         
   9   3  11       2028.92       1961.46       112.07 o                         
 -10   4  11       4196.60       3703.71       309.38 o                         
  -9   4  11        144.49         80.34        58.48 o                         
  -8   4  11       6420.62       6691.06       173.71 o                         
  -7   4  11         13.34         33.57        42.69 o                         
  -6   4  11      15515.56      15442.50       239.39 o                         
  -5   4  11         47.30         52.57        27.13 o                         
  -4   4  11      16311.27      16682.35       198.94 o                         
  -3   4  11        198.29        261.80        24.01 o                         
  -2   4  11       1304.76       1324.29        37.12 o                         
  -1   4  11       2879.91       2775.80        49.64 o                         
   0   4  11       1633.81       1597.60        37.61 o                         
   1   4  11        857.07        892.43        27.53 o                         
   2   4  11      35451.51      35712.11       336.59 o                         
   3   4  11          6.09         -7.42        19.97 o                         
   4   4  11       2387.25       2255.61        66.70 o                         
   5   4  11        148.41        179.36        31.99 o                         
   6   4  11       3969.02       3948.06        91.03 o                         
   7   4  11         13.29         49.69        35.09 o                         
   8   4  11       4287.86       4176.75       111.12 o                         
   9   4  11         55.85         99.68        78.90 o                         
 -10   5  11        456.32        132.59       141.43 o                         
  -9   5  11       5185.69       5370.13       189.49 o                         
  -8   5  11        563.62        520.17        65.86 o                         
  -7   5  11         30.28         29.73        39.94 o                         
  -6   5  11          8.29         20.63        28.82 o                         
  -5   5  11      17431.02      17714.60       267.29 o                         
  -4   5  11       3874.48       3864.76        82.19 o                         
  -3   5  11      14017.72      13464.36       166.44 o                         
  -2   5  11       9805.29       9532.92       128.29 o                         
  -1   5  11         13.02         26.35        14.75 o                         
   0   5  11        777.82        772.60        26.09 o                         
   1   5  11      18421.47      18405.91       185.75 o                         
   2   5  11        395.83        421.26        24.42 o                         
   3   5  11      12175.36      11830.33       151.57 o                         
   4   5  11         27.48         33.76        22.85 o                         
   5   5  11         14.24         20.64        23.88 o                         
   6   5  11       2475.60       2432.31        71.84 o                         
   7   5  11       4790.54       4589.37       107.59 o                         
   8   5  11         41.22         62.88        42.31 o                         
 -10   6  11       6232.73       6101.40       406.61 o                         
  -9   6  11       1045.12       1100.11        78.48 o                         
  -8   6  11        128.97        123.18        54.86 o                         
  -7   6  11       7823.44       7885.92       186.17 o                         
  -6   6  11       1291.59       1290.15        71.10 o                         
  -5   6  11        818.35        849.87        50.64 o                         
  -4   6  11      11380.32      11403.85       173.85 o                         
  -3   6  11       2047.70       1938.90        57.27 o                         
  -2   6  11      10685.89      10609.74       147.88 o                         
  -1   6  11       9540.72       9479.91       117.68 o                         
   0   6  11      15793.97      15444.52       159.38 o                         
   1   6  11       4242.57       4286.81        62.74 o                         
   2   6  11       4321.56       4502.48        67.31 o                         
   3   6  11       1769.84       1741.30        61.14 o                         
   4   6  11       3798.43       3774.87        75.97 o                         
   5   6  11       3669.61       3489.77        82.55 o                         
   6   6  11        770.35        798.75        51.83 o                         
   7   6  11        810.10        801.68        54.75 o                         
   8   6  11       5285.61       5135.28       126.72 o                         
 -10   7  11          4.19        -81.76       119.33 o                         
  -9   7  11       2783.49       2904.85       139.11 o                         
  -8   7  11       5114.09       5214.29       143.98 o                         
  -7   7  11         20.98         23.53        37.55 o                         
  -6   7  11      10629.00      10106.01       223.16 o                         
  -5   7  11       9225.47       9078.03       187.22 o                         
  -4   7  11        856.44        881.48        47.47 o                         
  -3   7  11       1119.30       1182.72        48.82 o                         
  -2   7  11      11236.25      10883.51       143.76 o                         
  -1   7  11        732.19        713.20        33.58 o                         
   0   7  11      10832.75      11011.13       122.59 o                         
   1   7  11       2296.29       2325.70        45.89 o                         
   2   7  11        425.48        483.18        27.80 o                         
   3   7  11       7306.58       7134.03       108.56 o                         
   4   7  11      14554.52      14100.13       181.48 o                         
   5   7  11         98.21        114.92        31.33 o                         
   6   7  11       2151.50       2097.29        74.13 o                         
   7   7  11        674.43        539.93        55.48 o                         
   8   7  11         18.46         35.33        42.70 o                         
 -10   8  11         47.08        112.70       148.06 o                         
  -9   8  11       3834.10       4140.39       136.64 o                         
  -8   8  11        179.65        166.55        50.95 o                         
  -7   8  11       5463.25       5249.63       132.06 o                         
  -6   8  11        102.56        147.56        45.95 o                         
  -5   8  11       5866.98       5628.49       127.38 o                         
  -4   8  11        718.54        741.22        77.09 o                         
  -3   8  11       5344.43       5311.03        96.64 o                         
  -2   8  11        112.20         80.53        24.08 o                         
  -1   8  11      33908.25      33359.54       369.25 o                         
   0   8  11         61.04         65.73        19.54 o                         
   1   8  11        342.14        401.85        25.63 o                         
   2   8  11       1252.73       1298.44        38.67 o                         
   3   8  11       2420.81       2351.70        60.14 o                         
   4   8  11         14.84         18.99        26.65 o                         
   5   8  11       8666.67       8526.26       142.83 o                         
   6   8  11        282.12        281.71        40.49 o                         
   7   8  11       2087.81       2006.20        82.81 o                         
   8   8  11         40.66         -7.41        41.61 o                         
 -10   9  11          3.35         19.89       163.53 o                         
  -9   9  11        395.83        337.98        65.92 o                         
  -8   9  11       6639.67       6694.61       174.59 o                         
  -7   9  11        132.19         84.88        41.70 o                         
  -6   9  11       7586.13       7539.26       161.01 o                         
  -5   9  11       3013.24       3003.20        94.21 o                         
  -4   9  11          2.56          7.66        28.30 o                         
  -3   9  11        224.96        176.46        38.30 o                         
  -2   9  11      17936.98      17451.31       227.77 o                         
  -1   9  11        457.62        497.43        33.43 o                         
   0   9  11      11717.22      11651.95       154.97 o                         
   1   9  11        170.48        186.75        25.93 o                         
   2   9  11         14.00         33.99        18.61 o                         
   3   9  11       2993.70       2977.05        70.67 o                         
   4   9  11       9285.43       9439.98       145.71 o                         
   5   9  11        782.65        896.82        66.57 o                         
   6   9  11       4420.60       4317.71       108.75 o                         
   7   9  11          4.36         12.30        40.14 o                         
   8   9  11          6.71        -11.71        52.50 o                         
  -9  10  11        256.44        276.20        81.55 o                         
  -8  10  11        443.66        359.94        63.69 o                         
  -7  10  11      11309.25      11211.07       348.37 o                         
  -6  10  11       1000.51       1101.73        73.32 o                         
  -5  10  11       1370.44       1562.74       103.93 o                         
  -4  10  11       5275.84       5203.94       113.40 o                         
  -3  10  11       4553.00       4554.05       109.78 o                         
  -2  10  11       2564.31       2434.37        72.74 o                         
  -1  10  11       6981.29       6997.70       117.18 o                         
   0  10  11       2030.01       2080.01        56.18 o                         
   1  10  11       8648.34       8814.60       134.03 o                         
   2  10  11       3020.72       3110.35        65.78 o                         
   3  10  11       6340.56       6508.72       114.50 o                         
   4  10  11       1128.13       1048.56        51.52 o                         
   5  10  11       4545.89       4498.83       107.47 o                         
   6  10  11         52.58         91.37        41.07 o                         
   7  10  11        294.91        277.79        50.25 o                         
  -9  11  11       1838.43       1496.63       179.05 o                         
  -8  11  11       1497.52       1450.61       110.59 o                         
  -7  11  11        334.66        335.47        56.84 o                         
  -6  11  11       2824.80       2769.12       102.04 o                         
  -5  11  11       2356.60       2453.74        92.40 o                         
  -4  11  11        479.21        499.49        48.58 o                         
  -3  11  11      12237.65      11826.07       191.92 o                         
  -2  11  11       7822.22       7690.84       139.31 o                         
  -1  11  11        512.27        510.41        42.96 o                         
   0  11  11       3548.07       3544.58        81.10 o                         
   1  11  11       9043.02       9352.51       137.52 o                         
   2  11  11         74.49         95.22        27.99 o                         
   3  11  11       1985.22       1950.64        66.88 o                         
   4  11  11       1045.72        967.80        64.11 o                         
   5  11  11        665.45        615.08        54.67 o                         
   6  11  11       1922.65       1835.60        80.42 o                         
   7  11  11       4235.54       4041.34       143.23 o                         
  -8  12  11       2385.38       2239.52       117.33 o                         
  -7  12  11         20.96          7.47        45.26 o                         
  -6  12  11       5943.96       5935.98       190.90 o                         
  -5  12  11        831.46        788.01        73.96 o                         
  -4  12  11       8045.91       8021.66       154.27 o                         
  -3  12  11        104.43         94.86        35.81 o                         
  -2  12  11       1819.10       1566.00        65.43 o                         
  -1  12  11       2693.40       2658.13        79.34 o                         
   0  12  11       1337.45       1273.30        59.75 o                         
   1  12  11         86.92         94.10        29.45 o                         
   2  12  11      14850.03      15248.12       223.96 o                         
   3  12  11         79.63         70.38        36.72 o                         
   4  12  11       1050.24       1007.11        78.20 o                         
   5  12  11        329.64        319.53        51.18 o                         
   6  12  11       1150.57       1232.50        81.14 o                         
   7  12  11         68.71         57.01        71.16 o                         
  -8  13  11         28.11        -14.05        54.77 o                         
  -7  13  11         32.15        -45.67        45.67 o                         
  -6  13  11          1.84          7.40        44.39 o                         
  -5  13  11      10939.73      10994.56       236.20 o                         
  -4  13  11        381.43        307.83        47.88 o                         
  -3  13  11       4195.59       4115.16       104.31 o                         
  -2  13  11        914.98        860.37        56.67 o                         
  -1  13  11         22.53         28.28        33.99 o                         
   0  13  11         16.71         53.64        34.71 o                         
   1  13  11       6438.17       6579.15       130.63 o                         
   2  13  11          5.68        -15.27        31.25 o                         
   3  13  11       8071.77       8161.77       216.43 o                         
   4  13  11         21.40         73.11        45.62 o                         
   5  13  11        118.38        138.56        55.45 o                         
   6  13  11        363.63        295.51        58.45 o                         
  -8  14  11        222.93        125.96       134.80 o                         
  -7  14  11       1348.34       1189.03       122.73 o                         
  -6  14  11        708.15        568.37        68.09 o                         
  -5  14  11        359.49        337.31        51.63 o                         
  -4  14  11       8041.83       8130.64       162.68 o                         
  -3  14  11        394.12        435.65        51.29 o                         
  -2  14  11       3143.74       3078.33        99.68 o                         
  -1  14  11       2727.53       2691.22        92.79 o                         
   0  14  11       3768.55       3777.30       107.34 o                         
   1  14  11        659.83        758.31        59.40 o                         
   2  14  11       4673.83       4762.74       196.07 o                         
   3  14  11        112.01         93.25        49.59 o                         
   4  14  11       1283.57       1156.04       116.51 o                         
   5  14  11       1203.16       1185.86       130.08 o                         
   6  14  11        301.69        268.01       102.24 o                         
  -7  15  11        115.34         85.62        53.80 o                         
  -6  15  11       3835.81       3633.25       129.02 o                         
  -5  15  11       2237.97       2225.67        93.49 o                         
  -4  15  11        756.99        701.10        62.04 o                         
  -3  15  11       2072.39       1833.93        86.99 o                         
  -2  15  11       2300.26       2237.07        91.44 o                         
  -1  15  11         33.86         55.87        40.97 o                         
   0  15  11       2874.05       2791.59        99.65 o                         
   1  15  11       2461.99       2477.45       139.02 o                         
   2  15  11        333.09        280.40        67.97 o                         
   3  15  11       2084.89       2116.84       172.72 o                         
   4  15  11       5008.60       5169.59       172.62 o                         
   5  15  11         10.10         65.19        59.92 o                         
  -6  16  11        503.92        407.41        61.59 o                         
  -5  16  11       1942.51       1836.27        99.76 o                         
  -4  16  11        786.91        582.71        65.17 o                         
  -3  16  11       1889.29       1841.97        97.03 o                         
  -2  16  11          0.21          3.56        43.06 o                         
  -1  16  11       8986.48       9329.41       188.07 o                         
   0  16  11         62.37         56.29        41.95 o                         
   1  16  11        578.10        591.05        88.97 o                         
   2  16  11       1554.70       1549.49       151.14 o                         
   3  16  11       1059.79        958.67       271.81 o                         
   4  16  11         63.25         23.68        90.16 o                         
  -5  17  11        432.79        426.08        64.64 o                         
  -4  17  11         39.45         69.36        51.76 o                         
  -3  17  11        267.12        260.32        55.65 o                         
  -2  17  11       6506.28       6961.71       210.34 o                         
  -1  17  11        331.61        278.94        57.95 o                         
   0  17  11       3751.71       3871.40       217.14 o                         
   1  17  11         16.15        -14.99        47.91 o                         
   2  17  11         85.71         68.33        65.79 o                         
   3  17  11        226.29        111.03       125.96 o                         
  -4  18  11        960.84        722.76       109.40 o                         
  -3  18  11       1506.18       1553.65        99.59 o                         
  -2  18  11        242.18         88.26        52.09 o                         
  -1  18  11       3129.32       2942.23       134.26 o                         
   0  18  11        134.49        122.77        57.17 o                         
   1  18  11       2492.09       2511.21       127.59 o                         
   2  18  11        980.17        931.49       105.52 o                         
  -1  19  11         69.43        -11.72        77.24 o                         
   0  19  11       1543.66       1588.88       214.36 o                         
 -10   0  12       1520.51       1555.74       212.15 o                         
  -8   0  12       9450.96       9420.21       293.34 o                         
  -6   0  12      17693.94      17800.91       324.08 o                         
  -4   0  12        222.54        375.68        50.38 o                         
  -2   0  12       4538.69       4320.75       108.99 o                         
   0   0  12      31055.14      31070.73       410.90 o                         
   2   0  12       2000.46       1957.29        65.88 o                         
   4   0  12      16412.82      15425.76       269.82 o                         
   6   0  12       2956.40       2828.18       106.00 o                         
   8   0  12       1060.34       1085.54       100.46 o                         
 -10   1  12       1155.79       1206.45       126.81 o                         
  -9   1  12       1103.51       1054.42        94.18 o                         
  -8   1  12         16.63         43.78        35.38 o                         
  -7   1  12       9757.48       9932.45       159.18 o                         
  -6   1  12        848.79        848.52        43.73 o                         
  -5   1  12      10590.88      10292.94       138.53 o                         
  -4   1  12       9801.62       9726.75       129.72 o                         
  -3   1  12       3468.62       3413.56        58.75 o                         
  -2   1  12       2453.85       2353.53        60.99 o                         
  -1   1  12      33679.16      32047.93       330.80 o                         
   0   1  12       2367.92       2323.34        42.32 o                         
   1   1  12       4759.95       4876.50        68.41 o                         
   2   1  12         48.55         65.90        18.94 o                         
   3   1  12        469.51        479.04        32.13 o                         
   4   1  12       4564.95       4391.54        96.64 o                         
   5   1  12      11203.17      10653.22       160.13 o                         
   6   1  12        120.44         62.58        40.25 o                         
   7   1  12       3528.89       3291.97        90.58 o                         
   8   1  12       1081.46       1176.34        75.49 o                         
   9   1  12        161.89        175.12       103.02 o                         
 -10   2  12         53.59        105.92        75.37 o                         
  -9   2  12       5723.46       5656.82       187.61 o                         
  -8   2  12       1668.43       1765.96       112.68 o                         
  -7   2  12         21.49         55.91        30.88 o                         
  -6   2  12       9529.03       9779.28       144.36 o                         
  -5   2  12       6548.25       6558.85        99.70 o                         
  -4   2  12       4997.26       4772.81        79.62 o                         
  -3   2  12       5324.87       5201.70        82.36 o                         
  -2   2  12      23214.55      22108.56       276.31 o                         
  -1   2  12       6406.28       6236.65        79.94 o                         
   0   2  12       4157.15       4067.69        60.11 o                         
   1   2  12       7940.13       7993.76       104.86 o                         
   2   2  12       2368.18       2327.70        49.67 o                         
   3   2  12       9999.11       9824.61       140.65 o                         
   4   2  12       2172.36       2168.94        61.13 o                         
   5   2  12        131.19        122.63        31.10 o                         
   6   2  12       6905.54       6471.97       121.83 o                         
   7   2  12       1052.34       1096.44        66.89 o                         
   8   2  12         21.20         41.60        38.61 o                         
   9   2  12       1660.95       1272.27       311.59 o                         
 -10   3  12       4499.94       3847.35       309.38 o                         
  -9   3  12         83.93         78.00        68.93 o                         
  -8   3  12       5224.47       5392.33       151.52 o                         
  -7   3  12       7083.78       7114.28       171.56 o                         
  -6   3  12       4966.64       5016.26       106.95 o                         
  -5   3  12          5.07         15.93        23.33 o                         
  -4   3  12       8760.61       8702.11       120.55 o                         
  -3   3  12        113.60        150.12        21.99 o                         
  -2   3  12      15552.00      15001.32       169.48 o                         
  -1   3  12       6552.16       6435.08        82.68 o                         
   0   3  12       1496.14       1483.99        68.22 o                         
   1   3  12       6870.46       6864.33        88.62 o                         
   2   3  12      24634.74      24597.61       267.92 o                         
   3   3  12       2211.05       2098.25        56.73 o                         
   4   3  12       3289.58       3031.99        71.83 o                         
   5   3  12        726.12        713.61        47.25 o                         
   6   3  12        135.25        121.78        33.46 o                         
   7   3  12       1161.05       1189.62        82.67 o                         
   8   3  12       4490.97       4488.50       117.39 o                         
 -10   4  12         40.69         30.94       128.17 o                         
  -9   4  12       2516.10       2680.83       211.41 o                         
  -8   4  12          3.03         30.95        48.97 o                         
  -7   4  12       1770.02       1764.99        77.10 o                         
  -6   4  12        651.77        743.27        56.46 o                         
  -5   4  12       8564.98       8325.47       178.43 o                         
  -4   4  12        100.90        112.18        23.96 o                         
  -3   4  12      30189.69      28636.59       318.85 o                         
  -2   4  12        134.94        167.74        21.02 o                         
  -1   4  12        106.66        123.87        17.99 o                         
   0   4  12        419.76        467.39        25.97 o                         
   1   4  12       4842.77       4775.07        66.29 o                         
   2   4  12          0.03         28.60        16.84 o                         
   3   4  12      17482.13      16907.07       238.84 o                         
   4   4  12         96.37         69.78        26.43 o                         
   5   4  12       1735.19       1694.74        60.77 o                         
   6   4  12         32.75         46.45        31.46 o                         
   7   4  12       6772.46       6714.55       137.33 o                         
   8   4  12         55.79         98.29        40.57 o                         
 -10   5  12       4685.64       4982.26       340.32 o                         
  -9   5  12          5.88         42.87        57.34 o                         
  -8   5  12       3887.12       4016.56       190.42 o                         
  -7   5  12       4910.78       5056.92       150.43 o                         
  -6   5  12       2581.40       2499.77        86.14 o                         
  -5   5  12        132.12        138.42        33.29 o                         
  -4   5  12      14124.61      13873.82       202.01 o                         
  -3   5  12        512.61        501.38        37.06 o                         
  -2   5  12      10379.59      10317.48       134.69 o                         
  -1   5  12       1555.49       1565.75        42.05 o                         
   0   5  12        872.76        876.78        31.66 o                         
   1   5  12       4875.86       4834.08        68.30 o                         
   2   5  12      24078.52      23418.47       246.15 o                         
   3   5  12       1862.89       1865.41        63.86 o                         
   4   5  12       5036.30       5026.57        94.95 o                         
   5   5  12         29.39         52.48        27.15 o                         
   6   5  12        496.17        459.63        44.11 o                         
   7   5  12        231.90        166.21        39.61 o                         
   8   5  12       4518.99       4405.91       119.28 o                         
 -10   6  12          0.67        137.94        95.04 o                         
  -9   6  12       6043.58       6467.04       185.21 o                         
  -8   6  12       1700.90       1593.08        98.77 o                         
  -7   6  12        347.04        405.36        74.00 o                         
  -6   6  12       5498.78       5580.90       158.99 o                         
  -5   6  12       9479.61       9320.35       155.21 o                         
  -4   6  12       1166.36       1191.67        51.99 o                         
  -3   6  12       3404.84       3483.55        78.71 o                         
  -2   6  12      10242.14      10039.23       143.69 o                         
  -1   6  12       9535.54       9375.41       125.83 o                         
   0   6  12       4028.20       4117.66        70.85 o                         
   1   6  12       9846.21      10001.34       116.12 o                         
   2   6  12       1575.84       1611.94        43.12 o                         
   3   6  12      10993.90      10595.98       143.77 o                         
   4   6  12       2004.02       1883.67        57.20 o                         
   5   6  12          4.69         62.82        28.57 o                         
   6   6  12       4328.33       4261.09        96.92 o                         
   7   6  12        773.97        751.49        55.45 o                         
   8   6  12         45.86         35.22        42.61 o                         
 -10   7  12       1920.43       1719.14       172.69 o                         
  -9   7  12       1484.92       1425.61        92.67 o                         
  -8   7  12        126.73        129.25        50.50 o                         
  -7   7  12       3558.98       3595.32       117.08 o                         
  -6   7  12         73.43         64.55        43.83 o                         
  -5   7  12      11913.07      11696.77       227.06 o                         
  -4   7  12       7699.61       7389.98       131.36 o                         
  -3   7  12       3170.28       3093.69        93.05 o                         
  -2   7  12       3621.45       3460.26        68.68 o                         
  -1   7  12      18088.50      18066.85       216.89 o                         
   0   7  12       1393.62       1403.62        41.56 o                         
   1   7  12       2484.27       2528.02        53.49 o                         
   2   7  12       1774.67       1849.61        57.69 o                         
   3   7  12         56.98        103.80        25.75 o                         
   4   7  12       4519.65       4458.50        87.31 o                         
   5   7  12       7077.52       6969.82       123.24 o                         
   6   7  12        122.26        114.90        36.39 o                         
   7   7  12       2329.03       2220.10        86.23 o                         
   8   7  12       1970.51       1994.16        88.53 o                         
 -10   8  12        735.67        702.73       174.58 o                         
  -9   8  12         26.25          5.20        50.80 o                         
  -8   8  12       7091.19       7137.31       179.97 o                         
  -7   8  12         45.72         86.37        44.62 o                         
  -6   8  12       9428.34       9330.60       183.27 o                         
  -5   8  12         82.71         95.76        36.94 o                         
  -4   8  12          3.87        -11.47        26.09 o                         
  -3   8  12       2338.14       2320.70        63.46 o                         
  -2   8  12       4790.53       4789.18       110.98 o                         
  -1   8  12         97.49        159.64        30.45 o                         
   0   8  12      23187.06      22980.05       268.63 o                         
   1   8  12          4.19        -18.40        18.82 o                         
   2   8  12        302.36        376.57        30.66 o                         
   3   8  12        125.65        109.44        27.52 o                         
   4   8  12       7547.45       7314.96       123.74 o                         
   5   8  12        168.93        173.24        35.05 o                         
   6   8  12       4073.97       3998.14        96.28 o                         
   7   8  12        276.03        255.34        47.87 o                         
   8   8  12        594.66        637.15       113.40 o                         
  -9   9  12        332.37        404.69        76.43 o                         
  -8   9  12          4.65          2.08        48.75 o                         
  -7   9  12      10045.34      10079.73       221.82 o                         
  -6   9  12        903.58       1076.76        71.40 o                         
  -5   9  12       5108.86       4965.29       114.07 o                         
  -4   9  12       4239.85       4119.88       108.35 o                         
  -3   9  12       2022.77       2012.01        68.60 o                         
  -2   9  12        276.26        330.78        37.94 o                         
  -1   9  12      13951.86      13753.70       189.43 o                         
   0   9  12        792.20        847.13        41.60 o                         
   1   9  12       8053.82       8220.55       124.67 o                         
   2   9  12        122.00        119.92        25.52 o                         
   3   9  12       1606.33       1470.87        75.56 o                         
   4   9  12        759.23        801.93        50.18 o                         
   5   9  12       6476.58       6158.95       118.25 o                         
   6   9  12         19.01         30.81        38.65 o                         
   7   9  12       2092.33       2053.39        87.45 o                         
  -9  10  12       1729.51       1442.01       101.99 o                         
  -8  10  12       1352.06       1275.49        95.13 o                         
  -7  10  12          7.24          7.90        46.70 o                         
  -6  10  12       7784.74       7567.53       168.57 o                         
  -5  10  12       2516.06       2391.96        83.38 o                         
  -4  10  12       2575.64       2496.94        81.37 o                         
  -3  10  12       3576.19       3447.63        89.44 o                         
  -2  10  12      15630.78      15315.24       226.67 o                         
  -1  10  12        821.59        845.28        48.24 o                         
   0  10  12       3531.05       3621.87        75.72 o                         
   1  10  12       3363.71       3439.30        75.28 o                         
   2  10  12       1316.49       1234.96        60.30 o                         
   3  10  12       2935.14       3087.69        81.06 o                         
   4  10  12       2084.38       1893.78        65.37 o                         
   5  10  12        453.60        410.95        47.64 o                         
   6  10  12       5284.39       5433.54       126.50 o                         
   7  10  12        732.33        663.22        62.38 o                         
  -9  11  12        140.61        141.49        69.88 o                         
  -8  11  12       3819.95       3715.56       168.03 o                         
  -7  11  12       3981.81       4000.20       139.48 o                         
  -6  11  12       2991.82       2814.09       107.06 o                         
  -5  11  12        854.39        904.80        62.84 o                         
  -4  11  12       3678.39       3692.32        99.72 o                         
  -3  11  12         51.84        125.37        36.22 o                         
  -2  11  12       4786.90       4768.05       106.12 o                         
  -1  11  12       4755.38       4762.79       104.33 o                         
   0  11  12         16.45         22.66        27.63 o                         
   1  11  12       3485.77       3568.68        82.93 o                         
   2  11  12      12673.64      12842.60       276.65 o                         
   3  11  12        498.13        508.92        57.42 o                         
   4  11  12        655.48        587.12        50.64 o                         
   5  11  12       1828.14       1780.92        81.64 o                         
   6  11  12         30.67         23.21        40.99 o                         
   7  11  12        560.92        646.77        86.34 o                         
  -8  12  12        533.77        462.92        73.15 o                         
  -7  12  12        479.13        409.54        69.24 o                         
  -6  12  12        429.16        410.86        60.30 o                         
  -5  12  12       4582.37       4480.26       117.23 o                         
  -4  12  12         11.58        -34.26        34.26 o                         
  -3  12  12      13522.38      13621.57       217.05 o                         
  -2  12  12          4.21         47.53        33.93 o                         
  -1  12  12         42.89         99.65        34.70 o                         
   0  12  12       1960.22       2030.36        86.73 o                         
   1  12  12       3958.51       4057.39       116.90 o                         
   2  12  12         87.60        136.21        35.73 o                         
   3  12  12       7108.15       7142.41       227.00 o                         
   4  12  12         92.90         84.68        54.81 o                         
   5  12  12       1033.03        754.83        78.65 o                         
   6  12  12         74.62         50.10        49.82 o                         
  -8  13  12       1268.37        818.59        88.09 o                         
  -7  13  12        980.55        908.49        87.41 o                         
  -6  13  12        351.25        305.43        53.79 o                         
  -5  13  12        264.74        262.50        51.50 o                         
  -4  13  12       8320.52       8065.07       159.40 o                         
  -3  13  12        248.31        214.61        42.32 o                         
  -2  13  12       5163.17       5085.70       116.10 o                         
  -1  13  12         74.47        129.64        39.72 o                         
   0  13  12       1013.54       1006.12        64.42 o                         
   1  13  12       1148.10       1206.40        69.57 o                         
   2  13  12       6853.83       6995.36       150.52 o                         
   3  13  12        463.38        529.32        75.47 o                         
   4  13  12       3661.67       3687.71       336.19 o                         
   5  13  12          8.69        -24.18        52.03 o                         
   6  13  12        470.04        411.65        78.35 o                         
  -7  14  12         13.13          1.75        56.59 o                         
  -6  14  12       1495.55       1384.19        82.94 o                         
  -5  14  12       3972.21       4153.73       120.94 o                         
  -4  14  12        120.36         82.63        44.31 o                         
  -3  14  12       2999.95       2959.71        94.56 o                         
  -2  14  12       1873.49       1958.52        86.52 o                         
  -1  14  12       2755.35       2792.93        96.78 o                         
   0  14  12       1513.47       1566.52        77.06 o                         
   1  14  12       5626.60       5778.79       236.53 o                         
   2  14  12        407.88        433.42        57.90 o                         
   3  14  12       5479.02       5791.70       326.30 o                         
   4  14  12        730.17        649.55        86.76 o                         
   5  14  12         52.56         54.94        58.22 o                         
  -7  15  12       1142.35        921.51       196.68 o                         
  -6  15  12         57.52         32.76        46.82 o                         
  -5  15  12       3309.63       3269.96       109.13 o                         
  -4  15  12       3752.91       3726.47       109.57 o                         
  -3  15  12        505.90        447.09        57.12 o                         
  -2  15  12       1109.88       1157.84        74.11 o                         
  -1  15  12       6339.96       6489.16       150.50 o                         
   0  15  12         15.39         45.84        48.34 o                         
   1  15  12        439.19        384.69        52.75 o                         
   2  15  12       2638.81       2599.88       152.46 o                         
   3  15  12         26.07        -39.26        78.57 o                         
   4  15  12       1569.30       1670.45       129.94 o                         
   5  15  12       2905.96       2787.42       182.50 o                         
  -6  16  12       3023.03       2951.74       246.24 o                         
  -5  16  12          8.50         25.32        49.26 o                         
  -4  16  12         88.14         54.25        47.41 o                         
  -3  16  12       1875.01       1892.25        93.27 o                         
  -2  16  12       3025.51       3096.82       108.35 o                         
  -1  16  12         20.88         18.99        42.08 o                         
   0  16  12       6021.11       6324.44       149.54 o                         
   1  16  12        168.81        104.63        52.64 o                         
   2  16  12        220.02        182.53        68.22 o                         
   3  16  12        386.07        126.81       140.33 o                         
   4  16  12       2755.61       2515.69       281.76 o                         
  -5  17  12       1309.53       1139.41       153.97 o                         
  -4  17  12        279.65        257.25        58.72 o                         
  -3  17  12        378.53        299.89        58.45 o                         
  -2  17  12          2.45         -9.64        45.24 o                         
  -1  17  12       4603.27       5062.56       138.69 o                         
   0  17  12        120.63         84.47        55.74 o                         
   1  17  12       3251.70       3338.53       160.19 o                         
   2  17  12         78.63         96.33        68.79 o                         
   3  17  12        708.19        715.99       170.16 o                         
  -4  18  12        533.65        406.61       176.79 o                         
  -3  18  12       1113.39       1034.92        81.69 o                         
  -2  18  12       4611.40       4707.50       160.16 o                         
  -1  18  12          0.16        106.03        59.23 o                         
   0  18  12       2384.33       2478.53       125.54 o                         
   1  18  12        231.66        256.04        84.97 o                         
  -9   0  13         61.71          0.00        77.34 o                         
  -7   0  13       9506.26       9851.70       321.42 o                         
  -5   0  13      21047.63      20365.58       363.63 o                         
  -3   0  13       4834.89       4732.40       105.53 o                         
  -1   0  13      15168.68      15017.13       243.87 o                         
   1   0  13      10226.71      10212.31       161.78 o                         
   3   0  13        918.05       1063.19        58.21 o                         
   5   0  13      13633.87      13184.31       252.75 o                         
   7   0  13       3136.33       2966.40       189.47 o                         
 -10   1  13       1147.81       1317.99       233.14 o                         
  -9   1  13       3020.66       3309.77       201.90 o                         
  -8   1  13       4177.37       3924.55       112.81 o                         
  -7   1  13         78.46         96.47        33.05 o                         
  -6   1  13      12537.63      12325.73       174.33 o                         
  -5   1  13        238.59        282.81        35.18 o                         
  -4   1  13       2228.17       2255.97        53.87 o                         
  -3   1  13       1868.31       1853.40        44.61 o                         
  -2   1  13       8165.47       7880.21       110.82 o                         
  -1   1  13       6975.51       6776.78        93.26 o                         
   0   1  13      15903.92      15446.12       176.62 o                         
   1   1  13       6880.99       7030.72        91.32 o                         
   2   1  13       2415.18       2506.64        59.41 o                         
   3   1  13        285.44        313.90        29.32 o                         
   4   1  13       3137.22       3213.87        75.87 o                         
   5   1  13        633.14        574.54        44.69 o                         
   6   1  13       6475.98       6251.08       122.67 o                         
   7   1  13         11.97        -33.66        33.66 o                         
   8   1  13       1050.70        925.20        70.89 o                         
 -10   2  13       2052.99       2233.28       131.83 o                         
  -9   2  13        200.47        219.60        68.68 o                         
  -8   2  13       3065.06       2941.94       105.79 o                         
  -7   2  13      12272.40      12188.88       204.77 o                         
  -6   2  13         44.20         18.77        26.61 o                         
  -5   2  13       1434.87       1404.84        46.10 o                         
  -4   2  13      13449.88      12846.55       164.51 o                         
  -3   2  13       1701.74       1608.95        67.71 o                         
  -2   2  13       6431.72       6430.75        91.33 o                         
  -1   2  13      17684.56      17318.04       194.84 o                         
   0   2  13         13.69         18.83        14.06 o                         
   1   2  13      11701.94      11584.58       142.32 o                         
   2   2  13       6627.17       6582.94       105.17 o                         
   3   2  13        847.38        804.11        57.89 o                         
   4   2  13       6120.76       6115.14       109.12 o                         
   5   2  13       1003.40        931.32        51.92 o                         
   6   2  13         17.15         70.18        33.39 o                         
   7   2  13       4321.84       4131.88       104.86 o                         
   8   2  13       1557.57       1602.02        88.24 o                         
 -10   3  13         14.58          4.52        63.28 o                         
  -9   3  13       3224.61       3158.10       174.51 o                         
  -8   3  13         48.57         77.31        43.35 o                         
  -7   3  13       4643.57       4598.15       122.24 o                         
  -6   3  13       5594.82       5595.85       109.57 o                         
  -5   3  13       7921.41       7785.06       122.75 o                         
  -4   3  13       1393.40       1338.43        45.08 o                         
  -3   3  13      18850.52      18050.33       216.19 o                         
  -2   3  13       7319.53       6983.58       102.12 o                         
  -1   3  13        835.22        865.34        39.20 o                         
   0   3  13         30.47         90.96        18.93 o                         
   1   3  13       1902.30       1981.21        46.49 o                         
   2   3  13       4241.33       4323.26        81.41 o                         
   3   3  13      15695.54      15311.42       200.81 o                         
   4   3  13        906.40        952.04        48.50 o                         
   5   3  13       1501.34       1496.90        67.92 o                         
   6   3  13       2326.24       2438.52        77.37 o                         
   7   3  13       2073.97       2112.95        88.47 o                         
   8   3  13         16.57         48.38        41.66 o                         
 -10   4  13       6062.69       6142.70       257.81 o                         
  -9   4  13         22.05         46.12        58.13 o                         
  -8   4  13       6343.91       6618.46       209.97 o                         
  -7   4  13         29.93         57.05        35.89 o                         
  -6   4  13       2316.26       2420.24        79.57 o                         
  -5   4  13        477.01        488.14        44.35 o                         
  -4   4  13       4833.86       4792.83        98.21 o                         
  -3   4  13        123.38        134.06        25.44 o                         
  -2   4  13      26839.27      26025.65       314.22 o                         
  -1   4  13        275.07        292.58        25.06 o                         
   0   4  13         72.67         95.06        18.61 o                         
   1   4  13         25.72         35.71        16.53 o                         
   2   4  13      27668.99      27435.19       299.82 o                         
   3   4  13        396.09        463.91        34.32 o                         
   4   4  13       2185.37       2053.13        75.53 o                         
   5   4  13        141.68        166.89        34.10 o                         
   6   4  13        315.44        262.73        40.39 o                         
   7   4  13         58.48         98.42        37.35 o                         
   8   4  13       3767.18       3742.06       102.77 o                         
 -10   5  13         33.39         10.46        61.63 o                         
  -9   5  13       4757.40       5007.61       191.43 o                         
  -8   5  13         33.83         11.75        54.92 o                         
  -7   5  13       2707.00       2892.53       116.86 o                         
  -6   5  13       4489.37       4417.79       108.90 o                         
  -5   5  13       5755.64       5682.42       122.98 o                         
  -4   5  13        570.90        713.78        50.28 o                         
  -3   5  13      18350.47      17942.61       270.31 o                         
  -2   5  13       4419.39       4500.84        88.04 o                         
  -1   5  13       1942.37       2016.70        49.33 o                         
   0   5  13         59.74         61.72        17.85 o                         
   1   5  13       4157.83       4248.14        68.61 o                         
   2   5  13       3642.09       3700.14        76.52 o                         
   3   5  13      14233.42      14064.05       178.41 o                         
   4   5  13        198.60        147.47        30.12 o                         
   5   5  13       1304.54       1289.34        54.98 o                         
   6   5  13       1548.07       1592.49        65.45 o                         
   7   5  13       1974.92       1911.88        76.52 o                         
   8   5  13          2.13         17.85        42.13 o                         
 -10   6  13       2129.20       2024.64       215.46 o                         
  -9   6  13        527.60        491.81        74.27 o                         
  -8   6  13       3459.27       3721.67       140.74 o                         
  -7   6  13       3220.29       3305.14       186.59 o                         
  -6   6  13        224.30        296.58        50.01 o                         
  -5   6  13       2517.51       2499.82        81.93 o                         
  -4   6  13      18908.77      18314.37       280.90 o                         
  -3   6  13        514.53        523.85        44.25 o                         
  -2   6  13       5385.39       5231.86        96.27 o                         
  -1   6  13      10377.14      10177.19       136.62 o                         
   0   6  13          0.85         22.71        18.06 o                         
   1   6  13       4592.33       4659.84        73.78 o                         
   2   6  13       5037.79       5142.03        96.07 o                         
   3   6  13        106.83         99.33        26.43 o                         
   4   6  13       9878.46       9576.20       141.01 o                         
   5   6  13       1632.89       1584.11        59.48 o                         
   6   6  13        240.30        204.11        37.91 o                         
   7   6  13       1811.11       1875.57        88.96 o                         
   8   6  13       1321.91       1359.82        99.37 o                         
 -10   7  13       1572.64       1728.56       180.59 o                         
  -9   7  13       3015.87       2958.91       133.39 o                         
  -8   7  13       5727.34       5760.12       178.24 o                         
  -7   7  13          5.77        -10.50        47.58 o                         
  -6   7  13       5750.34       5691.71       149.82 o                         
  -5   7  13        268.69        246.06        67.54 o                         
  -4   7  13       2152.27       2110.71       101.34 o                         
  -3   7  13       3654.60       3732.38        86.12 o                         
  -2   7  13       3152.78       3079.47        66.32 o                         
  -1   7  13       4537.18       4601.80        82.07 o                         
   0   7  13      18316.63      18557.12       212.62 o                         
   1   7  13       4643.65       4845.90        82.08 o                         
   2   7  13        574.68        618.11        35.92 o                         
   3   7  13       2155.38       2246.63        61.55 o                         
   4   7  13       1133.41       1105.74        51.10 o                         
   5   7  13        134.68        152.97        34.55 o                         
   6   7  13       4328.51       4240.39        99.66 o                         
   7   7  13         65.59         72.08        41.33 o                         
   8   7  13       1120.03       1102.72       203.31 o                         
  -9   8  13          5.70        -41.08        53.73 o                         
  -8   8  13        406.49        381.62        62.61 o                         
  -7   8  13       7001.48       6740.63       338.39 o                         
  -6   8  13        363.01        342.78        51.20 o                         
  -5   8  13      12273.16      11642.42       210.59 o                         
  -4   8  13          1.43         -4.34        29.32 o                         
  -3   8  13       2599.91       2570.28        68.06 o                         
  -2   8  13       1638.19       1603.63        54.39 o                         
  -1   8  13       8851.55       9001.52       133.07 o                         
   0   8  13         12.40         -2.34        20.74 o                         
   1   8  13       6730.74       6790.00       109.82 o                         
   2   8  13        702.71        695.75        38.13 o                         
   3   8  13        377.15        383.75        43.72 o                         
   4   8  13          0.87          7.72        28.53 o                         
   5   8  13      10082.16      10022.89       178.45 o                         
   6   8  13        187.13        133.04        38.88 o                         
   7   8  13       1793.22       1758.05        87.60 o                         
  -9   9  13       1567.99       1261.24        97.15 o                         
  -8   9  13       2451.87       2524.06       116.60 o                         
  -7   9  13        179.23        158.49        52.82 o                         
  -6   9  13       9727.73       9615.05       193.22 o                         
  -5   9  13        166.63        149.33        40.72 o                         
  -4   9  13       2264.14       2229.93        76.88 o                         
  -3   9  13        205.97        156.81        33.51 o                         
  -2   9  13       7481.09       7404.77       124.30 o                         
  -1   9  13       2918.71       2820.05        71.10 o                         
   0   9  13       9121.84       9229.34       135.30 o                         
   1   9  13       1950.67       1950.83        58.69 o                         
   2   9  13       3123.58       3016.76        77.76 o                         
   3   9  13         61.26         45.77        29.79 o                         
   4   9  13       2756.95       2692.39        80.79 o                         
   5   9  13        173.80        214.47        49.79 o                         
   6   9  13       4930.59       4885.59       129.50 o                         
   7   9  13         98.16        121.94        49.99 o                         
  -9  10  13        170.81        101.86        61.95 o                         
  -8  10  13       1733.91       1554.53       101.88 o                         
  -7  10  13       7430.72       7239.31       208.18 o                         
  -6  10  13         65.43         77.25        45.41 o                         
  -5  10  13       2091.16       1885.53        89.36 o                         
  -4  10  13       3076.47       2987.84        88.84 o                         
  -3  10  13        276.61        257.50        39.26 o                         
  -2  10  13       2650.73       2659.90        78.23 o                         
  -1  10  13      10350.96      10598.89       160.32 o                         
   0  10  13          0.36         -8.28        27.46 o                         
   1  10  13       6546.54       6824.76       113.82 o                         
   2  10  13       2666.12       2831.94        80.76 o                         
   3  10  13        303.35        418.31        51.89 o                         
   4  10  13       1825.22       1887.23        77.01 o                         
   5  10  13       1454.83       1374.82        78.93 o                         
   6  10  13          0.12          1.01        42.92 o                         
   7  10  13       2977.32       2843.33       150.54 o                         
  -9  11  13       1444.43       1281.71       216.57 o                         
  -8  11  13        423.06        327.73        78.43 o                         
  -7  11  13       1888.98       1802.65       103.92 o                         
  -6  11  13       4779.33       4748.36       134.61 o                         
  -5  11  13       2874.79       2891.66        94.41 o                         
  -4  11  13        351.20        351.33        47.35 o                         
  -3  11  13      11947.27      12271.45       200.23 o                         
  -2  11  13       1653.45       1681.91        68.59 o                         
  -1  11  13        104.69         89.83        33.27 o                         
   0  11  13       2541.34       2597.85        73.54 o                         
   1  11  13        527.84        581.81        44.40 o                         
   2  11  13       1072.63       1181.99        59.95 o                         
   3  11  13       6843.96       6776.58       198.64 o                         
   4  11  13        395.91        407.77        65.39 o                         
   5  11  13       1503.03       1415.12        97.57 o                         
   6  11  13       1977.16       1990.53       114.15 o                         
  -8  12  13       2472.84       2260.66       123.57 o                         
  -7  12  13        137.51         83.84        51.06 o                         
  -6  12  13        362.61        284.92        55.24 o                         
  -5  12  13       1652.73       1409.22        75.48 o                         
  -4  12  13       3815.07       3847.32       105.25 o                         
  -3  12  13        785.92        723.30        56.84 o                         
  -2  12  13       8770.15       9072.05       163.21 o                         
  -1  12  13        118.05        181.72        38.71 o                         
   0  12  13         97.56         82.44        37.78 o                         
   1  12  13        128.78        172.17        37.78 o                         
   2  12  13       9625.45       9909.57       213.40 o                         
   3  12  13        233.17        198.67        48.58 o                         
   4  12  13       1688.44       1505.74        95.10 o                         
   5  12  13        481.48        385.63        68.40 o                         
   6  12  13         39.18         50.45        60.23 o                         
  -7  13  13        903.72        775.99        76.17 o                         
  -6  13  13        813.08        673.18        67.18 o                         
  -5  13  13       3799.24       4021.20       115.32 o                         
  -4  13  13        153.96        173.23        45.64 o                         
  -3  13  13       5647.45       5440.90       125.11 o                         
  -2  13  13       1022.41       1092.11        65.15 o                         
  -1  13  13       4334.35       4404.32       117.28 o                         
   0  13  13        207.27        202.19        44.71 o                         
   1  13  13       4840.39       5124.47       173.11 o                         
   2  13  13       1251.75       1375.09        75.14 o                         
   3  13  13       5754.50       5855.34       168.09 o                         
   4  13  13        107.63        114.53        56.78 o                         
   5  13  13        795.14        710.46        87.32 o                         
  -7  14  13        845.48        628.42        73.54 o                         
  -6  14  13        146.00        125.28        54.94 o                         
  -5  14  13       1103.37        963.98        72.36 o                         
  -4  14  13       9743.76       9703.89       183.86 o                         
  -3  14  13         11.21          6.37        38.19 o                         
  -2  14  13       1617.32       1683.82        82.44 o                         
  -1  14  13       1819.26       2005.97       102.62 o                         
   0  14  13         15.66         25.75        40.18 o                         
   1  14  13       1548.57       1548.69        79.12 o                         
   2  14  13       3120.34       3396.87       158.16 o                         
   3  14  13         12.29         26.60        59.65 o                         
   4  14  13       4471.73       4388.73       163.30 o                         
   5  14  13        684.54        549.01        83.90 o                         
  -6  15  13       1906.53       1930.20       103.49 o                         
  -5  15  13        352.29        323.40        55.12 o                         
  -4  15  13        772.02        760.57        83.84 o                         
  -3  15  13       3657.52       3595.21       116.30 o                         
  -2  15  13        603.66        598.29        65.63 o                         
  -1  15  13       1269.63       1271.94        77.32 o                         
   0  15  13       7601.52       7256.75       160.33 o                         
   1  15  13       1369.35       1290.31        94.56 o                         
   2  15  13        164.78        177.53        81.61 o                         
   3  15  13       1931.18       1788.03       177.89 o                         
   4  15  13        457.00        353.26       109.49 o                         
  -6  16  13         50.98        194.47       152.48 o                         
  -5  16  13       3243.44       3263.79       121.10 o                         
  -4  16  13         48.75        -34.56        46.70 o                         
  -3  16  13        277.39        164.01        59.79 o                         
  -2  16  13       1178.26       1206.83        88.62 o                         
  -1  16  13       3980.11       4182.73       123.00 o                         
   0  16  13         29.74         97.67        47.09 o                         
   1  16  13       2240.30       2330.66       125.59 o                         
   2  16  13        661.90        489.02       113.09 o                         
   3  16  13         10.18         63.35        91.28 o                         
  -4  17  13       1213.43       1081.68        88.70 o                         
  -3  17  13          4.22         23.40        49.08 o                         
  -2  17  13       3208.33       3193.90       114.91 o                         
  -1  17  13        115.09        122.06        50.26 o                         
   0  17  13       3175.26       3452.63       140.41 o                         
   1  17  13         72.27         74.26        67.17 o                         
   2  17  13       1507.06       1289.14       244.19 o                         
  -3  18  13         26.12         67.02       114.21 o                         
  -2  18  13        723.07        583.10        95.11 o                         
  -1  18  13       3355.99       3173.73       268.86 o                         
   0  18  13         10.76         18.83        63.59 o                         
 -10   0  14       2565.34       2941.31       265.18 o                         
  -8   0  14       4732.31       4668.42       162.84 o                         
  -6   0  14       4387.92       4188.38       123.88 o                         
  -4   0  14      16706.55      15878.28       296.15 o                         
  -2   0  14       6611.80       6153.89       198.28 o                         
   0   0  14      26203.98      25525.89       389.56 o                         
   2   0  14       2356.90       2460.23        80.37 o                         
   4   0  14        472.41        539.58        56.23 o                         
   6   0  14       8947.52       8745.08       233.89 o                         
   8   0  14       2058.39       2121.37       186.91 o                         
 -10   1  14         62.57        -18.32        69.27 o                         
  -9   1  14        486.83        406.86        67.30 o                         
  -8   1  14       3564.24       3531.58       129.92 o                         
  -7   1  14      10272.93      10456.02       249.20 o                         
  -6   1  14         16.09         45.61        26.26 o                         
  -5   1  14      11746.37      11562.65       166.39 o                         
  -4   1  14       5143.91       4916.77        89.48 o                         
  -3   1  14        144.73        196.70        26.65 o                         
  -2   1  14        181.31        189.29        23.20 o                         
  -1   1  14       6685.72       6531.04        93.64 o                         
   0   1  14       2999.38       3011.71        66.30 o                         
   1   1  14      18134.07      18289.94       208.58 o                         
   2   1  14       2297.44       2361.23        60.62 o                         
   3   1  14        796.29        731.86        43.12 o                         
   4   1  14       2578.66       2361.51        68.53 o                         
   5   1  14       5927.84       5801.51       128.16 o                         
   6   1  14         41.90         40.04        34.62 o                         
   7   1  14       3384.48       3364.76       105.18 o                         
   8   1  14         32.20         17.96        45.23 o                         
 -10   2  14        801.20        951.34       120.99 o                         
  -9   2  14       4395.43       4564.08       172.52 o                         
  -8   2  14        179.57        188.15        53.54 o                         
  -7   2  14        818.08        898.34        59.35 o                         
  -6   2  14      13624.66      13549.32       203.83 o                         
  -5   2  14          4.87         10.91        21.65 o                         
  -4   2  14       2576.10       2534.01        72.25 o                         
  -3   2  14      18444.56      17700.43       214.85 o                         
  -2   2  14       3451.83       3275.08        65.20 o                         
  -1   2  14       5216.14       5195.57        80.71 o                         
   0   2  14       5493.46       5565.16        94.26 o                         
   1   2  14       4032.29       4011.47        71.04 o                         
   2   2  14      10569.23      10573.41       149.91 o                         
   3   2  14       3654.44       3569.71        78.76 o                         
   4   2  14       1817.43       1794.77        61.50 o                         
   5   2  14       2559.03       2354.35        73.58 o                         
   6   2  14       5070.96       4902.59       154.48 o                         
   7   2  14         90.18         61.09        38.26 o                         
   8   2  14        469.63        426.53        69.47 o                         
 -10   3  14       4344.45       4382.70       181.51 o                         
  -9   3  14        129.54        123.37        68.34 o                         
  -8   3  14       5825.90       5956.75       151.27 o                         
  -7   3  14       1561.00       1494.23        80.08 o                         
  -6   3  14        207.28        149.51        35.80 o                         
  -5   3  14       1411.92       1372.46        55.51 o                         
  -4   3  14       6912.32       6970.22       130.75 o                         
  -3   3  14       4210.89       3971.59        74.92 o                         
  -2   3  14      22338.56      21619.97       253.18 o                         
  -1   3  14       8409.43       8369.20       120.28 o                         
   0   3  14        114.96        131.23        23.02 o                         
   1   3  14       2228.60       2214.75        51.44 o                         
   2   3  14       9352.80       9294.60       141.32 o                         
   3   3  14         10.51         49.73        26.95 o                         
   4   3  14       5210.86       5065.97       101.13 o                         
   5   3  14         13.76         22.47        30.61 o                         
   6   3  14        740.76        745.88        55.33 o                         
   7   3  14       2496.57       2468.91        87.56 o                         
   8   3  14       2330.53       2327.74        88.06 o                         
 -10   4  14         85.98         59.03        68.06 o                         
  -9   4  14       3296.53       3287.68       154.47 o                         
  -8   4  14        226.85        120.41        56.31 o                         
  -7   4  14      11851.72      11534.58       225.53 o                         
  -6   4  14          4.96         -3.37        31.70 o                         
  -5   4  14       8028.77       7762.38       182.01 o                         
  -4   4  14         19.69         44.31        30.90 o                         
  -3   4  14      16888.35      16142.88       214.41 o                         
  -2   4  14         40.51         78.02        24.22 o                         
  -1   4  14       3821.80       3904.83        87.60 o                         
   0   4  14        893.44        879.63        37.78 o                         
   1   4  14        404.55        471.66        29.11 o                         
   2   4  14         48.86         73.11        25.59 o                         
   3   4  14      22532.25      22069.23       273.88 o                         
   4   4  14         15.14          2.63        25.60 o                         
   5   4  14       1667.06       1610.96        60.06 o                         
   6   4  14        181.23        126.71        35.68 o                         
   7   4  14        920.64        928.65        61.32 o                         
   8   4  14         27.15         39.01        64.24 o                         
 -10   5  14       2721.04       2590.64       198.81 o                         
  -9   5  14        555.33        537.60        81.48 o                         
  -8   5  14       8196.86       8111.35       212.64 o                         
  -7   5  14        386.78        395.77        68.08 o                         
  -6   5  14        330.22        315.01        47.62 o                         
  -5   5  14        175.28        189.44        39.43 o                         
  -4   5  14      10191.64       9981.75       178.28 o                         
  -3   5  14       2800.56       2566.59        72.91 o                         
  -2   5  14      16783.60      16283.63       259.13 o                         
  -1   5  14       6718.92       6771.21       111.32 o                         
   0   5  14        800.67        854.91        40.47 o                         
   1   5  14        332.74        429.45        28.12 o                         
   2   5  14      11243.55      11042.33       157.34 o                         
   3   5  14         25.08         46.63        27.69 o                         
   4   5  14       5552.31       5331.83       108.19 o                         
   5   5  14          8.56          5.82        29.41 o                         
   6   5  14        336.15        289.97        43.16 o                         
   7   5  14       1347.31       1412.61        69.77 o                         
 -10   6  14       1010.91        977.44       109.39 o                         
  -9   6  14       5120.50       5234.98       156.22 o                         
  -8   6  14        465.50        503.32        74.45 o                         
  -7   6  14        950.58       1076.28        78.27 o                         
  -6   6  14       7383.94       7576.88       177.53 o                         
  -5   6  14         56.91         61.97        35.47 o                         
  -4   6  14       1806.89       1682.68        69.33 o                         
  -3   6  14      16478.49      16177.17       254.48 o                         
  -2   6  14        498.84        513.64        45.83 o                         
  -1   6  14       7511.58       7510.57       121.36 o                         
   0   6  14       6683.63       6674.32        98.58 o                         
   1   6  14       6138.12       6174.50        96.09 o                         
   2   6  14       3292.86       3482.70        77.66 o                         
   3   6  14       3792.78       3863.07        86.24 o                         
   4   6  14        382.32        345.41        40.10 o                         
   5   6  14       3235.63       3110.98        88.63 o                         
   6   6  14       2101.92       2025.16        99.99 o                         
   7   6  14        269.02        219.66        47.29 o                         
 -10   7  14        253.63        211.59        96.64 o                         
  -9   7  14        370.67        307.34        61.93 o                         
  -8   7  14       3915.40       3921.27       123.78 o                         
  -7   7  14       6496.97       6576.91       172.53 o                         
  -6   7  14        314.04        335.70        57.50 o                         
  -5   7  14       8720.37       8402.25       188.14 o                         
  -4   7  14       5387.48       5296.85       122.17 o                         
  -3   7  14         50.49         98.09        33.22 o                         
  -2   7  14       2469.82       2562.77        72.03 o                         
  -1   7  14       4091.44       4184.92        84.49 o                         
   0   7  14       1157.83       1233.29        49.58 o                         
   1   7  14      11358.51      11506.11       164.82 o                         
   2   7  14       2543.72       2506.09        70.15 o                         
   3   7  14        689.62        724.11        46.85 o                         
   4   7  14       2475.60       2451.37        89.60 o                         
   5   7  14       5224.64       5019.02       113.98 o                         
   6   7  14          1.44        -13.01        36.80 o                         
   7   7  14       2099.01       1995.73        94.94 o                         
  -9   8  14         50.30         20.63        54.05 o                         
  -8   8  14       2221.90       2265.45       102.25 o                         
  -7   8  14        360.39        300.16        55.00 o                         
  -6   8  14       5105.07       5007.93       131.71 o                         
  -5   8  14        200.05        214.13        45.12 o                         
  -4   8  14       9237.69       8647.77       177.89 o                         
  -3   8  14        565.41        537.19        44.63 o                         
  -2   8  14       2888.30       2901.77        71.73 o                         
  -1   8  14          1.90         19.51        23.40 o                         
   0   8  14      17240.36      17517.12       219.20 o                         
   1   8  14          7.12         36.01        25.60 o                         
   2   8  14       1756.32       1729.74        64.54 o                         
   3   8  14       1043.99       1091.99        53.99 o                         
   4   8  14        166.12        172.18        39.88 o                         
   5   8  14          8.72         -6.73        34.05 o                         
   6   8  14       6359.37       6147.10       220.33 o                         
   7   8  14         41.89         22.85        45.99 o                         
  -9   9  14         63.65         66.18        53.78 o                         
  -8   9  14        885.30        777.56        75.19 o                         
  -7   9  14       5934.96       6000.14       152.86 o                         
  -6   9  14          4.49         16.96        41.70 o                         
  -5   9  14       7490.33       7408.60       162.29 o                         
  -4   9  14       2308.77       2329.01        87.48 o                         
  -3   9  14        500.94        477.31        48.64 o                         
  -2   9  14        369.69        390.35        37.52 o                         
  -1   9  14       8740.09       8672.28       139.52 o                         
   0   9  14       1305.01       1441.98        53.34 o                         
   1   9  14       9697.10      10200.64       149.96 o                         
   2   9  14        406.76        429.26        47.71 o                         
   3   9  14        373.49        408.59        64.40 o                         
   4   9  14       1526.24       1482.27        66.43 o                         
   5   9  14       3893.03       3875.33       102.71 o                         
   6   9  14         72.00         93.85        45.26 o                         
   7   9  14       3264.29       3131.86       179.56 o                         
  -9  10  14       1297.83        928.72       145.45 o                         
  -8  10  14        180.78         71.11        53.46 o                         
  -7  10  14       1117.08       1060.03        93.06 o                         
  -6  10  14      12090.49      11803.37       227.90 o                         
  -5  10  14        262.84        200.50        49.05 o                         
  -4  10  14        909.03       1015.43        77.25 o                         
  -3  10  14       4926.00       5140.56       114.18 o                         
  -2  10  14        879.86        858.58        53.71 o                         
  -1  10  14       2319.68       2309.03        69.66 o                         
   0  10  14       4858.32       4993.62       101.45 o                         
   1  10  14        543.06        645.35        43.60 o                         
   2  10  14       8081.87       7982.79       179.82 o                         
   3  10  14       1645.19       1517.24        78.01 o                         
   4  10  14       1752.12       1764.93       104.87 o                         
   5  10  14       1109.39       1037.82        80.58 o                         
   6  10  14       3095.41       3104.49       115.41 o                         
  -8  11  14       2121.64       2083.35       119.33 o                         
  -7  11  14        975.19        769.16        74.10 o                         
  -6  11  14          1.07         -5.18        43.46 o                         
  -5  11  14       3169.52       3089.63       107.96 o                         
  -4  11  14       1803.73       1730.74        81.74 o                         
  -3  11  14        786.65        825.12        70.39 o                         
  -2  11  14      11909.52      11962.71       195.62 o                         
  -1  11  14       4451.62       4494.77       105.39 o                         
   0  11  14         16.77         55.65        30.45 o                         
   1  11  14       2248.07       2100.84        81.72 o                         
   2  11  14       4727.95       4864.79       151.07 o                         
   3  11  14        200.43        291.02        51.50 o                         
   4  11  14       1888.54       1905.33       123.53 o                         
   5  11  14        702.86        588.78        83.85 o                         
   6  11  14        841.78        650.48        82.76 o                         
  -8  12  14        480.79        417.79        86.10 o                         
  -7  12  14       4347.52       4157.25       151.94 o                         
  -6  12  14          7.58         -2.58        47.82 o                         
  -5  12  14       3120.65       3308.23       114.88 o                         
  -4  12  14        547.88        509.15        64.86 o                         
  -3  12  14       6425.47       6324.95       134.58 o                         
  -2  12  14         22.37          6.86        34.15 o                         
  -1  12  14       3340.84       3297.37        93.43 o                         
   0  12  14       1368.46       1328.77        70.73 o                         
   1  12  14        317.70        383.79        49.95 o                         
   2  12  14          0.86          2.89        38.57 o                         
   3  12  14       8505.20       8828.48       219.91 o                         
   4  12  14          9.04         37.54        53.69 o                         
   5  12  14       1122.71       1229.71       136.67 o                         
  -7  13  14         44.39        -10.89        52.52 o                         
  -6  13  14        581.58        382.03        61.26 o                         
  -5  13  14          3.24         -9.38        46.73 o                         
  -4  13  14       8008.29       7984.17       174.90 o                         
  -3  13  14        454.40        365.01        50.43 o                         
  -2  13  14       5545.63       5812.94       129.23 o                         
  -1  13  14       1101.99        976.65        67.58 o                         
   0  13  14        212.30        143.04        42.98 o                         
   1  13  14         24.21        -38.50        41.60 o                         
   2  13  14       4453.82       4652.47       143.49 o                         
   3  13  14          7.29         69.22        65.34 o                         
   4  13  14       5107.31       4733.11       153.33 o                         
   5  13  14         39.51         -6.77        58.48 o                         
  -6  14  14       1234.88       1015.61        85.50 o                         
  -5  14  14         64.30         86.97        51.38 o                         
  -4  14  14       1188.56       1180.37        79.47 o                         
  -3  14  14       8108.31       8310.89       165.39 o                         
  -2  14  14        383.14        269.29        50.99 o                         
  -1  14  14       3388.78       3393.81       108.12 o                         
   0  14  14       1494.43       1529.15        93.22 o                         
   1  14  14       1655.05       1661.37       107.22 o                         
   2  14  14        808.52        765.07       191.38 o                         
   3  14  14       2674.79       2846.45       158.72 o                         
   4  14  14         17.99        -24.61        67.28 o
[truncated: 126,201 more chars]
