# Supplementary material for: The crystal structures of tetra­kis­(μ-n-butyrato-κ2 O:O′)bis[bromidorhenium(III)] and tetra­kis­(μ-n-butyrato-κ2 O:O′)bis[chlorido­rhenium(III)] aceto­nitrile disolvate
Source: Acta Crystallogr E Crystallogr Commun. 2015 Nov 7;71(Pt 12):1480–4. doi: 10.1107/S2056989015020563 (PMC4719818; doi:10.1107/S2056989015020563)
Supplement: Supplementary file 3 [file e-71-01480-2sup3.hkl]

data_2                                                                          
_shelx_title ' brocr02 in P2(1)/c'                                              
_shelx_refln_list_code          4                                               
_shelx_F_calc_maximum      339.91                                               
_exptl_crystal_F_000       832.00                                               
_reflns_d_resolution_high  0.5705                                               
                                                                                
loop_                                                                           
 _space_group_symop_operation_xyz                                               
 'x, y, z'                                                                      
 '-x, y+1/2, -z+1/2'                                                            
 '-x, -y, -z'                                                                   
 'x, -y-1/2, z-1/2'                                                             
                                                                                
_cell_length_a     8.5589                                                       
_cell_length_b    17.0975                                                       
_cell_length_c    10.0494                                                       
_cell_angle_alpha  90.000                                                       
_cell_angle_beta  105.830                                                       
_cell_angle_gamma  90.000                                                       
                                                                                
_shelx_F_squared_multiplier     1.000                                           
                                                                                
loop_                                                                           
 _refln_index_h                                                                 
 _refln_index_k                                                                 
 _refln_index_l                                                                 
 _refln_F_squared_calc                                                          
 _refln_F_squared_meas                                                          
 _refln_F_squared_sigma                                                         
 _refln_observed_status                                                         
   1   0   0     115537.01     106034.49      1815.24 o                         
   2   0   0      70755.39      72629.15      1014.19 o                         
   3   0   0       9476.56       9029.18       140.05 o                         
   4   0   0      15035.56      15332.41       225.13 o                         
   5   0   0       3074.86       3040.90        55.38 o                         
   6   0   0        965.04        924.20        31.45 o                         
   7   0   0       1021.10       1035.18        52.26 o                         
   8   0   0         52.87         78.53        19.42 o                         
   9   0   0       1661.81       1565.90       103.77 o                         
  10   0   0       3329.50       3246.02       136.83 o                         
  11   0   0       5999.65       5778.75       273.22 o                         
  12   0   0       9106.23       8856.43       286.23 o                         
  13   0   0       9296.00       8944.93       296.77 o                         
  14   0   0       7447.26       7405.99       267.83 o                         
   1   1   0       1441.92       1510.48        22.72 o                         
   2   1   0      18201.57      19185.45       211.84 o                         
   3   1   0       3484.76       3484.47        44.65 o                         
   4   1   0       1518.49       1651.74        25.59 o                         
   5   1   0        108.04        202.70        19.84 o                         
   6   1   0         26.61         70.68        10.09 o                         
   7   1   0        142.80        171.85        14.32 o                         
   8   1   0        307.30        339.52        25.14 o                         
   9   1   0        951.17        937.80        35.12 o                         
  10   1   0       1228.61       1143.76        67.95 o                         
  11   1   0        512.84        541.65        46.54 o                         
  12   1   0        241.75        346.63        53.32 o                         
  13   1   0          8.39        118.95        43.41 o                         
  14   1   0         19.77        185.80        50.45 o                         
   1   2   0      59048.69      58012.85       972.48 o                         
   2   2   0      36711.77      36884.84       619.59 o                         
   3   2   0      30899.87      31051.61       360.32 o                         
   4   2   0      30637.45      30868.42       360.96 o                         
   5   2   0       5555.87       5574.12        72.46 o                         
   6   2   0        679.21        720.38        20.09 o                         
   7   2   0        350.83        343.40        17.31 o                         
   8   2   0        195.23        219.24        20.55 o                         
   9   2   0       1421.46       1390.10        40.61 o                         
  10   2   0       4151.28       3990.38        88.15 o                         
  11   2   0       4199.04       4108.55       106.13 o                         
  12   2   0       5567.25       5294.29       139.97 o                         
  13   2   0       5645.31       5787.56       153.72 o                         
  14   2   0       4912.82       5025.62       130.15 o                         
   1   3   0        393.98        485.43        14.62 o                         
   2   3   0      17251.49      17412.25       228.13 o                         
   3   3   0      38525.74      38830.43       665.38 o                         
   4   3   0      19823.78      20066.58       239.25 o                         
   5   3   0       6658.54       6620.33        88.71 o                         
   6   3   0       5183.99       5217.51        71.11 o                         
   7   3   0       3470.80       3519.89        54.16 o                         
   8   3   0       4152.67       4037.00        72.45 o                         
   9   3   0       6747.46       6549.13       106.60 o                         
  10   3   0       5868.33       5870.36       106.03 o                         
  11   3   0       3232.56       3166.39        80.89 o                         
  12   3   0        681.18        646.32        54.45 o                         
  13   3   0        101.30        176.12        46.51 o                         
  14   3   0         24.17         52.42        39.50 o                         
   0   4   0      20849.93      18563.14       270.43 o                         
   1   4   0      23255.71      21948.70       365.09 o                         
   2   4   0      17339.09      17170.15       239.36 o                         
   3   4   0      45774.72      45612.49       542.63 o                         
   4   4   0      24881.51      24623.76       310.75 o                         
   5   4   0      14191.69      14128.41       184.90 o                         
   6   4   0        585.42        620.07        19.49 o                         
   7   4   0          1.39         10.20        13.74 o                         
   8   4   0        988.33       1021.83        34.75 o                         
   9   4   0       3829.59       3945.31        78.62 o                         
  10   4   0       3951.40       3914.85        81.46 o                         
  11   4   0       2824.35       2815.98        76.49 o                         
  12   4   0       1599.60       1681.90        72.80 o                         
  13   4   0       1839.75       1857.35        73.86 o                         
  14   4   0       2157.30       2307.14       168.30 o                         
   1   5   0       2187.90       2389.55        36.11 o                         
   2   5   0       6600.67       6503.16        84.21 o                         
   3   5   0      17832.08      18086.02       217.35 o                         
   4   5   0      19177.73      18580.96       238.71 o                         
   5   5   0      22061.37      22269.25       354.45 o                         
   6   5   0      19461.24      19646.98       257.06 o                         
   7   5   0      24321.09      24586.94       301.94 o                         
   8   5   0      10187.67      10119.43       158.11 o                         
   9   5   0      10911.88      10990.74       172.48 o                         
  10   5   0       5745.35       6000.65       110.31 o                         
  11   5   0       3041.26       3041.86        75.31 o                         
  12   5   0        970.74        934.34        47.62 o                         
  13   5   0        295.94        253.23        50.24 o                         
  14   5   0         85.74         45.90       131.14 o                         
   0   6   0        344.29        377.26        24.63 o                         
   1   6   0       6530.52       6497.29        77.48 o                         
   2   6   0       5468.59       5211.52        62.73 o                         
   3   6   0       9540.87       9427.98       128.19 o                         
   4   6   0       9119.47       9083.93       123.61 o                         
   5   6   0       2510.51       2668.35        71.37 o                         
   6   6   0        938.80       1004.24        28.83 o                         
   7   6   0         35.07        122.70        18.64 o                         
   8   6   0         44.41        100.21        20.06 o                         
   9   6   0       1165.09       1208.44        39.84 o                         
  10   6   0       1251.68       1308.92        43.62 o                         
  11   6   0       1058.73       1139.98        49.25 o                         
  12   6   0        186.05        171.85        36.33 o                         
  13   6   0        710.33        660.25        61.29 o                         
   1   7   0         56.49        125.74        14.12 o                         
   2   7   0       1921.32       1958.16        38.89 o                         
   3   7   0      14227.35      14278.36       176.43 o                         
   4   7   0      13731.45      13551.49       209.91 o                         
   5   7   0      28241.23      27154.76       371.09 o                         
   6   7   0      36366.34      36484.82       460.00 o                         
   7   7   0      40720.41      40032.38       541.56 o                         
   8   7   0      18745.20      18537.76       252.12 o                         
   9   7   0      10302.28      10391.53       167.72 o                         
  10   7   0       4586.21       4583.78        94.37 o                         
  11   7   0       3110.84       3105.87        77.83 o                         
  12   7   0       1430.64       1338.65        86.10 o                         
  13   7   0        508.83        486.49        48.78 o                         
   0   8   0        292.09        429.63        23.21 o                         
   1   8   0        551.95        608.50        19.77 o                         
   2   8   0        470.30        462.56        25.16 o                         
   3   8   0         45.19         86.15        12.26 o                         
   4   8   0        215.18        266.63        19.00 o                         
   5   8   0        273.08        326.75        37.67 o                         
   6   8   0         98.42        163.24        20.25 o                         
   7   8   0          4.55         38.19        17.49 o                         
   8   8   0        604.54        598.33        32.12 o                         
   9   8   0        359.23        410.58        33.26 o                         
  10   8   0          2.99         25.77        24.31 o                         
  11   8   0         37.33         88.84        29.08 o                         
  12   8   0         59.82         82.52        33.53 o                         
  13   8   0        108.09        105.79        38.10 o                         
   1   9   0        476.67        465.56        17.08 o                         
   2   9   0       5694.68       5541.10        71.91 o                         
   3   9   0      13009.76      12876.75       154.31 o                         
   4   9   0      19412.01      19048.21       247.77 o                         
   5   9   0      23728.88      22990.81       296.01 o                         
   6   9   0      28171.11      27934.79       385.15 o                         
   7   9   0      28237.19      28066.43       389.76 o                         
   8   9   0      16306.29      15796.00       221.52 o                         
   9   9   0       9211.15       9131.80       203.27 o                         
  10   9   0       6820.71       6964.26       128.75 o                         
  11   9   0       5116.86       5155.09       108.44 o                         
  12   9   0       2268.81       2328.26        73.06 o                         
  13   9   0        544.51        517.87        52.17 o                         
   0  10   0       1142.18       1184.23        36.18 o                         
   1  10   0         47.93        102.69        15.21 o                         
   2  10   0       4310.94       4142.42        57.69 o                         
   3  10   0       5310.34       5460.74        75.58 o                         
   4  10   0       6002.07       5770.11        79.29 o                         
   5  10   0       1480.25       1446.20        36.69 o                         
   6  10   0        118.77        149.19        20.49 o                         
   7  10   0        159.38        161.68        23.09 o                         
   8  10   0        274.01        292.20        27.60 o                         
   9  10   0       1163.73       1118.23        46.02 o                         
  10  10   0        237.34        224.29        32.94 o                         
  11  10   0        488.40        564.56        52.24 o                         
  12  10   0         34.60          4.97        32.24 o                         
  13  10   0        119.28         75.92        39.92 o                         
   1  11   0       3936.32       3933.60        54.15 o                         
   2  11   0      11285.58      11030.07       130.41 o                         
   3  11   0      12694.24      12447.65       152.77 o                         
   4  11   0      12412.89      12344.54       161.11 o                         
   5  11   0       7546.81       7446.15       103.35 o                         
   6  11   0      11000.17      11061.94       175.15 o                         
   7  11   0      11299.97      11389.20       176.22 o                         
   8  11   0      11725.09      11650.63       173.36 o                         
   9  11   0       6905.53       6926.67       126.70 o                         
  10  11   0       7280.52       7279.43       135.15 o                         
  11  11   0       5764.91       5585.71       117.22 o                         
  12  11   0       2149.08       2128.91        78.23 o                         
  13  11   0        464.92        411.16        52.96 o                         
   0  12   0      16631.15      16970.44       258.16 o                         
   1  12   0      13609.09      13749.63       159.04 o                         
   2  12   0      12825.25      12861.75       150.73 o                         
   3  12   0       9354.89       9241.01       119.91 o                         
   4  12   0       4230.05       4221.02        65.45 o                         
   5  12   0       1885.45       1870.99        40.31 o                         
   6  12   0        132.12        139.35        20.19 o                         
   7  12   0        118.62        141.60        21.74 o                         
   8  12   0          9.23          8.55        25.25 o                         
   9  12   0        381.68        436.50        36.44 o                         
  10  12   0       1336.15       1356.66        56.07 o                         
  11  12   0       1644.06       1619.32        69.72 o                         
  12  12   0       1393.10       1288.78        66.79 o                         
  13  12   0       1427.23       1256.80       240.43 o                         
   1  13   0       1270.10       1349.46        29.58 o                         
   2  13   0       3659.12       3567.57        56.01 o                         
   3  13   0       6798.02       6637.62        87.69 o                         
   4  13   0       8198.82       7999.22       118.32 o                         
   5  13   0       4659.39       4620.75        74.28 o                         
   6  13   0       6892.95       6687.73       106.45 o                         
   7  13   0       4769.85       4707.70        83.98 o                         
   8  13   0       7495.41       7447.83       120.22 o                         
   9  13   0       3716.42       3717.55        83.06 o                         
  10  13   0       4560.44       4593.33       114.22 o                         
  11  13   0       2595.95       2519.10        74.17 o                         
  12  13   0        831.39        782.16        55.14 o                         
   0  14   0      23851.62      24226.27       360.36 o                         
   1  14   0      23361.06      23688.59       250.15 o                         
   2  14   0      15281.29      15506.03       179.76 o                         
   3  14   0       8509.04       8654.86       117.05 o                         
   4  14   0       4208.56       4298.62        83.49 o                         
   5  14   0       2336.42       2362.97        54.00 o                         
   6  14   0        554.99        612.39        32.89 o                         
   7  14   0        447.58        499.24        32.41 o                         
   8  14   0         35.02         43.10        23.87 o                         
   9  14   0         80.64         91.97        27.83 o                         
  10  14   0       2008.44       2057.17        70.90 o                         
  11  14   0       2100.40       2073.44       107.00 o                         
  12  14   0       2933.57       2767.15        82.85 o                         
   1  15   0        158.06        252.55        18.48 o                         
   2  15   0         17.55         90.26        17.08 o                         
   3  15   0        918.57        948.80        33.66 o                         
   4  15   0       1988.60       1933.78        57.45 o                         
   5  15   0       2058.10       2089.64        52.89 o                         
   6  15   0       1964.76       1908.27        61.44 o                         
   7  15   0       1349.71       1325.59        48.54 o                         
   8  15   0       1667.51       1705.18        56.19 o                         
   9  15   0        989.89        910.87        46.74 o                         
  10  15   0       1089.26       1118.99        55.48 o                         
  11  15   0        234.05        192.55        39.54 o                         
  12  15   0         67.64         46.69        36.19 o                         
   0  16   0      23714.79      23821.03       355.81 o                         
   1  16   0      21652.56      22074.95       234.89 o                         
   2  16   0      19579.03      19807.81       224.77 o                         
   3  16   0      12481.17      12524.56       166.30 o                         
   4  16   0       8246.31       8399.02       136.05 o                         
   5  16   0       3560.35       3480.08        76.90 o                         
   6  16   0       1008.54       1047.39        45.32 o                         
   7  16   0         32.44         48.56        26.62 o                         
   8  16   0          8.13         44.21        28.02 o                         
   9  16   0        667.52        675.42        44.55 o                         
  10  16   0       2114.52       2182.02        94.55 o                         
  11  16   0       3016.76       2937.82       143.21 o                         
   1  17   0          7.16        131.76        18.02 o                         
   2  17   0         62.01        113.52        21.08 o                         
   3  17   0        138.04        183.54        30.95 o                         
   4  17   0         47.61         41.79        24.53 o                         
   5  17   0         59.45         62.75        26.50 o                         
   6  17   0        119.65        140.80        30.53 o                         
   7  17   0        106.71         93.95        30.08 o                         
   8  17   0         12.90         43.43        29.84 o                         
   9  17   0          6.40         -6.23        29.56 o                         
  10  17   0         18.40        -33.04        33.04 o                         
  11  17   0         42.83         12.79        39.12 o                         
   0  18   0      18365.69      18882.71       289.21 o                         
   1  18   0      21888.42      22353.12       262.05 o                         
   2  18   0      10856.51      11051.33       151.10 o                         
   3  18   0       8824.10       8939.50       130.12 o                         
   4  18   0       7270.78       7326.21       135.66 o                         
   5  18   0       4063.99       4021.42        89.17 o                         
   6  18   0       1976.18       1902.77        61.86 o                         
   7  18   0         55.07         44.03        29.41 o                         
   8  18   0        178.78        112.05        34.81 o                         
   9  18   0       1122.96       1052.02        54.57 o                         
  10  18   0       1893.13       1897.13        73.59 o                         
  11  18   0       2148.95       2099.73        98.96 o                         
   1  19   0        546.14        723.87        31.49 o                         
   2  19   0        483.00        613.23        33.22 o                         
   3  19   0        608.30        707.53        36.22 o                         
   4  19   0        949.17        990.38        45.01 o                         
   5  19   0        578.97        575.52        42.52 o                         
   6  19   0        702.96        616.16        46.22 o                         
   7  19   0        756.03        749.64        55.40 o                         
   8  19   0       1607.27       1529.65        60.69 o                         
   9  19   0        806.03        765.02        53.91 o                         
  10  19   0        656.49        536.67        52.98 o                         
  11  19   0        467.35         67.76       165.02 o                         
   0  20   0      10040.87      10115.49       207.53 o                         
   1  20   0      12002.12      12084.39       171.22 o                         
   2  20   0       6853.12       7072.77       112.94 o                         
   3  20   0       9025.90       9197.62       184.54 o                         
   4  20   0       5007.38       5067.27       109.40 o                         
   5  20   0       2958.88       2929.22        78.23 o                         
   6  20   0        491.12        472.56        44.15 o                         
   7  20   0          2.73         -8.88        33.14 o                         
   8  20   0        309.99        306.37        41.57 o                         
   9  20   0        970.38        876.02        84.48 o                         
  10  20   0       1132.98       1053.60        65.41 o                         
   1  21   0        197.74        300.63        31.12 o                         
   2  21   0        603.11        690.91        37.39 o                         
   3  21   0       1671.87       1746.77        52.43 o                         
   4  21   0       3309.39       3351.16        95.96 o                         
   5  21   0       4203.25       4159.34        94.93 o                         
   6  21   0       3119.35       3159.31        85.16 o                         
   7  21   0       3577.80       3482.21        92.10 o                         
   8  21   0       3372.76       3235.36        91.12 o                         
   9  21   0       2628.66       2491.19       134.45 o                         
  10  21   0       1855.79       2053.49       213.11 o                         
   0  22   0       5153.84       5246.02       150.00 o                         
   1  22   0       4803.46       4999.44        94.79 o                         
   2  22   0       4036.27       4222.59        80.79 o                         
   3  22   0       3915.25       4073.69        87.52 o                         
   4  22   0       3189.99       3207.87        79.47 o                         
   5  22   0        504.44        564.56        45.82 o                         
   6  22   0        189.34        172.66        38.85 o                         
   7  22   0          0.77         -1.10        35.79 o                         
   8  22   0        142.06         74.00        42.04 o                         
   9  22   0        520.43        429.99        53.41 o                         
   1  23   0        151.41        184.85        30.36 o                         
   2  23   0        525.65        535.51        39.28 o                         
   3  23   0       3071.59       3072.21        70.25 o                         
   4  23   0       4668.55       4761.31       100.66 o                         
   5  23   0       6283.90       6396.54       125.11 o                         
   6  23   0       6028.13       5941.52       140.82 o                         
   7  23   0       4652.09       4682.33       124.38 o                         
   8  23   0       4847.33       4861.42       233.36 o                         
   9  23   0       3666.91       3274.23       252.45 o                         
   0  24   0       1959.64       1862.21        89.63 o                         
   1  24   0        536.31        548.37        41.79 o                         
   2  24   0        721.21        825.59        45.86 o                         
   3  24   0        450.81        402.00        38.86 o                         
   4  24   0        450.21        484.49        42.85 o                         
   5  24   0         43.11         82.27        35.31 o                         
   6  24   0         12.21         84.51        37.98 o                         
   7  24   0          7.17         25.93        39.05 o                         
   8  24   0         24.17         -0.46        41.39 o                         
   1  25   0        390.49        325.31        38.06 o                         
   2  25   0       1740.68       1763.80        58.82 o                         
   3  25   0       3033.86       2938.77        81.68 o                         
   4  25   0       4205.86       4453.64        97.82 o                         
   5  25   0       5952.05       6071.75       121.47 o                         
   6  25   0       7866.38       7830.42       160.94 o                         
   7  25   0       6884.61       6958.26       186.47 o                         
   0  26   0          4.47         -2.34        43.05 o                         
   1  26   0         24.89         -1.91        30.95 o                         
   2  26   0          4.81         -3.12        31.05 o                         
   3  26   0          2.81         30.50        33.24 o                         
   4  26   0         21.01         37.64        35.74 o                         
   5  26   0        164.29        152.42        38.92 o                         
   6  26   0        198.53        121.31        40.31 o                         
   1  27   0        226.89        191.78        36.62 o                         
   2  27   0       1147.24       1082.21        56.34 o                         
   3  27   0       2560.87       2503.08        78.00 o                         
   4  27   0       3364.57       3318.26        91.42 o                         
   5  27   0       4539.19       4536.36       123.97 o                         
   0  28   0        609.91        425.79        59.11 o                         
   1  28   0        997.31        994.18        56.81 o                         
   2  28   0       1199.85       1182.48        59.28 o                         
   3  28   0       1332.37       1301.53        67.88 o                         
   4  28   0       1006.23        952.45        62.48 o                         
   1  29   0        439.53        271.14        40.63 o                         
   2  29   0       1631.27       1549.77        72.44 o                         
   3  29   0       2215.30       1784.65       158.47 o                         
 -14   1   1       4231.94       4286.01       132.62 o                         
 -13   1   1       7391.88       7205.80       178.03 o                         
 -12   1   1       9746.92       9383.24       209.69 o                         
 -11   1   1      10115.84       9647.98       190.02 o                         
 -10   1   1      15022.95      14508.04       219.40 o                         
  -9   1   1      13024.35      12573.88       177.29 o                         
  -8   1   1       8885.88       8510.15       112.89 o                         
  -7   1   1       1352.11       1371.63        28.86 o                         
  -6   1   1        800.10        851.92        21.60 o                         
  -5   1   1         11.54         52.10        13.19 o                         
  -4   1   1       1692.23       1640.75        44.04 o                         
  -3   1   1       5195.94       5344.72        89.48 o                         
  -2   1   1      19094.85      18785.48       229.19 o                         
  -1   1   1      50357.77      50551.57       608.25 o                         
   0   1   1      90073.73      83965.62      1298.60 o                         
   1   1   1      58413.37      58127.94       599.02 o                         
   2   1   1      61937.03      62568.85       677.77 o                         
   3   1   1      54452.71      53665.74       556.44 o                         
   4   1   1      53098.05      52686.47       548.48 o                         
   5   1   1      16695.11      16454.97       178.97 o                         
   6   1   1      13866.90      13506.05       151.08 o                         
   7   1   1       3057.81       3046.48        51.34 o                         
   8   1   1       3104.89       3071.47        63.09 o                         
   9   1   1        646.28        607.25        30.42 o                         
  10   1   1        324.45        395.21        37.74 o                         
  11   1   1        196.14        234.71        39.42 o                         
  12   1   1       1617.89       1565.06        85.97 o                         
  13   1   1       2434.79       2442.29        96.83 o                         
 -14   2   1        188.45        227.48        51.72 o                         
 -13   2   1         66.92        179.19        44.69 o                         
 -12   2   1         47.47         73.96        35.98 o                         
 -11   2   1        126.81        188.53        30.14 o                         
 -10   2   1       1563.75       1660.77        56.58 o                         
  -9   2   1       2428.68       2425.83        53.31 o                         
  -8   2   1       3153.00       3147.13        55.05 o                         
  -7   2   1       2228.56       2164.80        40.05 o                         
  -6   2   1       5532.47       5486.84        79.22 o                         
  -5   2   1       3335.53       3329.87        63.64 o                         
  -4   2   1       7364.02       7573.45       127.84 o                         
  -3   2   1       6420.59       6411.92        83.49 o                         
  -2   2   1       6386.95       6461.96        81.75 o                         
  -1   2   1       2792.97       3032.60        39.07 o                         
   0   2   1       2458.63       2568.23        33.22 o                         
   1   2   1       1307.04       1484.22        18.58 o                         
   2   2   1       1330.52       1475.08        20.85 o                         
   3   2   1       2926.05       2996.30        38.87 o                         
   4   2   1       3822.60       3849.03        50.10 o                         
   5   2   1       2161.23       2047.20        32.32 o                         
   6   2   1       2437.94       2370.01        37.68 o                         
   7   2   1        424.14        471.50        20.29 o                         
   8   2   1       1361.88       1403.17        38.16 o                         
   9   2   1        883.62        896.73        34.82 o                         
  10   2   1       1833.39       1690.92        63.24 o                         
  11   2   1        863.90        855.57        54.10 o                         
  12   2   1       1410.12       1407.26        71.47 o                         
  13   2   1        764.51        805.69        66.55 o                         
 -14   3   1       3322.46       3365.93       101.45 o                         
 -13   3   1       5003.08       5164.13       142.56 o                         
 -12   3   1       6835.41       6634.34       167.47 o                         
 -11   3   1       6773.21       6618.09       129.65 o                         
 -10   3   1      10031.75       9739.39       161.46 o                         
  -9   3   1       8219.13       8451.81       130.09 o                         
  -8   3   1       8087.28       8009.80       120.26 o                         
  -7   3   1       3297.01       3382.31        53.51 o                         
  -6   3   1       1682.10       1629.99        33.37 o                         
  -5   3   1        157.33        206.76        13.45 o                         
  -4   3   1       4574.06       4836.94        61.85 o                         
  -3   3   1      12696.97      12956.56       147.53 o                         
  -2   3   1       6464.58       6624.67       116.10 o                         
  -1   3   1      38309.07      37551.41       545.70 o                         
   0   3   1      30719.22      29115.74       601.52 o                         
   1   3   1      81258.32      79081.55       855.62 o                         
   2   3   1      34657.94      34880.49       362.56 o                         
   3   3   1      45344.54      46378.80       506.19 o                         
   4   3   1      27790.09      27897.28       309.78 o                         
   5   3   1      19098.06      18874.65       214.99 o                         
   6   3   1      10925.25      10780.42       130.37 o                         
   7   3   1       6768.57       6789.69        95.46 o                         
   8   3   1       1904.61       1970.96        46.55 o                         
   9   3   1        200.77        247.53        24.79 o                         
  10   3   1        186.71        153.33        29.65 o                         
  11   3   1        402.50        381.92        43.72 o                         
  12   3   1        910.93        896.81        60.80 o                         
  13   3   1       1280.69       1243.48        65.52 o                         
 -14   4   1        563.81        644.61       122.51 o                         
 -13   4   1        202.32        237.09        39.66 o                         
 -12   4   1        143.67        198.43        36.43 o                         
 -11   4   1        349.60        396.72        37.24 o                         
 -10   4   1       2718.54       2758.10        65.54 o                         
  -9   4   1       4818.89       4704.40        88.84 o                         
  -8   4   1       7895.88       8120.91       115.47 o                         
  -7   4   1      10072.81      10241.40       145.41 o                         
  -6   4   1      20016.25      19681.15       240.67 o                         
  -5   4   1      14684.94      14488.44       178.91 o                         
  -4   4   1      11071.18      10867.58       128.27 o                         
  -3   4   1      15158.71      14895.00       190.59 o                         
  -2   4   1       7181.34       6668.16        78.40 o                         
  -1   4   1      29976.48      29781.71       362.86 o                         
   0   4   1      23568.98      22144.86       418.57 o                         
   1   4   1      12286.49      12746.73       142.79 o                         
   2   4   1        600.65        765.85        13.96 o                         
   3   4   1       5104.24       5570.99        67.44 o                         
   4   4   1       4895.75       4994.77        63.73 o                         
   5   4   1       4262.89       4389.93        59.34 o                         
   6   4   1       5375.52       5276.69        71.18 o                         
   7   4   1       3509.33       3736.37        61.12 o                         
   8   4   1       7011.29       7102.49       111.40 o                         
   9   4   1       5864.20       5897.74       104.99 o                         
  10   4   1       5004.84       4990.75        96.73 o                         
  11   4   1       2972.59       3070.67        81.61 o                         
  12   4   1       2871.44       2798.26        82.81 o                         
  13   4   1       2467.31       2519.91        85.69 o                         
 -14   5   1       1853.94       1989.08        93.21 o                         
 -13   5   1       2180.48       2244.07        91.93 o                         
 -12   5   1       1853.06       1864.31        65.15 o                         
 -11   5   1       3028.32       3026.74        73.46 o                         
 -10   5   1       2584.96       2649.14        65.12 o                         
  -9   5   1       3989.67       3903.34        78.90 o                         
  -8   5   1       2477.72       2483.48        53.70 o                         
  -7   5   1       5842.24       5681.48        89.41 o                         
  -6   5   1       4706.00       4739.20        75.67 o                         
  -5   5   1       1161.88       1164.15        27.75 o                         
  -4   5   1       1175.00       1266.08        27.05 o                         
  -3   5   1       8070.48       8301.07       105.17 o                         
  -2   5   1      10732.01      10885.57       119.12 o                         
  -1   5   1       8300.46       8140.88        99.82 o                         
   0   5   1       8006.51       7990.94        90.87 o                         
   1   5   1       9110.16       8981.84       104.55 o                         
   2   5   1       7945.26       7758.25        91.11 o                         
   3   5   1      21205.49      21426.79       268.95 o                         
   4   5   1      17725.56      17828.15       214.28 o                         
   5   5   1      20532.56      20727.01       250.96 o                         
   6   5   1       8284.69       8230.68       111.65 o                         
   7   5   1       5666.03       5799.28        86.24 o                         
   8   5   1       1970.42       1876.78        48.93 o                         
   9   5   1         20.24         56.78        21.74 o                         
  10   5   1        278.97        311.56        28.56 o                         
  11   5   1        499.84        510.95        38.47 o                         
  12   5   1        270.74        312.06        40.88 o                         
  13   5   1        732.47        808.44        70.25 o                         
 -14   6   1        320.66        320.35        57.91 o                         
 -13   6   1        101.48         98.16        35.35 o                         
 -12   6   1         18.34         54.08        30.67 o                         
 -11   6   1        335.67        421.47        37.16 o                         
 -10   6   1       2696.19       2798.16        62.46 o                         
  -9   6   1       5247.82       5339.15        99.50 o                         
  -8   6   1      10675.40      10574.42       173.96 o                         
  -7   6   1      20279.48      20539.57       330.24 o                         
  -6   6   1      30798.25      30820.66       419.75 o                         
  -5   6   1      37333.44      37098.61       464.05 o                         
  -4   6   1      34117.89      34064.92       401.59 o                         
  -3   6   1      42725.07      42154.87       490.88 o                         
  -2   6   1      16540.13      15567.40       168.67 o                         
  -1   6   1      12544.17      11995.95       132.18 o                         
   0   6   1       1329.02       1157.07        21.89 o                         
   1   6   1       8276.08       8189.66        93.17 o                         
   2   6   1        233.62        279.07        11.33 o                         
   3   6   1         34.36         41.15         8.83 o                         
   4   6   1       2329.95       2282.51        40.97 o                         
   5   6   1       9897.48       9906.77       129.20 o                         
   6   6   1      13769.15      14068.97       169.36 o                         
   7   6   1      16515.22      16941.55       235.54 o                         
   8   6   1      12683.50      12511.77       176.51 o                         
   9   6   1      10957.40      10879.03       160.46 o                         
  10   6   1       7942.47       8031.55       143.50 o                         
  11   6   1       5421.41       5614.91       130.87 o                         
  12   6   1       3828.16       3773.52       151.27 o                         
  13   6   1       2674.50       2830.37       101.98 o                         
 -14   7   1        415.54        504.90       161.74 o                         
 -13   7   1        732.77        697.90        53.07 o                         
 -12   7   1        313.08        282.92        38.34 o                         
 -11   7   1        862.76        874.95        46.19 o                         
 -10   7   1        302.84        363.35        33.31 o                         
  -9   7   1        287.33        339.23        30.18 o                         
  -8   7   1         82.20        129.07        21.40 o                         
  -7   7   1       2478.28       2483.13        55.48 o                         
  -6   7   1       1335.30       1403.10        38.69 o                         
  -5   7   1       1428.34       1436.22        35.32 o                         
  -4   7   1        502.96        493.88        21.73 o                         
  -3   7   1        417.09        420.51        14.27 o                         
  -2   7   1       3358.46       3314.69        43.79 o                         
  -1   7   1       1593.93       1569.29        26.88 o                         
   0   7   1       8367.95       8291.66        97.46 o                         
   1   7   1       6775.48       6841.25        81.62 o                         
   2   7   1       6452.68       6482.19       105.35 o                         
   3   7   1        502.52        570.81        19.26 o                         
   4   7   1       2155.15       2096.56        39.57 o                         
   5   7   1       1409.26       1412.62        38.11 o                         
   6   7   1       1546.52       1707.47        59.93 o                         
   7   7   1       2493.69       2469.48        52.60 o                         
   8   7   1       1437.93       1441.12        45.34 o                         
   9   7   1         60.38        113.09        24.80 o                         
  10   7   1        436.70        551.56        39.41 o                         
  11   7   1        343.60        451.73        39.58 o                         
  12   7   1         66.36         53.25        34.58 o                         
  13   7   1        398.52        374.48        53.45 o                         
 -13   8   1         81.40         51.70        35.98 o                         
 -12   8   1        167.49        138.60        33.34 o                         
 -11   8   1        709.79        657.92        43.53 o                         
 -10   8   1       1828.70       1805.74        56.88 o                         
  -9   8   1       2837.26       2920.41        68.49 o                         
  -8   8   1       8828.81       8857.87       142.93 o                         
  -7   8   1      15436.00      15742.94       229.59 o                         
  -6   8   1      27903.88      28108.26       386.25 o                         
  -5   8   1      35832.91      35128.36       417.96 o                         
  -4   8   1      41022.05      40820.80       480.51 o                         
  -3   8   1      61066.57      59538.14       655.02 o                         
  -2   8   1      32996.56      31403.00       334.23 o                         
  -1   8   1      25149.33      24352.16       327.90 o                         
   0   8   1       4566.91       4317.96        77.10 o                         
   1   8   1       2251.22       2237.16        33.84 o                         
   2   8   1       1472.28       1575.24        28.03 o                         
   3   8   1          5.23         31.72        13.15 o                         
   4   8   1        347.58        390.84        28.69 o                         
   5   8   1       3735.80       3717.73        82.41 o                         
   6   8   1      10433.80      10243.73       146.93 o                         
   7   8   1      16402.71      15933.67       218.78 o                         
   8   8   1      17558.55      17524.92       240.95 o                         
   9   8   1      15826.03      15789.01       240.31 o                         
  10   8   1      12480.06      12462.39       200.60 o                         
  11   8   1       9645.64       9857.62       169.73 o                         
  12   8   1       4413.94       4237.50       107.37 o                         
  13   8   1       2323.11       2356.46        82.60 o                         
 -13   9   1        136.89         90.99        39.41 o                         
 -12   9   1         84.71        101.62        34.36 o                         
 -11   9   1         20.12         44.48        28.08 o                         
 -10   9   1          5.44         19.84        24.91 o                         
  -9   9   1        123.61        116.49        25.45 o                         
  -8   9   1        283.37        339.66        28.22 o                         
  -7   9   1        107.38        143.79        23.76 o                         
  -6   9   1        137.04        184.34        23.20 o                         
  -5   9   1          0.06          4.91        11.68 o                         
  -4   9   1       1309.63       1277.53        27.88 o                         
  -3   9   1       1276.67       1201.02        23.70 o                         
  -2   9   1       1881.45       1857.35        32.13 o                         
  -1   9   1       2517.22       2533.68        55.25 o                         
   0   9   1        131.34        259.95        16.79 o                         
   1   9   1        100.65        183.07        19.66 o                         
   2   9   1         36.93         64.65        11.49 o                         
   3   9   1        194.72        238.90        13.89 o                         
   4   9   1        218.52        283.57        16.73 o                         
   5   9   1         22.10         35.54        18.83 o                         
   6   9   1        927.38        841.90        32.68 o                         
   7   9   1         14.60         55.02        19.12 o                         
   8   9   1         38.64         94.16        21.61 o                         
   9   9   1        113.39        135.08        26.84 o                         
  10   9   1         10.40         71.18        27.15 o                         
  11   9   1         99.38        187.14        34.35 o                         
  12   9   1          9.63         82.30        35.16 o                         
  13   9   1          0.65          8.59        36.10 o                         
 -13  10   1        161.16        187.43        44.21 o                         
 -12  10   1         76.58         53.97        33.65 o                         
 -11  10   1        978.51       1008.93        50.57 o                         
 -10  10   1       1619.23       1647.30        56.40 o                         
  -9  10   1       3621.02       3647.94        75.91 o                         
  -8  10   1       7282.87       7430.05       125.63 o                         
  -7  10   1      15866.91      15869.95       232.32 o                         
  -6  10   1      18145.13      17945.67       256.38 o                         
  -5  10   1      24612.13      24139.11       279.07 o                         
  -4  10   1      36416.33      35566.86       400.85 o                         
  -3  10   1      39818.98      38943.89       486.50 o                         
  -2  10   1      46627.04      45002.95       501.93 o                         
  -1  10   1      19915.20      19491.86       329.04 o                         
   0  10   1       8166.09       8153.48        95.40 o                         
   1  10   1       2018.10       1926.51        33.49 o                         
   2  10   1         49.65        132.16        17.17 o                         
   3  10   1        411.34        454.26        20.72 o                         
   4  10   1       1965.24       1914.13        38.44 o                         
   5  10   1       3500.64       3407.27        67.17 o                         
   6  10   1       6769.93       6555.63       110.94 o                         
   7  10   1      14350.90      13572.48       193.45 o                         
   8  10   1      13219.06      12822.04       187.42 o                         
   9  10   1      12025.15      11801.94       191.39 o                         
  10  10   1      12089.96      11902.72       196.67 o                         
  11  10   1       9530.84       9599.24       170.13 o                         
  12  10   1       4769.09       4733.93       140.43 o                         
  13  10   1       1944.56       1693.31        76.51 o                         
 -13  11   1       1519.60       1441.72        74.16 o                         
 -12  11   1       1508.72       1421.58        66.43 o                         
 -11  11   1       1229.76       1230.21        60.19 o                         
 -10  11   1        369.08        398.66        48.30 o                         
  -9  11   1        664.55        720.82        40.89 o                         
  -8  11   1       1104.79       1118.81        42.58 o                         
  -7  11   1       2325.17       2208.79        54.90 o                         
  -6  11   1       1667.47       1639.99        40.68 o                         
  -5  11   1        564.74        584.85        22.61 o                         
  -4  11   1        202.15        249.40        18.37 o                         
  -3  11   1       3080.05       2888.80        61.32 o                         
  -2  11   1       6970.42       6647.80       106.69 o                         
  -1  11   1       6603.71       6848.39        89.63 o                         
   0  11   1       6570.82       6558.21        80.11 o                         
   1  11   1       8031.83       7860.06       156.98 o                         
   2  11   1       4657.71       4568.12        63.98 o                         
   3  11   1       2880.78       2973.56        44.78 o                         
   4  11   1       1128.21       1204.85        31.65 o                         
   5  11   1       2890.20       2893.09        56.21 o                         
   6  11   1       6025.04       6002.91       104.94 o                         
   7  11   1       3576.02       3459.04        70.74 o                         
   8  11   1       1954.59       1946.38        54.16 o                         
   9  11   1         10.49         29.56        25.47 o                         
  10  11   1         54.27        105.85        31.55 o                         
  11  11   1        596.47        657.70        48.28 o                         
  12  11   1        383.55        384.24        44.73 o                         
  13  11   1        283.37        207.64       171.58 o                         
 -13  12   1        319.66        256.23        42.36 o                         
 -12  12   1        139.82        131.38        40.42 o                         
 -11  12   1        364.89        332.71        43.49 o                         
 -10  12   1        778.62        726.16        56.86 o                         
  -9  12   1       3274.62       3317.88        77.22 o                         
  -8  12   1       7342.25       7390.51       127.25 o                         
  -7  12   1      10890.19      10671.81       154.43 o                         
  -6  12   1      10952.67      10845.31       154.73 o                         
  -5  12   1       9969.84       9818.45       126.49 o                         
  -4  12   1      15201.50      15135.89       183.48 o                         
  -3  12   1      17043.65      16186.30       184.74 o                         
  -2  12   1      22190.47      21396.10       274.73 o                         
  -1  12   1      11627.47      11493.48       129.58 o                         
   0  12   1      12306.88      12484.96       138.97 o                         
   1  12   1       4813.10       4597.59        79.87 o                         
   2  12   1       3289.99       3234.11        57.55 o                         
   3  12   1        344.33        392.30        33.05 o                         
   4  12   1       3047.58       3130.26        56.09 o                         
   5  12   1       4533.03       4621.00        79.44 o                         
   6  12   1       8760.99       8713.36       131.09 o                         
   7  12   1       8288.90       8145.58       121.28 o                         
   8  12   1       6384.90       6163.40       109.01 o                         
   9  12   1       4043.74       4004.58        90.57 o                         
  10  12   1       5900.94       5713.36       117.64 o                         
  11  12   1       6576.05       6334.12       129.59 o                         
  12  12   1       3900.20       3654.88       131.52 o                         
 -13  13   1       2548.62       2249.12       256.82 o                         
 -12  13   1       3723.06       3583.93        91.46 o                         
 -11  13   1       3724.45       3621.15        88.56 o                         
 -10  13   1       4493.01       4602.62        98.28 o                         
  -9  13   1       1969.05       1868.22        56.94 o                         
  -8  13   1       3229.19       3278.85        81.94 o                         
  -7  13   1       2025.72       1943.49        49.20 o                         
  -6  13   1       1898.41       1866.11        56.07 o                         
  -5  13   1        442.53        458.26        24.50 o                         
  -4  13   1         65.39         94.19        20.90 o                         
  -3  13   1       3038.35       2869.54        70.18 o                         
  -2  13   1       7101.09       7045.27        95.39 o                         
  -1  13   1      12445.91      12520.26       140.20 o                         
   0  13   1       9806.88      10203.20       117.15 o                         
   1  13   1      18953.68      18668.68       202.30 o                         
   2  13   1      16356.72      16207.86       234.45 o                         
   3  13   1      13894.71      14083.69       183.46 o                         
   4  13   1      11631.13      11888.73       158.49 o                         
   5  13   1       9254.69       9228.53       137.46 o                         
   6  13   1       6465.76       6495.66       105.75 o                         
   7  13   1       3877.29       3835.88        72.09 o                         
   8  13   1       1470.81       1468.86        46.06 o                         
   9  13   1        608.05        603.13        39.03 o                         
  10  13   1         54.83         86.20        27.90 o                         
  11  13   1        123.99        161.71        34.23 o                         
  12  13   1        707.81        669.70        52.48 o                         
 -12  14   1        204.31        136.03        38.14 o                         
 -11  14   1         21.25         36.09        31.92 o                         
 -10  14   1        512.24        495.42        42.10 o                         
  -9  14   1       1360.75       1324.63        51.48 o                         
  -8  14   1       2972.01       3002.12        70.93 o                         
  -7  14   1       6632.77       6507.74       114.31 o                         
  -6  14   1       5162.41       5053.23       103.33 o                         
  -5  14   1       3402.13       3521.40        61.02 o                         
  -4  14   1       3686.37       3556.83        61.42 o                         
  -3  14   1       2101.24       2014.61        41.10 o                         
  -2  14   1       5996.36       5968.77        76.94 o                         
  -1  14   1       3779.77       3894.24        55.61 o                         
   0  14   1      11178.04      11550.40       130.64 o                         
   1  14   1       6757.89       6592.41        82.69 o                         
   2  14   1        842.81        871.33        33.73 o                         
   3  14   1        849.16        896.63        33.69 o                         
   4  14   1       2767.45       2812.72        56.08 o                         
   5  14   1       1879.77       1923.09        49.70 o                         
   6  14   1       2469.76       2459.15        57.57 o                         
   7  14   1       3804.96       3835.99        73.76 o                         
   8  14   1       2327.54       2342.61        58.24 o                         
   9  14   1       1496.90       1512.37        66.08 o                         
  10  14   1       1793.69       1746.71        63.19 o                         
  11  14   1       1661.72       1600.08        63.90 o                         
  12  14   1       1468.38       1403.39        67.14 o                         
 -12  15   1       4823.69       4846.72       157.04 o                         
 -11  15   1       7306.31       7212.83       177.96 o                         
 -10  15   1       8529.11       8247.75       163.70 o                         
  -9  15   1       6416.68       6427.02       120.52 o                         
  -8  15   1       4087.39       4178.38        87.91 o                         
  -7  15   1       1789.23       1858.46        55.18 o                         
  -6  15   1        241.76        239.34        28.56 o                         
  -5  15   1        230.64        260.80        25.53 o                         
  -4  15   1        400.96        456.08        30.02 o                         
  -3  15   1       1103.83       1123.68        37.33 o                         
  -2  15   1       3384.68       3404.83        55.25 o                         
  -1  15   1       4771.45       5023.52        67.15 o                         
   0  15   1      17471.01      17775.12       192.07 o                         
   1  15   1      26173.68      26383.29       277.30 o                         
   2  15   1      36754.12      36509.42       396.59 o                         
   3  15   1      26521.28      26698.18       330.25 o                         
   4  15   1      20469.78      21074.29       266.50 o                         
   5  15   1      12136.09      12438.41       180.04 o                         
   6  15   1       5292.38       5448.39        96.36 o                         
   7  15   1       2618.99       2660.82        61.77 o                         
   8  15   1       1639.97       1627.01        51.49 o                         
   9  15   1        386.25        363.99        36.17 o                         
  10  15   1          0.31        -24.61        34.96 o                         
  11  15   1         44.33         39.88        33.13 o                         
  12  15   1        428.39        286.61        87.52 o                         
 -12  16   1          5.83        -39.03        40.26 o                         
 -11  16   1         30.47         88.15        36.35 o                         
 -10  16   1        111.92        145.80        35.33 o                         
  -9  16   1         25.27         31.93        28.43 o                         
  -8  16   1         24.26         31.76        26.35 o                         
  -7  16   1        621.33        666.20        40.81 o                         
  -6  16   1        830.91        777.34        40.89 o                         
  -5  16   1       1082.25       1084.13        43.40 o                         
  -4  16   1       1024.62        994.41        38.37 o                         
  -3  16   1       1371.18       1415.20        44.05 o                         
  -2  16   1        157.90        208.36        21.51 o                         
  -1  16   1         58.27         99.46        16.79 o                         
   0  16   1        193.28        303.09        19.50 o                         
   1  16   1        377.90        471.57        22.40 o                         
   2  16   1         16.20        111.41        20.27 o                         
   3  16   1        301.54        371.92        35.39 o                         
   4  16   1         48.82        108.77        24.37 o                         
   5  16   1         17.17         59.07        23.69 o                         
   6  16   1        273.47        278.71        30.67 o                         
   7  16   1        902.63        919.33        48.53 o                         
   8  16   1        403.02        408.85        38.13 o                         
   9  16   1        461.99        431.74        40.18 o                         
  10  16   1        132.93        146.55        38.26 o                         
  11  16   1        190.76        176.45        40.78 o                         
 -11  17   1       6407.12       6428.28       152.33 o                         
 -10  17   1       7654.06       7750.51       147.78 o                         
  -9  17   1       7979.44       8000.19       144.80 o                         
  -8  17   1       4249.74       4224.91        93.34 o                         
  -7  17   1       2793.49       2796.33        72.27 o                         
  -6  17   1        286.10        278.80        33.30 o                         
  -5  17   1          0.87         11.26        23.70 o                         
  -4  17   1        712.44        682.06        36.21 o                         
  -3  17   1        913.37        971.37        37.95 o                         
  -2  17   1       3473.33       3656.66        62.16 o                         
  -1  17   1       5999.47       6205.80        88.38 o                         
   0  17   1      15272.49      15756.39       180.95 o                         
   1  17   1      18927.04      19176.82       217.34 o                         
   2  17   1      25706.86      25651.88       301.12 o                         
   3  17   1      23274.37      23335.57       294.63 o                         
   4  17   1      24745.24      24692.15       311.55 o                         
   5  17   1      14574.94      14845.64       228.12 o                         
   6  17   1       6055.21       6204.10       117.31 o                         
   7  17   1       2672.44       2777.61        70.75 o                         
   8  17   1       1275.85       1300.70        54.40 o                         
   9  17   1        349.99        369.75        40.76 o                         
  10  17   1          6.45        -33.56        33.56 o                         
  11  17   1         77.20         19.12        37.73 o                         
 -11  18   1         14.08          5.71        38.45 o                         
 -10  18   1         12.94         44.07        35.69 o                         
  -9  18   1        506.17        551.15        46.50 o                         
  -8  18   1       1572.99       1596.14        61.23 o                         
  -7  18   1        664.98        759.64        47.73 o                         
  -6  18   1        662.21        734.70        46.84 o                         
  -5  18   1        179.83        117.82        29.01 o                         
  -4  18   1         27.20         45.86        24.06 o                         
  -3  18   1        219.50        238.30        26.98 o                         
  -2  18   1        232.82        262.02        25.12 o                         
  -1  18   1       1852.74       1924.79        42.93 o                         
   0  18   1       1878.89       2066.90        41.06 o                         
   1  18   1        497.47        644.46        28.71 o                         
   2  18   1        550.95        714.77        31.65 o                         
   3  18   1          2.07         64.69        23.80 o                         
   4  18   1        796.00        887.66        43.18 o                         
   5  18   1       1310.87       1414.83        55.75 o                         
   6  18   1        731.73        671.16        46.25 o                         
   7  18   1        142.59        184.88        33.39 o                         
   8  18   1        169.97        178.27        36.04 o                         
   9  18   1          9.40        -22.30        31.92 o                         
  10  18   1         56.50          4.23        37.45 o                         
  11  18   1         88.02         80.16        89.07 o                         
 -11  19   1       3313.58       3467.57       216.39 o                         
 -10  19   1       3892.47       3902.44       102.32 o                         
  -9  19   1       4866.36       4863.11       109.34 o                         
  -8  19   1       2709.33       2655.39        77.75 o                         
  -7  19   1       2365.11       2281.61        73.92 o                         
  -6  19   1       1482.45       1344.65        56.66 o                         
  -5  19   1        212.60        186.02        38.87 o                         
  -4  19   1        235.79        285.23        31.94 o                         
  -3  19   1       2935.31       3066.79        63.36 o                         
  -2  19   1       6366.39       6439.85        99.77 o                         
  -1  19   1      13286.69      13520.45       168.07 o                         
   0  19   1      15469.83      15909.73       184.14 o                         
   1  19   1      11849.72      12153.92       171.74 o                         
   2  19   1       8719.19       8999.14       140.55 o                         
   3  19   1      12696.73      12771.97       184.56 o                         
   4  19   1      12212.33      12117.22       194.24 o                         
   5  19   1      11780.25      11516.99       189.66 o                         
   6  19   1       4301.16       4322.06        97.61 o                         
   7  19   1       3742.82       3786.99        87.90 o                         
   8  19   1       1202.96       1089.95        56.28 o                         
   9  19   1        356.39        441.18        45.79 o                         
  10  19   1         30.26         13.08        37.73 o                         
 -10  20   1        155.34         87.55        41.02 o                         
  -9  20   1        892.72        893.87        57.28 o                         
  -8  20   1       1610.68       1540.87        67.24 o                         
  -7  20   1       1931.98       1908.01        68.48 o                         
  -6  20   1       2046.04       1925.10        66.79 o                         
  -5  20   1       3795.61       3699.68       113.73 o                         
  -4  20   1       3573.24       3588.52        73.70 o                         
  -3  20   1       2325.54       2368.49        67.93 o                         
  -2  20   1       2861.02       2992.59        61.24 o                         
  -1  20   1       2957.66       3127.26        61.06 o                         
   0  20   1       2360.41       2644.41        59.27 o                         
   1  20   1       1133.25       1206.47        41.34 o                         
   2  20   1        998.74        987.01        40.50 o                         
   3  20   1         39.51        111.62        27.08 o                         
   4  20   1        467.25        494.40        40.52 o                         
   5  20   1       1527.91       1587.11        60.84 o                         
   6  20   1       1293.30       1294.76        58.95 o                         
   7  20   1       1875.16       1749.48        68.40 o                         
   8  20   1       1512.15       1410.87        65.34 o                         
   9  20   1       1550.24       1443.01        75.86 o                         
  10  20   1       1286.16       1153.85        89.92 o                         
 -10  21   1       1441.36       1351.67       147.57 o                         
  -9  21   1       1913.29       1823.21        70.80 o                         
  -8  21   1       1299.39       1256.79        64.64 o                         
  -7  21   1       1534.81       1409.71        63.59 o                         
  -6  21   1       1778.48       1614.35        64.43 o                         
  -5  21   1        353.78        334.47        40.25 o                         
  -4  21   1        215.84        202.39        30.75 o                         
  -3  21   1       1638.37       1706.54        49.67 o                         
  -2  21   1       2681.96       2835.35        63.59 o                         
  -1  21   1       6929.07       7095.44       113.17 o                         
   0  21   1      10209.71      10314.22       150.26 o                         
   1  21   1       6775.73       7026.82       120.23 o                         
   2  21   1       3757.33       3863.53        75.94 o                         
   3  21   1       4314.46       4469.77        85.72 o                         
   4  21   1       4008.05       3972.34        89.49 o                         
   5  21   1       4317.29       4328.65        97.79 o                         
   6  21   1       3187.61       3259.98        87.39 o                         
   7  21   1       3850.91       3759.00        96.97 o                         
   8  21   1       1322.75       1295.67        67.12 o                         
   9  21   1        150.68        103.42        43.20 o                         
  -9  22   1       1058.94        997.56        97.51 o                         
  -8  22   1       1268.34       1228.24        66.95 o                         
  -7  22   1       3043.10       3162.25        88.68 o                         
  -6  22   1       4820.75       4756.14       106.88 o                         
  -5  22   1       9288.44       9455.47       163.82 o                         
  -4  22   1       9721.67      10056.66       177.19 o                         
  -3  22   1       8169.46       8470.32       134.51 o                         
  -2  22   1       6302.84       6353.69       106.57 o                         
  -1  22   1       3933.32       4136.51        83.89 o                         
   0  22   1       2032.15       2200.69        58.81 o                         
   1  22   1        334.17        426.08        34.87 o                         
   2  22   1         16.42         45.06        25.14 o                         
   3  22   1        252.05        226.59        31.44 o                         
   4  22   1        363.88        343.43        38.35 o                         
   5  22   1        453.37        412.91        42.34 o                         
   6  22   1        823.80        849.76        55.92 o                         
   7  22   1       3141.11       3102.78        89.62 o                         
   8  22   1       4475.44       4279.94       161.61 o                         
   9  22   1       5759.67       5708.80       181.36 o                         
  -9  23   1        881.19        675.84        81.14 o                         
  -8  23   1        316.23        229.41        54.04 o                         
  -7  23   1        193.66         98.29        40.09 o                         
  -6  23   1        291.81        214.15        40.65 o                         
  -5  23   1         26.36         44.49        32.69 o                         
  -4  23   1        540.36        656.28        46.06 o                         
  -3  23   1        791.23        986.86        45.90 o                         
  -2  23   1        739.88        813.60        43.70 o                         
  -1  23   1       1258.07       1314.12        49.60 o                         
   0  23   1       2579.71       2714.76        72.26 o                         
   1  23   1       1218.83       1290.25        49.71 o                         
   2  23   1       1666.16       1679.54        60.35 o                         
   3  23   1       1937.97       1958.41        57.55 o                         
   4  23   1       2766.81       2886.05        76.91 o                         
   5  23   1        838.19        791.43        51.86 o                         
   6  23   1        630.07        622.15        49.95 o                         
   7  23   1        251.69        203.54        42.63 o                         
   8  23   1         81.49         49.78        61.60 o                         
  -8  24   1       1906.62       1961.08        96.27 o                         
  -7  24   1       3947.73       3942.78       109.46 o                         
  -6  24   1       6243.87       6183.09       125.68 o                         
  -5  24   1       9107.03       9480.16       200.24 o                         
  -4  24   1      11003.78      11176.88       183.23 o                         
  -3  24   1      10503.66      10674.75       176.59 o                         
  -2  24   1       7089.19       7199.10       126.99 o                         
  -1  24   1       2822.20       2955.61        77.71 o                         
   0  24   1       1710.15       1698.93        69.57 o                         
   1  24   1        507.67        571.12        42.55 o                         
   2  24   1         56.25         26.31        29.12 o                         
   3  24   1         23.23         20.54        31.32 o                         
   4  24   1        245.88        176.67        35.59 o                         
   5  24   1        834.84        847.46        54.59 o                         
   6  24   1       2632.83       2639.71        81.09 o                         
   7  24   1       4181.88       4220.41       115.31 o                         
   8  24   1       5036.32       4444.92       610.91 o                         
  -7  25   1         85.68         41.00        40.25 o                         
  -6  25   1          4.65         -3.53        36.09 o                         
  -5  25   1        159.50        161.71        37.67 o                         
  -4  25   1        159.84        245.58        38.29 o                         
  -3  25   1         12.41         38.27        30.81 o                         
  -2  25   1        252.36        281.33        34.78 o                         
  -1  25   1        137.74        135.78        32.17 o                         
   0  25   1         36.91         53.70        29.84 o                         
   1  25   1        198.98        215.22        34.86 o                         
   2  25   1        441.69        380.78        43.89 o                         
   3  25   1        578.80        457.33        44.58 o                         
   4  25   1        255.79        177.88        37.07 o                         
   5  25   1         18.39          0.43        34.61 o                         
   6  25   1         70.11         85.96        38.69 o                         
   7  25   1         72.76         67.96        41.14 o                         
  -6  26   1       6162.58       5982.67       147.75 o                         
  -5  26   1       5371.13       5188.39       118.87 o                         
  -4  26   1       6165.25       6231.65       130.38 o                         
  -3  26   1       6242.09       6118.70       117.61 o                         
  -2  26   1       5891.05       5879.63       155.84 o                         
  -1  26   1       2758.47       2675.70        76.36 o                         
   0  26   1       2576.25       2591.36        74.98 o                         
   1  26   1       1362.44       1397.05        58.61 o                         
   2  26   1        125.85        101.04        34.22 o                         
   3  26   1         58.29         36.24        33.29 o                         
   4  26   1        822.05        736.31        53.44 o                         
   5  26   1       2069.74       2104.24        94.16 o                         
   6  26   1       3745.41       3733.67       104.93 o                         
  -6  27   1         18.01         91.51        91.28 o                         
  -5  27   1          8.96        -36.08        36.08 o                         
  -4  27   1          1.48         38.33        40.25 o                         
  -3  27   1        106.11         92.33        37.49 o                         
  -2  27   1        655.39        670.54        59.79 o                         
  -1  27   1        487.75        446.60        42.38 o                         
   0  27   1        539.50        420.64        40.49 o                         
   1  27   1        110.33        121.51        35.16 o                         
   2  27   1        386.81        290.03        39.80 o                         
   3  27   1        373.72        224.02        39.31 o                         
   4  27   1        510.68        434.21        70.46 o                         
   5  27   1        656.36        390.31        46.83 o                         
  -5  28   1       3044.49       3398.81       246.99 o                         
  -4  28   1       2868.32       2867.81        85.79 o                         
  -3  28   1       3601.63       3595.45       102.56 o                         
  -2  28   1       3335.56       3330.70        88.97 o                         
  -1  28   1       2571.72       2528.86        77.53 o                         
   0  28   1       2202.43       2171.81       118.68 o                         
   1  28   1        993.86       1056.50        56.30 o                         
   2  28   1         41.11         61.88        36.93 o                         
   3  28   1        275.71        213.32        42.28 o                         
   4  28   1        844.28        623.39        82.31 o                         
  -3  29   1        299.30        221.85        86.34 o                         
  -2  29   1        213.92        131.33        41.70 o                         
  -1  29   1        576.47        445.50        44.72 o                         
   0  29   1       1276.36       1159.73        59.42 o                         
   1  29   1       2054.44       2017.70        93.14 o                         
   2  29   1       3085.42       2747.05       116.19 o                         
   3  29   1       2572.95       2244.75       173.77 o                         
 -14   0   2       1837.60       1937.05       245.35 o                         
 -13   0   2       3495.14       3606.17       328.41 o                         
 -12   0   2       3400.19       3244.28       141.71 o                         
 -11   0   2       8263.27       8085.13       252.52 o                         
 -10   0   2      14326.82      14389.23       331.62 o                         
  -9   0   2      27452.34      26909.16       438.77 o                         
  -8   0   2      16852.24      17107.70       287.24 o                         
  -7   0   2      20616.70      20598.80       307.99 o                         
  -6   0   2      25109.40      24211.28       477.68 o                         
  -5   0   2      10556.36      10365.83       226.83 o                         
  -4   0   2        606.36        639.11        40.39 o                         
  -3   0   2       2107.10       2523.83        42.98 o                         
  -2   0   2         80.10        100.37         7.32 o                         
  -1   0   2       1996.97       2310.45        46.54 o                         
   0   0   2      17701.86      18053.17       313.20 o                         
   1   0   2       1015.86       1101.99        21.92 o                         
   2   0   2      10990.26      10876.29       157.04 o                         
   3   0   2      37349.28      37192.46       524.56 o                         
   4   0   2      57498.99      58255.53       819.54 o                         
   5   0   2      39616.44      38516.31       674.96 o                         
   6   0   2      25582.42      25438.25       407.55 o                         
   7   0   2      19517.44      19284.89       358.15 o                         
   8   0   2      15341.30      15204.07       294.65 o                         
   9   0   2       5832.06       5744.35       167.12 o                         
  10   0   2       2239.33       2163.73        98.26 o                         
  11   0   2        281.54        380.07       114.75 o                         
  12   0   2        199.36        197.62        63.54 o                         
  13   0   2          4.97        -42.24        57.26 o                         
 -14   1   2         29.95        108.88        47.26 o                         
 -13   1   2         79.48        103.73        40.96 o                         
 -12   1   2        120.49        133.92        38.00 o                         
 -11   1   2        129.68        148.05        32.15 o                         
 -10   1   2         61.81        133.80        25.27 o                         
  -9   1   2         92.98        153.53        20.04 o                         
  -8   1   2         71.54        105.32        14.97 o                         
  -7   1   2        574.90        563.26        30.59 o                         
  -6   1   2       1791.43       1779.56        35.14 o                         
  -5   1   2       1833.73       1805.87        31.40 o                         
  -4   1   2       3791.78       3864.76        54.91 o                         
  -3   1   2        250.05        215.77         7.63 o                         
  -2   1   2       2893.75       3038.57        34.19 o                         
  -1   1   2        445.83        495.19        12.41 o                         
   0   1   2       8418.05       8876.78        99.40 o                         
   1   1   2       6411.69       6662.21        71.85 o                         
   2   1   2       1843.99       1969.16        24.72 o                         
   3   1   2        876.33        873.30        14.56 o                         
   4   1   2        619.23        616.97        14.72 o                         
   5   1   2        230.54        293.74        17.52 o                         
   6   1   2          8.26         73.80        13.29 o                         
   7   1   2        285.67        359.55        19.61 o                         
   8   1   2        678.43        718.89        26.78 o                         
   9   1   2        450.87        469.37        33.13 o                         
  10   1   2        487.57        555.74        43.23 o                         
  11   1   2         71.59         93.34        36.06 o                         
  12   1   2        218.99        217.67        44.95 o                         
  13   1   2         64.14         50.89        44.92 o                         
 -14   2   2       1899.46       1789.29        86.48 o                         
 -13   2   2       3579.85       3576.23       112.72 o                         
 -12   2   2       4379.63       4372.03       121.09 o                         
 -11   2   2       6860.52       6728.13       128.66 o                         
 -10   2   2      14275.80      14099.77       223.14 o                         
  -9   2   2      20000.86      19581.52       261.03 o                         
  -8   2   2      16588.55      16323.90       196.64 o                         
  -7   2   2      17471.18      17437.62       255.73 o                         
  -6   2   2      20073.70      19559.14       232.63 o                         
  -5   2   2      15536.35      15121.91       182.42 o                         
  -4   2   2       3539.62       3527.13        51.01 o                         
  -3   2   2        404.97        393.15        10.61 o                         
  -2   2   2       4189.15       4333.64        58.25 o                         
  -1   2   2      12035.38      12589.73       132.48 o                         
   0   2   2      11263.81      11575.08       129.03 o                         
   1   2   2      15355.22      15899.47       159.79 o                         
   2   2   2      11235.37      11132.52       119.18 o                         
   3   2   2      35676.14      35725.47       411.94 o                         
   4   2   2      53478.12      53198.59       581.08 o                         
   5   2   2      38794.17      38552.30       426.19 o                         
   6   2   2      23606.34      23807.94       270.13 o                         
   7   2   2      20124.53      19915.39       245.18 o                         
   8   2   2       9893.97       9784.42       143.41 o                         
   9   2   2       6488.69       6442.97       106.68 o                         
  10   2   2       1854.03       1912.84        76.97 o                         
  11   2   2        883.40        871.09        58.58 o                         
  12   2   2        276.50        286.09        47.45 o                         
  13   2   2         16.98         16.58        37.71 o                         
 -14   3   2        510.01        532.51        72.11 o                         
 -13   3   2        304.47        350.51        51.91 o                         
 -12   3   2        578.94        643.60        45.19 o                         
 -11   3   2        135.68        162.58        29.45 o                         
 -10   3   2        168.29        179.46        25.46 o                         
  -9   3   2        274.99        352.05        27.68 o                         
  -8   3   2        101.40        167.25        22.93 o                         
  -7   3   2       4217.73       4214.50        65.39 o                         
  -6   3   2      11888.49      11790.70       205.38 o                         
  -5   3   2       9245.40       9122.95       124.19 o                         
  -4   3   2      12233.76      12001.48       157.93 o                         
  -3   3   2       8574.20       8342.23       107.54 o                         
  -2   3   2       6061.13       6048.96        85.29 o                         
  -1   3   2        383.10        501.86        10.34 o                         
   0   3   2      19326.50      19261.43       230.67 o                         
   1   3   2       3295.40       3164.97        38.98 o                         
   2   3   2      10674.28      10812.65       116.54 o                         
   3   3   2       2924.51       2973.82        39.33 o                         
   4   3   2       5717.84       6114.63        75.23 o                         
   5   3   2       2144.43       2258.71        35.09 o                         
   6   3   2        965.62        930.08        22.25 o                         
   7   3   2       1964.44       2011.09        39.74 o                         
   8   3   2       4496.14       4416.27        77.80 o                         
   9   3   2       1824.68       1838.42        48.64 o                         
  10   3   2       1254.89       1286.41        51.29 o                         
  11   3   2        904.65        932.30        57.77 o                         
  12   3   2       1600.89       1596.11        67.26 o                         
  13   3   2       1179.10       1225.31        66.34 o                         
 -14   4   2       1337.88       1324.97        79.03 o                         
 -13   4   2       2628.09       2564.35        94.39 o                         
 -12   4   2       5270.35       5069.06       111.36 o                         
 -11   4   2       6988.71       6851.72       141.82 o                         
 -10   4   2       8887.45       8665.05       143.63 o                         
  -9   4   2       9044.08       9040.36       145.46 o                         
  -8   4   2       6210.09       6187.23        98.46 o                         
  -7   4   2       7055.56       6965.51        96.65 o                         
  -6   4   2       9691.55       9535.51       145.53 o                         
  -5   4   2       6430.10       6286.21        79.45 o                         
  -4   4   2       3792.41       3578.09        44.93 o                         
  -3   4   2       1767.72       1741.05        31.55 o                         
  -2   4   2       2818.53       2928.14        36.93 o                         
  -1   4   2        525.78        535.12        11.10 o                         
   0   4   2      19688.79      19811.21       240.98 o                         
   1   4   2      31803.54      32594.23       356.39 o                         
   2   4   2      18290.23      18314.00       215.28 o                         
   3   4   2      27541.08      28215.14       284.06 o                         
   4   4   2      15769.86      15787.51       179.99 o                         
   5   4   2      17265.67      17269.19       198.17 o                         
   6   4   2       6310.77       6395.66        83.02 o                         
   7   4   2      10596.61      10655.13       150.94 o                         
   8   4   2       7419.70       7419.68       115.75 o                         
   9   4   2       5315.76       5226.84        96.42 o                         
  10   4   2       1823.40       1785.47        54.22 o                         
  11   4   2        979.40        965.64        51.55 o                         
  12   4   2         93.83        135.11        36.63 o                         
  13   4   2        128.70        139.96        47.16 o                         
 -14   5   2       2061.45       2066.94       137.65 o                         
 -13   5   2       2033.26       1951.39        74.09 o                         
 -12   5   2       1430.52       1418.23        71.94 o                         
 -11   5   2        416.29        484.63        40.00 o                         
 -10   5   2          4.12         30.18        22.14 o                         
  -9   5   2         18.40         24.72        23.80 o                         
  -8   5   2        731.65        815.78        33.69 o                         
  -7   5   2       7802.62       7746.56       113.65 o                         
  -6   5   2      11761.86      11556.56       137.90 o                         
  -5   5   2      11330.59      10949.69       138.40 o                         
  -4   5   2      20824.13      19845.06       237.42 o                         
  -3   5   2      22994.55      22753.90       281.95 o                         
  -2   5   2      38874.25      37903.25       491.36 o                         
  -1   5   2      14644.89      14224.47       153.42 o                         
   0   5   2      50305.02      49183.89       679.15 o                         
   1   5   2      36487.04      37089.32       387.00 o                         
   2   5   2      13040.65      13195.63       142.62 o                         
   3   5   2       5673.56       5565.20        65.50 o                         
   4   5   2       2039.45       2101.55        30.91 o                         
   5   5   2        621.47        655.94        22.43 o                         
   6   5   2        948.03        956.96        24.78 o                         
   7   5   2       2773.19       2897.76        52.21 o                         
   8   5   2       3513.18       3577.64        64.12 o                         
   9   5   2       3448.48       3526.05        68.77 o                         
  10   5   2       3919.60       3907.02        87.37 o                         
  11   5   2       4821.12       4713.08        98.56 o                         
  12   5   2       5026.46       4943.20       132.75 o                         
  13   5   2       3708.96       3541.13       121.76 o                         
 -14   6   2        328.58        254.14        52.82 o                         
 -13   6   2       1274.97       1377.95        62.40 o                         
 -12   6   2       2179.82       2165.74        70.49 o                         
 -11   6   2       3427.95       3435.21        80.19 o                         
 -10   6   2       2964.52       2898.73        76.82 o                         
  -9   6   2       2203.55       2205.08        65.61 o                         
  -8   6   2       2008.49       2140.39        52.70 o                         
  -7   6   2       4185.95       4275.59        87.09 o                         
  -6   6   2       3148.55       3312.09        54.77 o                         
  -5   6   2       6368.05       6232.31        86.22 o                         
  -4   6   2       1237.87       1179.03        22.22 o                         
  -3   6   2       3078.61       3075.30        48.73 o                         
  -2   6   2         23.31         58.42        10.52 o                         
  -1   6   2         25.68         74.78        12.23 o                         
   0   6   2      12278.71      12482.21       167.60 o                         
   1   6   2      22613.20      23250.44       258.86 o                         
   2   6   2      16388.06      16742.26       180.19 o                         
   3   6   2       4757.51       4945.19        60.27 o                         
   4   6   2       5647.31       5781.04        74.03 o                         
   5   6   2       2581.75       2694.80        39.66 o                         
   6   6   2       3427.03       3437.66        57.96 o                         
   7   6   2       3826.07       3788.06        59.77 o                         
   8   6   2       4875.31       4678.40        81.36 o                         
   9   6   2       1802.86       1859.35        49.12 o                         
  10   6   2        506.65        560.09        35.16 o                         
  11   6   2        129.09        208.67        35.93 o                         
  12   6   2          7.02         50.28        37.81 o                         
  13   6   2        290.78        298.53        52.17 o                         
 -14   7   2       3194.52       3082.48       108.32 o                         
 -13   7   2       4174.68       3967.57       116.24 o                         
 -12   7   2       2057.49       2049.91        69.76 o                         
 -11   7   2        585.32        589.20        41.69 o                         
 -10   7   2        299.57        366.08        33.82 o                         
  -9   7   2        497.23        520.54        33.13 o                         
  -8   7   2       3167.25       3305.62        69.23 o                         
  -7   7   2       5549.24       5824.40        99.96 o                         
  -6   7   2       9081.11       9297.76       124.73 o                         
  -5   7   2      10746.90      10540.11       136.74 o                         
  -4   7   2      24285.61      23347.80       280.04 o                         
  -3   7   2      55276.82      53116.79       555.51 o                         
  -2   7   2      58847.53      56129.51       917.55 o                         
  -1   7   2      46635.92      44701.25       492.93 o                         
   0   7   2      56407.93      54865.64       612.63 o                         
   1   7   2      42091.85      42204.05       490.58 o                         
   2   7   2      15417.16      15708.18       170.42 o                         
   3   7   2       1486.65       1578.64        26.19 o                         
   4   7   2         63.36        129.37        13.18 o                         
   5   7   2        214.35        271.63        18.31 o                         
   6   7   2        318.68        382.82        21.51 o                         
   7   7   2        820.97        824.35        30.81 o                         
   8   7   2       2443.14       2444.84        59.73 o                         
   9   7   2       5533.73       5485.75       104.45 o                         
  10   7   2       8341.10       8232.42       144.56 o                         
  11   7   2      10910.98      11055.10       186.07 o                         
  12   7   2       6827.19       6838.82       146.82 o                         
  13   7   2       4621.75       4339.55       129.01 o                         
 -13   8   2         61.53         38.18        34.71 o                         
 -12   8   2         26.16         51.64        30.16 o                         
 -11   8   2         25.62         10.90        27.29 o                         
 -10   8   2         71.83        123.95        27.39 o                         
  -9   8   2         58.47         72.29        23.96 o                         
  -8   8   2       1317.02       1313.77        42.46 o                         
  -7   8   2       1023.33       1048.08        35.62 o                         
  -6   8   2       1149.99       1124.60        28.93 o                         
  -5   8   2        337.37        352.06        23.95 o                         
  -4   8   2         99.20        148.76        12.11 o                         
  -3   8   2         16.65         42.27         8.43 o                         
  -2   8   2       1167.50       1251.26        23.23 o                         
  -1   8   2         66.90        123.64        12.09 o                         
   0   8   2       2650.12       2935.58        45.17 o                         
   1   8   2        903.05        946.10        34.25 o                         
   2   8   2        118.16        136.93        11.09 o                         
   3   8   2        286.11        338.63        14.81 o                         
   4   8   2        683.24        704.02        22.09 o                         
   5   8   2       1098.06       1088.16        29.58 o                         
   6   8   2       1926.64       1937.37        41.83 o                         
   7   8   2        185.97        205.02        21.85 o                         
   8   8   2        319.19        327.84        30.26 o                         
   9   8   2        160.79        212.72        29.13 o                         
  10   8   2         59.66         79.12        27.93 o                         
  11   8   2          3.05         70.77        30.26 o                         
  12   8   2          3.36         75.56        34.22 o                         
  13   8   2         19.45        129.21        50.32 o                         
 -14   9   2       3093.19       2963.85       319.12 o                         
 -13   9   2       3205.35       3289.74       102.49 o                         
 -12   9   2       1442.93       1420.43        59.02 o                         
 -11   9   2        542.94        562.03        42.38 o                         
 -10   9   2          3.44         -6.81        24.29 o                         
  -9   9   2        214.23        287.39        29.27 o                         
  -8   9   2       2238.70       2271.40        56.40 o                         
  -7   9   2       5707.76       5812.80       100.98 o                         
  -6   9   2       8651.18       8649.19       119.02 o                         
  -5   9   2      15832.04      15383.68       228.89 o                         
  -4   9   2      32907.16      31671.58       357.23 o                         
  -3   9   2      62479.54      60458.84       719.99 o                         
  -2   9   2      67560.56      65070.20       681.29 o                         
  -1   9   2      44319.07      42196.31       642.53 o                         
   0   9   2      23774.30      22489.54       274.09 o                         
   1   9   2      20870.01      19747.77       241.03 o                         
   2   9   2      10830.26      10585.11       128.34 o                         
   3   9   2       4328.87       4227.85        66.34 o                         
   4   9   2       1127.35       1185.34        28.07 o                         
   5   9   2        441.33        452.40        24.68 o                         
   6   9   2        377.01        480.05        38.65 o                         
   7   9   2       3312.63       3246.33        65.40 o                         
   8   9   2       4313.51       4464.75        89.95 o                         
   9   9   2       6176.65       6297.41       118.45 o                         
  10   9   2       8966.20       8868.72       203.33 o                         
  11   9   2      10024.62       9972.86       195.57 o                         
  12   9   2       5899.61       5604.76       258.63 o                         
  13   9   2       3704.41       3711.00       236.50 o                         
 -13  10   2        705.14        678.27        59.12 o                         
 -12  10   2        819.25        779.89        58.89 o                         
 -11  10   2       1152.50       1148.19        56.52 o                         
 -10  10   2        292.17        304.84        33.46 o                         
  -9  10   2        950.69        931.75        41.51 o                         
  -8  10   2         31.63         40.45        20.36 o                         
  -7  10   2       1053.52       1107.54        38.25 o                         
  -6  10   2        412.15        468.86        36.79 o                         
  -5  10   2       2200.42       2213.53        40.22 o                         
  -4  10   2       1032.64        994.57        25.74 o                         
  -3  10   2       2179.88       2059.85        34.93 o                         
  -2  10   2        456.68        489.28        18.47 o                         
  -1  10   2        659.52        620.43        20.87 o                         
   0  10   2       4119.52       3883.43        64.80 o                         
   1  10   2       2199.34       2053.82        41.93 o                         
   2  10   2       1656.76       1618.57        40.61 o                         
   3  10   2        958.45        994.43        27.33 o                         
   4  10   2        375.40        408.91        19.17 o                         
   5  10   2        971.80        973.52        32.89 o                         
   6  10   2        971.57        974.15        44.24 o                         
   7  10   2       2319.40       2318.69        64.45 o                         
   8  10   2       1079.36       1058.06        48.21 o                         
   9  10   2       1234.78       1169.77        49.58 o                         
  10  10   2        659.30        805.38        48.05 o                         
  11  10   2        135.11        226.64        37.21 o                         
  12  10   2         43.94        129.50        38.63 o                         
 -13  11   2       2160.51       1947.57        83.34 o                         
 -12  11   2       2233.92       2234.62        78.59 o                         
 -11  11   2        806.51        788.87        51.80 o                         
 -10  11   2        684.46        668.42        48.03 o                         
  -9  11   2         68.92        108.54        25.28 o                         
  -8  11   2       1097.37       1151.62        42.16 o                         
  -7  11   2       5806.37       5870.59       103.16 o                         
  -6  11   2      10389.14      10158.65       130.30 o                         
  -5  11   2      19553.67      19169.39       226.70 o                         
  -4  11   2      26713.23      26433.27       338.75 o                         
  -3  11   2      38276.75      37248.62       399.32 o                         
  -2  11   2      35031.27      34279.15       388.22 o                         
  -1  11   2      27319.45      26305.79       287.66 o                         
   0  11   2      18161.44      17539.40       334.28 o                         
   1  11   2      24024.65      22740.63       282.70 o                         
   2  11   2      17008.74      16860.60       200.44 o                         
   3  11   2       4751.25       4713.01        64.18 o                         
   4  11   2       1040.42       1053.70        28.83 o                         
   5  11   2         10.11         18.98        14.57 o                         
   6  11   2        635.76        658.93        32.52 o                         
   7  11   2       4141.59       4114.14        79.77 o                         
   8  11   2       4903.23       4690.73       101.30 o                         
   9  11   2       5205.03       5012.06       104.78 o                         
  10  11   2       7276.78       7336.50       139.47 o                         
  11  11   2       6142.17       6056.40       130.96 o                         
  12  11   2       3562.38       3565.60        95.76 o                         
 -13  12   2       1488.91       1503.53        64.07 o                         
 -12  12   2       2470.85       2492.97        84.19 o                         
 -11  12   2       3323.67       3299.08       120.96 o                         
 -10  12   2       3008.60       3073.64        89.66 o                         
  -9  12   2       3216.56       3266.31        81.69 o                         
  -8  12   2       3193.25       3074.04        68.34 o                         
  -7  12   2       5013.90       4894.23       103.52 o                         
  -6  12   2       5140.09       5115.36        82.05 o                         
  -5  12   2       2913.22       2935.15        51.27 o                         
  -4  12   2       1768.24       1729.68        37.76 o                         
  -3  12   2        199.44        258.43        18.60 o                         
  -2  12   2         30.77         61.23        14.51 o                         
  -1  12   2       2043.25       1953.21        38.19 o                         
   0  12   2       6220.83       5933.54       111.33 o                         
   1  12   2       9760.20       9346.51       130.39 o                         
   2  12   2       6351.55       6466.26        90.58 o                         
   3  12   2       5109.76       5338.76        72.26 o                         
   4  12   2       4444.27       4701.95        74.87 o                         
   5  12   2       6175.19       6061.86        93.59 o                         
   6  12   2       5241.73       5086.17        84.04 o                         
   7  12   2       7295.47       7035.30       109.50 o                         
   8  12   2       4374.55       4166.20        85.04 o                         
   9  12   2       2427.15       2320.25        68.89 o                         
  10  12   2        532.71        527.60        53.68 o                         
  11  12   2        205.85        243.95        40.45 o                         
  12  12   2          4.28        -17.55        35.49 o                         
 -13  13   2       1061.08       1054.47        68.87 o                         
 -12  13   2       1331.65       1271.24        59.17 o                         
 -11  13   2        509.38        546.36        44.04 o                         
 -10  13   2        549.06        545.80        42.53 o                         
  -9  13   2          1.74         18.57        22.89 o                         
  -8  13   2        772.81        798.43        38.82 o                         
  -7  13   2       3977.12       3863.60        78.09 o                         
  -6  13   2       9203.50       9060.42       137.85 o                         
  -5  13   2      11847.40      11723.33       158.18 o                         
  -4  13   2      10615.43      10556.46       144.85 o                         
  -3  13   2      11078.47      10739.16       140.03 o                         
  -2  13   2       8540.29       8292.15       121.44 o                         
  -1  13   2      10298.68      10403.64       143.66 o                         
   0  13   2       8702.74       8638.10       140.69 o                         
   1  13   2      12659.33      12538.98       157.23 o                         
   2  13   2      10257.17       9987.66       130.06 o                         
   3  13   2       2595.13       2596.76        48.36 o                         
   4  13   2        544.47        606.66        28.69 o                         
   5  13   2         87.73        128.25        20.58 o                         
   6  13   2       1163.62       1058.59        37.60 o                         
   7  13   2       3780.42       3788.32        73.03 o                         
   8  13   2       3254.71       3110.78        67.27 o                         
   9  13   2       1774.91       1779.94        82.74 o                         
  10  13   2       2084.81       2084.03        97.06 o                         
  11  13   2       1722.84       1747.88        61.96 o                         
  12  13   2       1667.27       1526.86        97.91 o                         
 -12  14   2       2916.89       2740.62        81.64 o                         
 -11  14   2       4819.15       4908.21       107.03 o                         
 -10  14   2       8280.20       8428.35       157.95 o                         
  -9  14   2       8263.87       8305.72       142.66 o                         
  -8  14   2      13051.86      12957.90       200.08 o                         
  -7  14   2      11789.29      11531.23       179.50 o                         
  -6  14   2      10550.30      10443.24       156.22 o                         
  -5  14   2       3691.95       3550.94        65.67 o                         
  -4  14   2       1580.42       1512.91        41.26 o                         
  -3  14   2         10.85         48.80        17.11 o                         
  -2  14   2          6.86         -4.11        15.53 o                         
  -1  14   2        933.13        938.72        28.86 o                         
   0  14   2       3213.42       3210.35        49.69 o                         
   1  14   2       9499.05       9618.75       125.94 o                         
   2  14   2      12801.23      12921.26       162.83 o                         
   3  14   2      14388.88      14651.12       192.91 o                         
   4  14   2      21184.23      21720.43       273.14 o                         
   5  14   2      17601.04      17241.64       225.13 o                         
   6  14   2      13552.62      13332.85       182.82 o                         
   7  14   2       9315.51       9147.56       137.06 o                         
   8  14   2       5948.26       5768.69       100.18 o                         
   9  14   2       2125.74       2108.24        65.16 o                         
  10  14   2        502.15        548.60        43.08 o                         
  11  14   2        378.53        325.99        43.51 o                         
  12  14   2         76.25         10.37        54.11 o                         
 -12  15   2        303.79        257.43        42.87 o                         
 -11  15   2        133.49         91.09        35.03 o                         
 -10  15   2         49.48         50.22        31.87 o                         
  -9  15   2         32.35         89.89        28.77 o                         
  -8  15   2         46.61        109.70        27.58 o                         
  -7  15   2        820.92        745.83        39.95 o                         
  -6  15   2       2426.48       2448.67        59.53 o                         
  -5  15   2       2084.88       2165.82        51.20 o                         
  -4  15   2       1916.84       1909.39        58.74 o                         
  -3  15   2       2307.72       2334.24        53.06 o                         
  -2  15   2       2952.69       2983.96        55.17 o                         
  -1  15   2       5313.34       5390.76        75.36 o                         
   0  15   2       3180.47       3187.64        49.98 o                         
   1  15   2       4490.46       4501.48        66.57 o                         
   2  15   2       1362.43       1453.01        37.99 o                         
   3  15   2        616.87        718.72        34.15 o                         
   4  15   2        277.47        353.83        36.74 o                         
   5  15   2         32.13         66.13        21.94 o                         
   6  15   2        200.20        229.51        28.36 o                         
   7  15   2       1490.19       1499.95        49.35 o                         
   8  15   2        730.88        676.94        40.30 o                         
   9  15   2        371.37        333.78        37.56 o                         
  10  15   2        303.55        268.70        41.63 o                         
  11  15   2        463.24        342.57        44.50 o                         
 -12  16   2       2831.81       2712.46        91.33 o                         
 -11  16   2       5662.58       5644.69       123.53 o                         
 -10  16   2       9355.89       9613.14       166.00 o                         
  -9  16   2      12169.02      12319.78       197.87 o                         
  -8  16   2      14655.34      14652.37       225.56 o                         
  -7  16   2      11837.99      11679.55       185.52 o                         
  -6  16   2       7972.43       7874.80       128.73 o                         
  -5  16   2       3411.24       3399.63        68.02 o                         
  -4  16   2       1108.15       1028.88        39.30 o                         
  -3  16   2        135.10        121.44        23.25 o                         
  -2  16   2        402.30        445.33        26.77 o                         
  -1  16   2        417.62        501.64        24.97 o                         
   0  16   2       4705.20       4838.68        70.05 o                         
   1  16   2       6543.89       6740.84        89.99 o                         
   2  16   2      13022.08      13087.34       176.60 o                         
   3  16   2      16786.84      17148.28       293.58 o                         
   4  16   2      27597.29      27823.66       347.37 o                         
   5  16   2      21315.82      21657.42       296.29 o                         
   6  16   2      15242.73      15210.09       219.36 o                         
   7  16   2       6043.60       6218.96       107.43 o                         
   8  16   2       5323.84       5226.63        98.18 o                         
   9  16   2       1367.98       1355.05        60.04 o                         
  10  16   2       1179.80       1096.33        79.04 o                         
  11  16   2        626.13        568.39        56.87 o                         
 -11  17   2         66.44         46.79        36.87 o                         
 -10  17   2        230.76        274.78        40.59 o                         
  -9  17   2          2.51         74.74        32.10 o                         
  -8  17   2         72.15         96.12        31.17 o                         
  -7  17   2        212.02        232.57        32.64 o                         
  -6  17   2         62.58         58.13        26.15 o                         
  -5  17   2        144.66        133.67        26.39 o                         
  -4  17   2        108.60         79.23        24.87 o                         
  -3  17   2        161.73        185.95        25.68 o                         
  -2  17   2          1.64          7.48        17.84 o                         
  -1  17   2        290.97        336.52        24.70 o                         
   0  17   2         14.29         17.72        16.82 o                         
   1  17   2          1.30         32.89        17.72 o                         
   2  17   2        573.29        659.07        34.34 o                         
   3  17   2        602.72        732.88        37.00 o                         
   4  17   2         52.64        113.02        27.90 o                         
   5  17   2         38.69        109.52        27.52 o                         
   6  17   2        353.50        344.27        34.85 o                         
   7  17   2        284.86        301.44        35.30 o                         
   8  17   2         68.90         82.58        31.87 o                         
   9  17   2         46.39         65.87        35.14 o                         
  10  17   2         13.23        -19.78        34.87 o                         
  11  17   2         85.42        -27.45        65.65 o                         
 -11  18   2       5108.58       5365.39       121.37 o                         
 -10  18   2       8764.39       8927.17       161.66 o                         
  -9  18   2       8628.19       8780.02       156.92 o                         
  -8  18   2       9183.88       8963.86       157.12 o                         
  -7  18   2       7795.16       7861.86       141.20 o                         
  -6  18   2       6692.88       6754.35       119.65 o                         
  -5  18   2       6467.33       6329.58       124.88 o                         
  -4  18   2       2109.57       2094.27        54.68 o                         
  -3  18   2        729.92        771.29        36.40 o                         
  -2  18   2        140.67        221.44        25.36 o                         
  -1  18   2       1095.06       1150.75        35.03 o                         
   0  18   2       3790.98       3917.07        61.27 o                         
   1  18   2       8908.49       9156.85       122.16 o                         
   2  18   2      12721.08      13220.62       178.43 o                         
   3  18   2      16548.71      16605.53       220.23 o                         
   4  18   2      17940.25      18099.77       268.03 o                         
   5  18   2      12335.08      12419.77       190.20 o                         
   6  18   2       8836.06       9165.29       205.01 o                         
   7  18   2       6583.17       6615.42       122.53 o                         
   8  18   2       6329.51       6499.96       129.33 o                         
   9  18   2       3596.04       3650.67        96.75 o                         
  10  18   2       1374.31       1322.18        67.12 o                         
 -11  19   2        155.95         96.51        42.00 o                         
 -10  19   2        159.50        127.64        39.34 o                         
  -9  19   2         17.58         26.44        35.39 o                         
  -8  19   2        531.31        634.52        48.37 o                         
  -7  19   2        852.42        842.09        52.45 o                         
  -6  19   2       1781.84       1731.56        59.73 o                         
  -5  19   2       2888.23       2755.16        70.88 o                         
  -4  19   2       1828.22       1796.53        52.58 o                         
  -3  19   2       1139.01       1184.92        42.48 o                         
  -2  19   2        999.93       1005.21        38.34 o                         
  -1  19   2       2074.14       2197.28        47.29 o                         
   0  19   2       2470.67       2525.52        50.46 o                         
   1  19   2       2493.90       2601.21        55.67 o                         
   2  19   2       2828.23       2946.22        61.83 o                         
   3  19   2        518.37        653.65        37.77 o                         
   4  19   2          6.23         23.08        45.05 o                         
   5  19   2        136.05        136.49        35.12 o                         
   6  19   2        387.31        370.11        42.47 o                         
   7  19   2        545.04        484.94        46.82 o                         
   8  19   2        394.22        308.51        43.15 o                         
   9  19   2        260.24        219.36        45.34 o                         
  10  19   2        277.69        175.11        46.67 o                         
 -10  20   2       4326.07       4309.93       101.11 o                         
  -9  20   2       4490.21       4529.17       107.32 o                         
  -8  20   2       4208.10       4251.51       101.78 o                         
  -7  20   2       3670.62       3537.16        90.27 o                         
  -6  20   2       5657.58       5546.19       114.77 o                         
  -5  20   2       5240.01       5212.95       102.36 o                         
  -4  20   2       2989.56       3084.12        68.22 o                         
  -3  20   2        814.77        786.43        38.46 o                         
  -2  20   2        130.73        139.61        24.50 o                         
  -1  20   2       1896.31       2004.08        46.13 o                         
   0  20   2       4898.71       5042.50        82.83 o                         
   1  20   2       5983.60       6230.04        97.71 o                         
   2  20   2       4744.69       4974.69        89.62 o                         
   3  20   2       7777.05       7899.71       127.65 o                         
   4  20   2       5606.05       5705.20       113.23 o                         
   5  20   2       7582.44       7578.90       141.38 o                         
   6  20   2       5902.10       5834.83       121.33 o                         
   7  20   2       6296.55       6417.32       131.82 o                         
   8  20   2       4855.16       4803.95       112.72 o                         
   9  20   2       2996.06       2825.97        95.66 o                         
  10  20   2        938.51       1221.82       163.93 o                         
 -10  21   2         12.21        -37.70        37.70 o                         
  -9  21   2         44.57        -34.38        39.10 o                         
  -8  21   2        268.04        185.81        42.58 o                         
  -7  21   2        963.73       1000.00        58.36 o                         
  -6  21   2       2203.51       2240.58        73.03 o                         
  -5  21   2       5149.44       5101.16       100.94 o                         
  -4  21   2       5796.95       6069.77       103.10 o                         
  -3  21   2       6573.68       6669.98       106.97 o                         
  -2  21   2       6709.80       7096.27       109.35 o                         
  -1  21   2       8759.91       8776.73       126.78 o                         
   0  21   2       4413.86       4534.87        88.25 o                         
   1  21   2       3955.65       4046.10        82.78 o                         
   2  21   2       1178.49       1285.70        46.21 o                         
   3  21   2        747.88        770.36        42.51 o                         
   4  21   2        194.50        156.82        34.62 o                         
   5  21   2         11.67          0.48        32.31 o                         
   6  21   2         14.88         -1.41        34.43 o                         
   7  21   2        931.04        872.26        58.58 o                         
   8  21   2       1119.60       1087.53        66.42 o                         
   9  21   2       1725.90       1624.50        81.01 o                         
 -10  22   2       1613.75       1304.88       213.11 o                         
  -9  22   2       1892.42       1869.90        94.27 o                         
  -8  22   2       1426.01       1308.32        66.92 o                         
  -7  22   2       1355.33       1285.93        64.84 o                         
  -6  22   2       1714.69       1670.07        66.20 o                         
  -5  22   2       1990.17       2010.83        64.16 o                         
  -4  22   2        523.41        505.39        38.38 o                         
  -3  22   2        475.04        563.79        37.18 o                         
  -2  22   2         12.59         51.88        24.90 o                         
  -1  22   2        530.86        797.06        42.39 o                         
   0  22   2       1824.93       1877.44        55.57 o                         
   1  22   2       2168.17       2272.26        60.89 o                         
   2  22   2       2160.61       2163.00        57.65 o                         
   3  22   2       2359.47       2382.30        67.36 o                         
   4  22   2       2648.38       2782.07        75.96 o                         
   5  22   2       2163.02       2071.82        70.20 o                         
   6  22   2       2908.78       2791.15        82.81 o                         
   7  22   2       2300.84       2230.42        86.32 o                         
   8  22   2       1760.03       1745.93       102.47 o                         
   9  22   2       1138.09        749.71       144.26 o                         
  -9  23   2         49.51        -12.16        41.68 o                         
  -8  23   2        391.22        382.56        50.37 o                         
  -7  23   2        881.17        806.24        56.61 o                         
  -6  23   2       2783.00       2801.84        81.48 o                         
  -5  23   2       4835.78       4942.88       106.18 o                         
  -4  23   2       7249.66       7541.71       127.31 o                         
  -3  23   2      11728.98      12021.51       177.98 o                         
  -2  23   2      11259.11      11496.53       196.34 o                         
  -1  23   2      13728.09      13776.46       227.24 o                         
   0  23   2       7141.83       7209.63       135.52 o                         
   1  23   2       4266.85       4357.12        88.80 o                         
   2  23   2       1542.40       1567.97        54.82 o                         
   3  23   2        930.72        893.51        49.41 o                         
   4  23   2        613.98        596.72        45.68 o                         
   5  23   2        141.69        104.14        35.77 o                         
   6  23   2         20.44         18.07        35.79 o                         
   7  23   2        577.81        381.11        47.23 o                         
   8  23   2       1580.29       1472.45        72.47 o                         
  -8  24   2        341.35        217.84        45.71 o                         
  -7  24   2        302.59        259.37        44.09 o                         
  -6  24   2        439.16        318.12        43.75 o                         
  -5  24   2         58.62         55.50        37.71 o                         
  -4  24   2          8.38         77.15        33.66 o                         
  -3  24   2          2.55         29.38        27.48 o                         
  -2  24   2        216.98        265.86        35.18 o                         
  -1  24   2        148.16        223.07        34.13 o                         
   0  24   2         30.18        146.39        31.92 o                         
   1  24   2        126.67        165.31        30.75 o                         
   2  24   2        646.50        699.79        44.26 o                         
   3  24   2        914.51        979.46        76.69 o                         
   4  24   2        836.93        791.74        49.86 o                         
   5  24   2        475.49        436.41        45.00 o                         
   6  24   2        541.23        426.65        52.48 o                         
   7  24   2        295.42        238.49        45.65 o                         
  -7  25   2       1577.74       1411.09        72.14 o                         
  -6  25   2       2874.62       2784.15        90.28 o                         
  -5  25   2       3973.17       4110.46       100.46 o                         
  -4  25   2       6468.82       6500.79       123.60 o                         
  -3  25   2       8042.44       8199.62       143.39 o                         
  -2  25   2       8698.18       8705.82       197.98 o                         
  -1  25   2       8755.61       8678.17       158.76 o                         
   0  25   2       7871.78       7860.31       146.94 o                         
   1  25   2       6041.96       6197.28       124.78 o                         
   2  25   2       2635.33       2795.87        72.43 o                         
   3  25   2       1088.34       1142.18        57.76 o                         
   4  25   2        277.12        198.53        40.25 o                         
   5  25   2          9.83         -6.51        37.10 o                         
   6  25   2         62.70         53.09        38.30 o                         
   7  25   2        368.43        251.36        99.45 o                         
  -7  26   2          9.04        -24.70        71.42 o                         
  -6  26   2          7.78          9.63        49.64 o                         
  -5  26   2        208.03        159.48        39.04 o                         
  -4  26   2        234.60        240.55        41.49 o                         
  -3  26   2        158.83        191.09        36.77 o                         
  -2  26   2        111.26        125.26        38.06 o                         
  -1  26   2         52.59        138.26        34.89 o                         
   0  26   2        199.95        185.01        35.08 o                         
   1  26   2        130.78        153.84        35.80 o                         
   2  26   2        316.59        259.56        48.47 o                         
   3  26   2         92.30        125.99        35.96 o                         
   4  26   2          3.21         -1.94        34.58 o                         
   5  26   2         11.06         -9.69        37.44 o                         
   6  26   2         11.19         -1.56        51.42 o                         
  -6  27   2       2823.09       2775.03       213.49 o                         
  -5  27   2       3081.96       3084.69        90.65 o                         
  -4  27   2       4552.27       4572.14       107.90 o                         
  -3  27   2       5838.92       5695.77       143.36 o                         
  -2  27   2       5751.06       5654.93       119.90 o                         
  -1  27   2       5086.54       5213.14       113.30 o                         
   0  27   2       5467.67       5546.79       127.63 o                         
   1  27   2       4531.83       4428.73       102.40 o                         
   2  27   2       3745.62       3669.52       133.69 o                         
   3  27   2       1859.69       1877.82        69.60 o                         
   4  27   2        657.78        466.50        47.25 o                         
   5  27   2         17.95        -22.94        52.16 o                         
  -5  28   2        186.11        131.10        72.88 o                         
  -4  28   2        141.77        172.19        43.04 o                         
  -3  28   2        101.03         80.44        39.18 o                         
  -2  28   2          2.53         34.94        34.11 o                         
  -1  28   2        102.71        113.02        34.90 o                         
   0  28   2        223.07        188.31        37.15 o                         
   1  28   2        498.24        373.86        51.24 o                         
   2  28   2        915.99        744.30        98.59 o                         
   3  28   2       1026.98       1017.06        64.18 o                         
   4  28   2        858.02        493.00        81.62 o                         
  -3  29   2       3079.41       2733.26       189.07 o                         
  -2  29   2       2967.32       2869.65        93.80 o                         
  -1  29   2       2093.52       2072.63        72.66 o                         
   0  29   2       2425.29       2350.73        76.53 o                         
   1  29   2       2386.14       2155.62        82.73 o                         
   2  29   2       1988.03       1989.02       158.47 o                         
 -14   1   3         33.38        -11.82        42.36 o                         
 -13   1   3       1245.37       1290.69        70.03 o                         
 -12   1   3       1441.27       1404.89        66.96 o                         
 -11   1   3       3478.49       3507.89        81.13 o                         
 -10   1   3       6711.11       6783.64       114.73 o                         
  -9   1   3      13565.12      13847.11       282.03 o                         
  -8   1   3      18054.10      17957.48       212.01 o                         
  -7   1   3      30055.22      28972.76       345.98 o                         
  -6   1   3      54926.69      54119.19       765.20 o                         
  -5   1   3      64396.20      63808.09       777.61 o                         
  -4   1   3      34916.27      34624.28       347.08 o                         
  -3   1   3      24410.96      24399.39       256.25 o                         
  -2   1   3       2980.82       2859.50        36.29 o                         
  -1   1   3       4732.60       4907.46        96.23 o                         
   0   1   3         13.34         80.74        11.20 o                         
   1   1   3        199.46        207.53         7.58 o                         
   2   1   3       2767.49       2988.22        36.38 o                         
   3   1   3       9174.30       9196.97       101.33 o                         
   4   1   3      16049.32      16145.61       174.16 o                         
   5   1   3      23817.56      23636.88       266.11 o                         
   6   1   3      33066.69      32949.46       390.20 o                         
   7   1   3      27532.15      27633.68       333.32 o                         
   8   1   3      25658.96      25282.42       356.46 o                         
   9   1   3      13006.25      12822.11       305.80 o                         
  10   1   3       7084.09       6876.14       142.64 o                         
  11   1   3       2229.33       2064.23        85.08 o                         
  12   1   3       1733.72       1622.16       102.22 o                         
  13   1   3       1075.31       1023.40        64.38 o                         
 -14   2   3        651.94        619.92        63.53 o                         
 -13   2   3        421.59        463.64        60.96 o                         
 -12   2   3        336.90        413.71        47.84 o                         
 -11   2   3        112.32        160.77        27.90 o                         
 -10   2   3        874.19        916.67        38.58 o                         
  -9   2   3       1620.03       1583.43        41.20 o                         
  -8   2   3       3751.84       3672.35        61.15 o                         
  -7   2   3        349.11        387.91        19.68 o                         
  -6   2   3         46.85         96.47        13.34 o                         
  -5   2   3       1803.66       1744.02        30.68 o                         
  -4   2   3       5975.31       5787.61        73.42 o                         
  -3   2   3       9191.71       9494.64       103.77 o                         
  -2   2   3      10701.70      11198.00       133.82 o                         
  -1   2   3       6837.24       7038.02       106.35 o                         
   0   2   3       3947.05       4067.64        50.11 o                         
   1   2   3        195.87        196.06         9.06 o                         
   2   2   3       2190.34       2292.46        27.90 o                         
   3   2   3       6530.24       6579.04        78.61 o                         
   4   2   3      15351.65      15580.73       168.57 o                         
   5   2   3       4908.14       5056.37        65.99 o                         
   6   2   3       3110.47       3113.44        46.78 o                         
   7   2   3         20.01         75.25        15.08 o                         
   8   2   3        606.13        696.10        31.04 o                         
   9   2   3       1250.09       1320.65        47.00 o                         
  10   2   3        702.29        707.64        50.09 o                         
  11   2   3        310.08        289.43        43.26 o                         
  12   2   3        605.72        582.26        80.85 o                         
  13   2   3        174.05        151.70        42.44 o                         
 -14   3   3          9.72         49.71        53.84 o                         
 -13   3   3        247.36        237.14        47.40 o                         
 -12   3   3       1370.42       1319.21        54.72 o                         
 -11   3   3       2819.79       2899.71        74.02 o                         
 -10   3   3       9800.49       9682.01       155.69 o                         
  -9   3   3      12658.89      12604.00       204.62 o                         
  -8   3   3      16391.11      16281.20       235.01 o                         
  -7   3   3      14394.44      14468.22       182.32 o                         
  -6   3   3      21581.95      21189.52       241.52 o                         
  -5   3   3      23190.59      22783.72       285.46 o                         
  -4   3   3      19016.23      18788.31       235.51 o                         
  -3   3   3      22245.93      22711.66       282.19 o                         
  -2   3   3      20495.77      20624.31       231.92 o                         
  -1   3   3       9684.03      10156.09       111.27 o                         
   0   3   3       1835.06       1788.15        25.32 o                         
   1   3   3        894.43        914.83        17.07 o                         
   2   3   3       5296.76       5342.79        58.33 o                         
   3   3   3      15585.05      15846.05       162.76 o                         
   4   3   3      16675.58      16676.11       189.72 o                         
   5   3   3      18178.12      18217.04       208.48 o                         
   6   3   3      11253.65      11416.43       137.37 o                         
   7   3   3      12612.66      12789.80       176.92 o                         
   8   3   3      10489.33      10524.14       153.98 o                         
   9   3   3      11718.37      11606.30       171.77 o                         
  10   3   3       6631.91       6452.70       145.32 o                         
  11   3   3       4551.70       4487.77       120.79 o                         
  12   3   3       1766.06       1719.23        71.53 o                         
  13   3   3        705.96        733.61        59.98 o                         
 -14   4   3       2243.84       2416.55        98.91 o                         
 -13   4   3       1986.95       1889.81       100.27 o                         
 -12   4   3       3589.40       3624.25        89.07 o                         
 -11   4   3       2000.14       2045.15        58.86 o                         
 -10   4   3       3582.85       3550.01        76.14 o                         
  -9   4   3       2253.09       2296.93        60.69 o                         
  -8   4   3       2709.42       2714.28        59.03 o                         
  -7   4   3          0.37         21.95        11.94 o                         
  -6   4   3        562.58        540.88        16.90 o                         
  -5   4   3       2718.75       2572.96        37.35 o                         
  -4   4   3       8223.10       8094.84       125.48 o                         
  -3   4   3      21787.33      22124.05       275.57 o                         
  -2   4   3      30288.04      30768.32       354.47 o                         
  -1   4   3      37002.76      37705.01       413.67 o                         
   0   4   3      31048.66      30501.79       335.71 o                         
   1   4   3      18174.60      18042.16       201.23 o                         
   2   4   3      21692.46      21942.17       243.92 o                         
   3   4   3      18788.27      19149.13       204.91 o                         
   4   4   3      19605.15      19805.55       213.28 o                         
   5   4   3       4359.91       4509.50        57.84 o                         
   6   4   3       2757.80       2674.57        42.70 o                         
   7   4   3         41.02         68.83        17.24 o                         
   8   4   3        119.50        176.03        22.87 o                         
   9   4   3       1222.59       1264.88        40.33 o                         
  10   4   3       1359.89       1461.07        63.46 o                         
  11   4   3       2207.63       2188.29        72.01 o                         
  12   4   3       2788.15       2821.88        88.69 o                         
  13   4   3       1544.25       1436.32       112.71 o                         
 -14   5   3          2.20         77.16        44.98 o                         
 -13   5   3        161.93        173.24        37.30 o                         
 -12   5   3       1250.83       1244.43        79.27 o                         
 -11   5   3       2617.68       2486.80        86.10 o                         
 -10   5   3       5293.01       5128.23       107.30 o                         
  -9   5   3       8487.18       8433.61       178.39 o                         
  -8   5   3       9528.48       9356.79       146.37 o                         
  -7   5   3       8773.54       8688.82       115.07 o                         
  -6   5   3       6759.62       6679.14        91.93 o                         
  -5   5   3       5773.22       5642.51        82.19 o                         
  -4   5   3       5440.66       5269.29        69.76 o                         
  -3   5   3      11331.87      11201.17       135.36 o                         
  -2   5   3      14078.21      13851.69       156.74 o                         
  -1   5   3      13037.88      13084.54       150.29 o                         
   0   5   3        797.71        921.42        17.79 o                         
   1   5   3       5064.71       5653.34        65.15 o                         
   2   5   3       5696.38       5704.80        69.97 o                         
   3   5   3       8146.07       8197.10        93.18 o                         
   4   5   3      10014.93       9925.61       112.62 o                         
   5   5   3       9899.82       9939.03       114.61 o                         
   6   5   3       4468.80       4641.26        66.03 o                         
   7   5   3       4623.54       4575.31        72.88 o                         
   8   5   3       3735.59       3798.61        67.08 o                         
   9   5   3       3416.45       3430.61        68.88 o                         
  10   5   3       2820.50       2809.10        64.20 o                         
  11   5   3       3381.66       3284.64       111.68 o                         
  12   5   3       1613.24       1662.29        80.25 o                         
  13   5   3        337.60        283.61        59.08 o                         
 -14   6   3       4080.31       4184.54       148.30 o                         
 -13   6   3       5616.01       5568.90       127.81 o                         
 -12   6   3       6745.65       6656.09       137.09 o                         
 -11   6   3       4965.48       4783.72        97.97 o                         
 -10   6   3       3561.15       3539.37        99.38 o                         
  -9   6   3       1945.28       1985.71        90.50 o                         
  -8   6   3       1153.83       1196.13        62.80 o                         
  -7   6   3         84.46        141.99        16.58 o                         
  -6   6   3       1372.68       1359.63        38.47 o                         
  -5   6   3       1612.33       1591.02        34.16 o                         
  -4   6   3       6849.79       6693.15        86.94 o                         
  -3   6   3      11828.64      11238.78       124.22 o                         
  -2   6   3      30590.38      29780.16       329.75 o                         
  -1   6   3      46805.30      46647.22       488.85 o                         
   0   6   3      51932.48      50936.82       557.95 o                         
   1   6   3      60156.45      60133.37       625.32 o                         
   2   6   3      33555.95      33331.51       350.99 o                         
   3   6   3      24549.74      24230.51       258.73 o                         
   4   6   3      12897.96      13049.53       153.29 o                         
   5   6   3       4505.77       4730.43        61.51 o                         
   6   6   3       3476.59       3429.02        53.58 o                         
   7   6   3        237.90        296.82        20.19 o                         
   8   6   3          2.73          6.14        17.53 o                         
   9   6   3        494.09        538.39        32.91 o                         
  10   6   3       1056.15       1125.70        47.93 o                         
  11   6   3       2485.88       2356.39       104.27 o                         
  12   6   3       3959.69       4048.52       121.36 o                         
  13   6   3       3964.10       4025.02       236.06 o                         
 -14   7   3          1.22         90.55        41.33 o                         
 -13   7   3         43.31         33.04        39.63 o                         
 -12   7   3         73.81         81.25        31.75 o                         
 -11   7   3        487.93        517.99        39.24 o                         
 -10   7   3        863.07        923.30        44.74 o                         
  -9   7   3       1832.00       1928.96        53.38 o                         
  -8   7   3       1489.40       1568.85        45.06 o                         
  -7   7   3       2100.29       2085.48        48.70 o                         
  -6   7   3        294.57        308.65        17.75 o                         
  -5   7   3        856.87        844.36        24.99 o                         
  -4   7   3        262.41        266.92        12.30 o                         
  -3   7   3        629.53        560.52        15.23 o                         
  -2   7   3       2879.12       2865.56        40.41 o                         
  -1   7   3        283.98        332.71        13.68 o                         
   0   7   3         99.09        175.99        20.17 o                         
   1   7   3        737.15        810.21        17.97 o                         
   2   7   3         51.51         93.11         8.58 o                         
   3   7   3         17.44         86.36        15.18 o                         
   4   7   3       3206.28       3334.78        46.54 o                         
   5   7   3        993.74       1065.15        28.55 o                         
   6   7   3        569.98        618.47        24.88 o                         
   7   7   3        395.70        416.56        26.45 o                         
   8   7   3        679.35        700.72        36.00 o                         
   9   7   3        436.24        504.00        36.73 o                         
  10   7   3        497.08        544.75        41.46 o                         
  11   7   3        648.92        642.46        48.61 o                         
  12   7   3        443.33        473.95        57.16 o                         
  13   7   3          3.16         89.61       187.97 o                         
 -14   8   3       4363.64       4357.95       133.53 o                         
 -13   8   3       7690.22       7478.16       167.94 o                         
 -12   8   3       9363.33       9285.82       165.68 o                         
 -11   8   3       8549.99       8520.69       149.57 o                         
 -10   8   3       3954.03       4077.61        91.62 o                         
  -9   8   3       1825.27       1887.78        61.83 o                         
  -8   8   3         21.19         35.67        18.59 o                         
  -7   8   3        113.18        185.83        20.35 o                         
  -6   8   3       2832.29       2849.06        50.12 o                         
  -5   8   3       3390.99       3202.33        50.93 o                         
  -4   8   3       8908.05       8797.02       106.76 o                         
  -3   8   3      21452.81      20191.63       285.14 o                         
  -2   8   3      31331.28      30304.45       338.46 o                         
  -1   8   3      46240.21      45163.25       499.51 o                         
   0   8   3      56129.07      55466.91       756.71 o                         
   1   8   3      69351.33      69520.09       724.98 o                         
   2   8   3      52027.36      52032.32       521.81 o                         
   3   8   3      23123.55      23126.37       250.14 o                         
   4   8   3       7437.02       7518.11        91.19 o                         
   5   8   3       3861.42       3877.29        64.35 o                         
   6   8   3       1134.96       1219.89        33.65 o                         
   7   8   3        381.65        422.31        27.55 o                         
   8   8   3          6.43          8.99        21.36 o                         
   9   8   3        284.12        337.93        34.04 o                         
  10   8   3       1401.16       1489.44        69.59 o                         
  11   8   3       3477.22       3515.47        88.00 o                         
  12   8   3       3864.76       3974.34       121.54 o                         
 -14   9   3         78.16       -136.61       136.61 o                         
 -13   9   3         10.12         82.31        37.56 o                         
 -12   9   3         34.65         49.34        39.26 o                         
 -11   9   3         73.03         85.28        30.95 o                         
 -10   9   3        282.97        379.79        36.29 o                         
  -9   9   3        210.49        304.24        30.43 o                         
  -8   9   3         96.57        124.49        25.76 o                         
  -7   9   3         23.87         57.32        19.72 o                         
  -6   9   3        227.65        278.13        26.68 o                         
  -5   9   3        199.97        227.22        13.63 o                         
  -4   9   3         35.31         59.88        11.27 o                         
  -3   9   3       4303.00       4453.83        64.54 o                         
  -2   9   3        370.80        361.65        15.99 o                         
  -1   9   3       4016.36       4163.78        64.66 o                         
   0   9   3        457.67        479.78        20.00 o                         
   1   9   3        231.39        351.62        17.92 o                         
   2   9   3       2246.93       2299.43        36.30 o                         
   3   9   3       1000.66       1132.26        25.48 o                         
   4   9   3        209.13        259.68        21.54 o                         
   5   9   3         65.27         88.99        15.84 o                         
   6   9   3        127.29        155.59        20.57 o                         
   7   9   3          4.40          4.60        17.98 o                         
   8   9   3         23.01         16.83        22.07 o                         
   9   9   3        300.31        355.74        36.55 o                         
  10   9   3        447.11        456.49        40.87 o                         
  11   9   3        255.75        298.20        39.84 o                         
  12   9   3         86.01         54.84        37.76 o                         
 -14  10   3       3570.02       3928.85       348.62 o                         
 -13  10   3       5402.96       5342.89       136.35 o                         
 -12  10   3       5947.20       6037.17       163.40 o                         
 -11  10   3       5897.48       5863.14       135.31 o                         
 -10  10   3       3787.49       3684.09        96.29 o                         
  -9  10   3       1563.06       1691.78        52.22 o                         
  -8  10   3        534.32        551.25        32.78 o                         
  -7  10   3         47.52         67.41        26.95 o                         
  -6  10   3       1041.96       1056.26        30.89 o                         
  -5  10   3       4994.59       4963.58        70.78 o                         
  -4  10   3      12069.14      11621.96       143.17 o                         
  -3  10   3      21512.12      21029.91       243.12 o                         
  -2  10   3      30168.20      29096.77       329.29 o                         
  -1  10   3      22603.62      21859.36       266.10 o                         
   0  10   3      22938.90      22280.18       257.31 o                         
   1  10   3      40896.10      40451.29       500.13 o                         
   2  10   3      32147.34      32321.94       348.07 o                         
   3  10   3      18187.65      17893.70       200.59 o                         
   4  10   3       8737.64       8900.81       108.80 o                         
   5  10   3       6390.81       6328.21        94.46 o                         
   6  10   3       2592.35       2566.69        56.47 o                         
   7  10   3        211.13        224.69        25.45 o                         
   8  10   3         10.25         62.24        23.67 o                         
   9  10   3        438.05        442.99        38.82 o                         
  10  10   3       2326.82       2305.60        70.32 o                         
  11  10   3       2763.02       2765.02        94.08 o                         
  12  10   3       2434.89       2298.25        83.31 o                         
 -13  11   3         21.51         56.77        35.40 o                         
 -12  11   3        294.31        244.21        41.01 o                         
 -11  11   3       1161.43       1194.20        58.58 o                         
 -10  11   3       2162.83       2196.85        73.54 o                         
  -9  11   3       4524.08       4526.92        99.32 o                         
  -8  11   3       4638.14       4646.12        98.47 o                         
  -7  11   3       3337.56       3384.95        67.43 o                         
  -6  11   3       1700.92       1701.75        36.47 o                         
  -5  11   3       2317.75       2250.40        43.75 o                         
  -4  11   3       2579.69       2505.97        43.84 o                         
  -3  11   3       7580.40       7392.14        97.94 o                         
  -2  11   3       1834.74       1768.20        34.55 o                         
  -1  11   3       5090.56       5146.58       100.60 o                         
   0  11   3         16.11         22.12        13.30 o                         
   1  11   3         46.85         78.70        17.67 o                         
   2  11   3       2782.28       2693.74        45.50 o                         
   3  11   3       4469.28       4535.63        64.82 o                         
   4  11   3       3280.06       3318.15        52.16 o                         
   5  11   3       4759.13       4626.93        75.82 o                         
   6  11   3       2630.66       2599.79        59.11 o                         
   7  11   3       1349.23       1305.75        44.21 o                         
   8  11   3       1295.49       1270.82        49.44 o                         
   9  11   3       1816.64       1822.56        61.33 o                         
  10  11   3       2268.76       2291.83        72.17 o                         
  11  11   3       1410.43       1370.41        62.09 o                         
  12  11   3        413.00        422.51        52.39 o                         
 -13  12   3       3005.41       2874.81        83.12 o                         
 -12  12   3       2654.46       2703.06        77.58 o                         
 -11  12   3       1712.29       1750.04        71.55 o                         
 -10  12   3       2055.02       2107.16        61.38 o                         
  -9  12   3       2200.64       2151.71        58.83 o                         
  -8  12   3       1505.49       1461.50        46.96 o                         
  -7  12   3        121.77        121.53        21.47 o                         
  -6  12   3        816.56        817.36        29.49 o                         
  -5  12   3       5789.05       5728.89        89.95 o                         
  -4  12   3       9122.11       8924.21       116.27 o                         
  -3  12   3      20631.41      20440.66       241.36 o                         
  -2  12   3      19856.05      19564.51       220.26 o                         
  -1  12   3      13802.09      13410.11       171.55 o                         
   0  12   3      13029.54      12812.94       210.73 o                         
   1  12   3      11793.00      11207.62       150.86 o                         
   2  12   3      14311.08      13988.83       164.37 o                         
   3  12   3       7175.33       7235.38        94.54 o                         
   4  12   3       8594.59       8685.49       116.34 o                         
   5  12   3       9835.47       9642.84       139.29 o                         
   6  12   3       2063.93       2017.55        48.39 o                         
   7  12   3         42.64         23.14        23.71 o                         
   8  12   3        575.29        509.67        37.26 o                         
   9  12   3        749.79        751.80        62.78 o                         
  10  12   3       1761.26       1710.41        77.05 o                         
  11  12   3       1695.03       1603.11        81.32 o                         
  12  12   3       1147.73       1129.94        63.60 o                         
 -13  13   3        498.44        436.51        45.57 o                         
 -12  13   3       1212.90       1215.92        58.01 o                         
 -11  13   3       1711.75       1854.33        65.62 o                         
 -10  13   3       2861.53       2921.40        73.60 o                         
  -9  13   3       4340.25       4336.16        92.14 o                         
  -8  13   3      10776.81      10763.29       171.29 o                         
  -7  13   3      11152.49      10961.31       220.46 o                         
  -6  13   3      11509.21      11430.52       156.60 o                         
  -5  13   3       9321.23       9186.51       129.80 o                         
  -4  13   3       8955.22       8970.85       127.09 o                         
  -3  13   3       4495.73       4511.94        70.96 o                         
  -2  13   3       3814.63       3707.38        58.93 o                         
  -1  13   3        485.24        526.44        24.84 o                         
   0  13   3         19.76         37.78        15.76 o                         
   1  13   3       1709.88       1669.45        39.82 o                         
   2  13   3        705.00        624.39        25.03 o                         
   3  13   3       1651.59       1617.45        37.07 o                         
   4  13   3       4209.98       4261.36        69.67 o                         
   5  13   3       8877.05       8727.30       127.85 o                         
   6  13   3       9901.49       9772.12       141.50 o                         
   7  13   3       9212.94       8876.09       133.53 o                         
   8  13   3       5676.11       5519.58       101.68 o                         
   9  13   3       3715.42       3662.11        91.55 o                         
  10  13   3       2293.70       2311.47        78.64 o                         
  11  13   3       1905.10       1867.87        65.18 o                         
  12  13   3        902.85        874.20       104.37 o                         
 -13  14   3       1352.04       1293.95       209.83 o                         
 -12  14   3        874.95        811.27        76.57 o                         
 -11  14   3        972.05        970.15        54.93 o                         
 -10  14   3        671.18        698.53        44.97 o                         
  -9  14   3       1216.45       1192.33        48.96 o                         
  -8  14   3        372.39        384.12        33.34 o                         
  -7  14   3          8.28         37.02        21.37 o                         
  -6  14   3        366.41        446.74        29.38 o                         
  -5  14   3        979.02        951.49        34.98 o                         
  -4  14   3       2699.36       2660.15        56.19 o                         
  -3  14   3       6344.12       6359.70        96.43 o                         
  -2  14   3       9816.15       9403.44       118.45 o                         
  -1  14   3       5057.57       5112.29        81.95 o                         
   0  14   3       5611.28       5831.44        81.20 o                         
   1  14   3       5928.30       6040.48        89.25 o                         
   2  14   3       4841.45       4878.27        73.55 o                         
   3  14   3       3010.84       3072.32        64.30 o                         
   4  14   3       2659.69       2659.92        58.20 o                         
   5  14   3       3046.09       2940.24        62.38 o                         
   6  14   3        443.41        470.52        39.44 o                         
   7  14   3          4.64         -4.23        23.86 o                         
   8  14   3         34.09         12.02        24.52 o                         
   9  14   3         38.27          5.13        28.17 o                         
  10  14   3        661.87        597.54        48.97 o                         
  11  14   3       1093.98        988.61        74.75 o                         
 -12  15   3       1123.49       1150.39        59.94 o                         
 -11  15   3       2709.24       2676.21        81.91 o                         
 -10  15   3       3673.01       3832.90        88.85 o                         
  -9  15   3       6902.29       7085.41       128.59 o                         
  -8  15   3      10964.49      10816.16       174.91 o                         
  -7  15   3      13777.64      13742.88       201.07 o                         
  -6  15   3      17147.92      16976.30       239.10 o                         
  -5  15   3      14820.87      14893.89       199.71 o                         
  -4  15   3      14799.67      14566.76       195.86 o                         
  -3  15   3       4759.46       4563.96       101.38 o                         
  -2  15   3       2794.63       2853.08        73.29 o                         
  -1  15   3        487.38        584.06        36.93 o                         
   0  15   3         11.18         41.28        16.79 o                         
   1  15   3        729.79        807.18        31.69 o                         
   2  15   3        825.89        809.67        31.39 o                         
   3  15   3       2528.10       2511.96        61.89 o                         
   4  15   3       6849.07       6849.96       109.76 o                         
   5  15   3       9506.13       9630.83       142.43 o                         
   6  15   3      10524.30      10585.82       163.19 o                         
   7  15   3       9756.76       9894.93       156.75 o                         
   8  15   3      10669.13      10350.82       164.67 o                         
   9  15   3       5581.45       5379.71       118.85 o                         
  10  15   3       4178.88       4095.84       102.27 o                         
  11  15   3       2120.40       2011.56        77.31 o                         
 -12  16   3        189.18         90.98        39.66 o                         
 -11  16   3         96.20         64.30        36.66 o                         
 -10  16   3         21.96          8.39        30.42 o                         
  -9  16   3        451.06        481.68        40.93 o                         
  -8  16   3         13.23         24.84        26.89 o                         
  -7  16   3         27.86         43.52        25.25 o                         
  -6  16   3        130.76        166.97        28.17 o                         
  -5  16   3         43.60         60.73        23.14 o                         
  -4  16   3         38.58         41.16        22.43 o                         
  -3  16   3        395.75        379.15        29.45 o                         
  -2  16   3        481.30        462.18        30.02 o                         
  -1  16   3        755.70        771.65        28.96 o                         
   0  16   3       1336.43       1390.33        36.14 o                         
   1  16   3       1153.37       1196.09        36.64 o                         
   2  16   3        431.15        515.99        32.61 o                         
   3  16   3        187.51        258.53        27.58 o                         
   4  16   3        195.40        201.72        29.27 o                         
   5  16   3        586.45        676.32        39.56 o                         
   6  16   3          4.32          9.44        24.70 o                         
   7  16   3          1.32         35.79        26.32 o                         
   8  16   3          9.64         44.48        29.31 o                         
   9  16   3         17.22         20.10        31.22 o                         
  10  16   3          4.45        -13.63        37.32 o                         
  11  16   3        202.90         46.71       157.92 o                         
 -12  17   3       1256.83       1005.23       308.73 o                         
 -11  17   3       3167.46       3368.47        96.69 o                         
 -10  17   3       5099.82       5281.37       111.75 o                         
  -9  17   3       7665.77       7778.08       142.14 o                         
  -8  17   3       9302.01       9384.12       160.76 o                         
  -7  17   3      13630.97      13709.19       204.77 o                         
  -6  17   3      15604.05      15436.46       224.18 o                         
  -5  17   3      17911.58      17610.32       234.41 o                         
  -4  17   3      12345.39      12047.94       170.33 o                         
  -3  17   3       5625.81       5695.60        95.34 o                         
  -2  17   3       3337.62       3348.15        62.04 o                         
  -1  17   3        589.21        635.04        30.49 o                         
   0  17   3          2.60         18.22        17.34 o                         
   1  17   3        850.97        899.78        33.90 o                         
   2  17   3       1961.76       2090.89        52.40 o                         
   3  17   3       3681.81       3811.06        74.76 o                         
   4  17   3       9322.20       9525.60       153.61 o                         
   5  17   3       8187.60       8412.29       134.17 o                         
   6  17   3       9291.41       9461.69       154.93 o                         
   7  17   3       9991.71      10227.69       166.10 o                         
   8  17   3      10493.40      10807.48       175.75 o                         
   9  17   3       6495.27       6539.63       150.44 o                         
  10  17   3       3753.80       3734.01       132.27 o                         
 -11  18   3         20.48         13.55        39.71 o                         
 -10  18   3         91.54        113.52        36.91 o                         
  -9  18   3          1.79         21.77        31.52 o                         
  -8  18   3         23.46         27.69        30.72 o                         
  -7  18   3        228.45        255.21        34.86 o                         
  -6  18   3          2.32         14.41        27.15 o                         
  -5  18   3        510.39        512.48        36.99 o                         
  -4  18   3        959.80        923.06        48.85 o                         
  -3  18   3        601.93        624.35        35.67 o                         
  -2  18   3        844.58        863.64        34.84 o                         
  -1  18   3        381.14        440.48        28.48 o                         
   0  18   3         23.01         43.37        18.45 o                         
   1  18   3         32.03         50.55        20.84 o                         
   2  18   3        279.52        289.89        28.55 o                         
   3  18   3        239.77        248.43        30.12 o                         
   4  18   3        424.65        439.73        39.96 o                         
   5  18   3        235.78        206.14        35.27 o                         
   6  18   3        318.47        314.03        38.73 o                         
   7  18   3        101.27        166.26        38.27 o                         
   8  18   3          3.05         53.80        35.47 o                         
   9  18   3         66.56         75.45        40.00 o                         
  10  18   3        168.12         95.83        51.57 o                         
 -11  19   3       2106.15       2010.46        79.54 o                         
 -10  19   3       4993.45       5285.28       117.40 o                         
  -9  19   3       6159.98       6062.89       124.54 o                         
  -8  19   3       6172.51       6260.68       125.48 o                         
  -7  19   3       7959.19       7804.46       144.45 o                         
  -6  19   3      10188.98       9989.38       162.78 o                         
  -5  19   3       9505.19       9343.70       143.40 o                         
  -4  19   3       7370.11       7354.82       118.11 o                         
  -3  19   3       4585.68       4767.38        85.51 o                         
  -2  19   3       5342.46       5607.28       122.42 o                         
  -1  19   3       1742.91       1836.30        44.84 o                         
   0  19   3        256.85        300.19        25.73 o                         
   1  19   3        349.56        330.14        28.03 o                         
   2  19   3       1558.97       1608.37        47.80 o                         
   3  19   3       4576.27       4612.12        85.65 o                         
   4  19   3       6434.41       6499.71       171.28 o                         
   5  19   3       6847.37       6902.18       127.35 o                         
   6  19   3       5324.33       5351.66       115.47 o                         
   7  19   3       7414.78       7637.53       147.50 o                         
   8  19   3       5985.20       6089.95       129.32 o                         
   9  19   3       5163.46       5049.95       127.54 o                         
  10  19   3       2435.31       2432.72       217.48 o                         
 -10  20   3        428.26        375.52        49.65 o                         
  -9  20   3        266.22        247.50        59.95 o                         
  -8  20   3         60.17         16.40        35.18 o                         
  -7  20   3          6.97          6.29        33.76 o                         
  -6  20   3        340.22        361.69        40.17 o                         
  -5  20   3       1624.92       1586.81        54.83 o                         
  -4  20   3       1966.22       2028.30        56.90 o                         
  -3  20   3       2455.88       2454.66        59.39 o                         
  -2  20   3       4321.83       4518.75       104.42 o                         
  -1  20   3       5156.06       5371.80        97.98 o                         
   0  20   3       3470.62       3606.63        68.00 o                         
   1  20   3       2510.19       2604.41        58.24 o                         
   2  20   3       2004.85       2101.59        54.38 o                         
   3  20   3       2088.99       2132.89        57.18 o                         
   4  20   3       1516.35       1522.95        62.43 o                         
   5  20   3       1447.34       1442.34        61.92 o                         
   6  20   3        337.54        319.77        44.31 o                         
   7  20   3         12.37         23.72        38.16 o                         
   8  20   3         50.49         37.67        39.94 o                         
   9  20   3        147.18        130.27        56.86 o                         
 -10  21   3       3504.20       3489.53       125.56 o                         
  -9  21   3       4892.19       4722.71       112.78 o                         
  -8  21   3       3714.83       3553.54        94.91 o                         
  -7  21   3       3977.85       3931.26       121.69 o                         
  -6  21   3       5015.01       4880.67       102.36 o                         
  -5  21   3       4681.24       4715.23        97.05 o                         
  -4  21   3       3376.84       3439.88        74.15 o                         
  -3  21   3       3537.53       3696.34        74.08 o                         
  -2  21   3       3831.48       3859.99        74.10 o                         
  -1  21   3       1276.22       1309.13        43.61 o                         
   0  21   3        152.78        209.30        28.43 o                         
   1  21   3         93.81         95.32        26.45 o                         
   2  21   3       1278.77       1317.00        48.04 o                         
   3  21   3       3914.41       3945.37        88.90 o                         
   4  21   3       5445.46       5548.05       113.28 o                         
   5  21   3       4234.00       4251.33        99.60 o                         
   6  21   3       2873.89       2750.10        83.81 o                         
   7  21   3       3010.83       2933.90        98.22 o                         
   8  21   3       2905.53       2799.23        99.77 o                         
   9  21   3       3192.79       2875.33       254.64 o                         
  -9  22   3        563.49        434.44        52.63 o                         
  -8  22   3          8.98         -1.91        42.62 o                         
  -7  22   3        120.84        109.55        40.00 o                         
  -6  22   3        623.06        580.31        46.33 o                         
  -5  22   3        949.28        986.08        52.00 o                         
  -4  22   3       1447.49       1499.79        52.01 o                         
  -3  22   3       2919.60       3030.11        67.26 o                         
  -2  22   3       5342.69       5503.25        93.27 o                         
  -1  22   3       8130.41       8287.09       131.55 o                         
   0  22   3       8230.10       8358.95       151.45 o                         
   1  22   3       8493.74       8550.41       147.67 o                         
   2  22   3       6370.17       6438.84       109.91 o                         
   3  22   3       5427.41       5543.23       110.01 o                         
   4  22   3       2314.72       2413.31        72.90 o                         
   5  22   3       1481.24       1438.62        63.13 o                         
   6  22   3        156.06        140.43        40.57 o                         
   7  22   3         96.59         77.46        41.56 o                         
   8  22   3          0.48        -47.82        47.82 o                         
  -9  23   3       1117.22       1070.31        78.25 o                         
  -8  23   3        821.26        737.60        57.49 o                         
  -7  23   3       1677.40       1512.06        86.52 o                         
  -6  23   3       2074.22       2057.27        68.27 o                         
  -5  23   3       1844.09       1792.94        61.86 o                         
  -4  23   3        826.13        774.46        43.40 o                         
  -3  23   3       1420.33       1427.54        49.87 o                         
  -2  23   3       1543.29       1666.83        56.84 o                         
  -1  23   3        402.12        468.43        39.99 o                         
   0  23   3          2.53         94.31        29.50 o                         
   1  23   3          8.03        108.74        29.23 o                         
   2  23   3        215.03        246.92        34.42 o                         
   3  23   3        332.46        330.22        38.50 o                         
   4  23   3       1247.47       1196.01        57.62 o                         
   5  23   3       1081.62       1036.57        72.76 o                         
   6  23   3       1776.20       1727.83        78.98 o                         
   7  23   3       1283.45       1170.42        74.63 o                         
   8  23   3       1370.93       1103.79       197.81 o                         
  -8  24   3         80.30          2.24        39.75 o                         
  -7  24   3         69.32         16.64        43.24 o                         
  -6  24   3        581.98        550.15        49.18 o                         
  -5  24   3       1128.00       1106.30        57.23 o                         
  -4  24   3       2150.34       2260.90        65.17 o                         
  -3  24   3       4504.92       4714.44        92.20 o                         
  -2  24   3       6435.92       6656.75       121.62 o                         
  -1  24   3       8868.94       9098.23       164.01 o                         
   0  24   3      11794.75      11922.65       221.44 o                         
   1  24   3      10076.43      10227.71       180.27 o                         
   2  24   3       8126.23       8500.78       145.48 o                         
   3  24   3       5691.50       5695.50       121.49 o                         
   4  24   3       3160.93       3106.31        88.30 o                         
   5  24   3       1882.28       1886.92        69.75 o                         
   6  24   3        347.09        213.75        49.31 o                         
   7  24   3        128.51          6.74        57.50 o                         
  -8  25   3         26.83          7.65       101.64 o                         
  -7  25   3         77.81         36.39        39.79 o                         
  -6  25   3        440.16        311.21        43.59 o                         
  -5  25   3        170.49         93.17        35.91 o                         
  -4  25   3         79.01         37.47        32.01 o                         
  -3  25   3         99.78        125.35        34.45 o                         
  -2  25   3        113.53        136.17        34.45 o                         
  -1  25   3          0.28         74.32        31.79 o                         
   0  25   3         93.24        143.17        32.65 o                         
   1  25   3          9.08        107.83        32.85 o                         
   2  25   3         47.97         90.06        33.87 o                         
   3  25   3          6.86         12.11        34.29 o                         
   4  25   3         10.52         14.53        35.41 o                         
   5  25   3        124.74        100.62        44.79 o                         
   6  25   3        167.23         35.32        45.71 o                         
  -7  26   3          8.47        -20.10        69.86 o                         
  -6  26   3        159.96         95.23        39.19 o                         
  -5  26   3        917.13        814.52        52.39 o                         
  -4  26   3       2582.90       2756.71        82.77 o                         
  -3  26   3       4932.33       5119.58       106.10 o                         
  -2  26   3       5991.52       5985.46       124.57 o                         
  -1  26   3       6785.70       6774.38       134.23 o                         
   0  26   3       9514.46       9375.74       185.40 o                         
   1  26   3       8608.53       8284.62       168.70 o                         
   2  26   3       7169.48       7095.88       170.07 o                         
   3  26   3       4851.26       4818.08       110.68 o                         
   4  26   3       3464.12       3306.13       104.06 o                         
   5  26   3       1630.94       1502.10        79.78 o                         
  -6  27   3        164.74        102.13        58.88 o                         
  -5  27   3        122.71         58.47        40.08 o                         
  -4  27   3        211.87        177.34        50.42 o                         
  -3  27   3        204.18        180.50        39.51 o                         
  -2  27   3        192.24        169.58        36.51 o                         
  -1  27   3        120.11        162.64        36.11 o                         
   0  27   3         58.70        116.35        34.39 o                         
   1  27   3          6.35         73.68        33.84 o                         
   2  27   3        329.05        350.68        53.35 o                         
   3  27   3        310.38        262.87        46.87 o                         
   4  27   3        218.06        116.64        57.84 o                         
  -5  28   3        537.55        332.74        85.19 o                         
  -4  28   3       2048.89       2142.47        92.70 o                         
  -3  28   3       4525.17       4475.39       116.97 o                         
  -2  28   3       4103.59       3979.24       109.56 o                         
  -1  28   3       3716.49       3675.57        93.96 o                         
   0  28   3       4647.68       4463.13       126.18 o                         
   1  28   3       4650.25       4759.93       178.41 o                         
   2  28   3       4825.88       4471.59       131.60 o                         
   3  28   3       3258.24       3026.15       221.85 o                         
  -2  29   3        728.80        495.07       134.42 o                         
  -1  29   3         14.88         11.11        56.87 o                         
   0  29   3         42.64         80.17       111.63 o                         
 -14   0   4       1545.74       1498.51       112.68 o                         
 -13   0   4        103.31         97.36        98.36 o                         
 -12   0   4          5.11         -4.50        45.67 o                         
 -11   0   4        794.92        817.10        71.14 o                         
 -10   0   4       2930.23       2898.02        81.61 o                         
  -9   0   4       6971.40       6872.02       135.11 o                         
  -8   0   4       5435.56       5524.03       107.00 o                         
  -7   0   4      17167.77      16752.85       350.28 o                         
  -6   0   4      41012.38      39689.59       797.10 o                         
  -5   0   4      53785.19      53299.34       753.07 o                         
  -4   0   4      54589.96      53209.82       749.51 o                         
  -3   0   4      63246.45      63358.70       888.85 o                         
  -2   0   4      85603.34      84846.42      1777.27 o                         
  -1   0   4      39378.12      38221.43       769.28 o                         
   0   0   4       8858.09       8895.95       164.31 o                         
   1   0   4        944.89        885.71        21.98 o                         
   2   0   4        107.69        139.21        11.59 o                         
   3   0   4         99.63        133.93        16.89 o                         
   4   0   4       2264.09       2369.18        50.01 o                         
   5   0   4       2086.92       2221.05        49.65 o                         
   6   0   4       8225.09       8257.41       166.83 o                         
   7   0   4       8389.67       8607.32       178.17 o                         
   8   0   4      19201.52      19357.76       405.55 o                         
   9   0   4      13094.65      12780.24       389.28 o                         
  10   0   4      11356.15      11071.07       290.98 o                         
  11   0   4       6472.38       6094.01       220.16 o                         
  12   0   4       6288.17       6314.21       236.06 o                         
  13   0   4       2338.20       2066.61       166.12 o                         
 -14   1   4        241.67        304.07        53.32 o                         
 -13   1   4        500.60        611.47        57.81 o                         
 -12   1   4        218.91        220.72        40.39 o                         
 -11   1   4        353.29        400.36        34.03 o                         
 -10   1   4        235.02        289.71        25.69 o                         
  -9   1   4        393.04        434.70        24.26 o                         
  -8   1   4        167.73        268.50        18.92 o                         
  -7   1   4         14.43         41.47        12.35 o                         
  -6   1   4        240.80        263.90        14.46 o                         
  -5   1   4        291.43        299.94        11.09 o                         
  -4   1   4        116.17        156.33         8.48 o                         
  -3   1   4       1151.95       1196.10        18.52 o                         
  -2   1   4       3701.19       3717.30        49.43 o                         
  -1   1   4       6791.62       6942.84       179.13 o                         
   0   1   4       2289.96       2391.35        34.45 o                         
   1   1   4       1222.67       1204.55        18.06 o                         
   2   1   4        151.63        188.85         8.90 o                         
   3   1   4        445.08        479.89        13.45 o                         
   4   1   4        675.35        697.07        15.97 o                         
   5   1   4        281.48        314.22        13.65 o                         
   6   1   4        527.57        562.37        23.06 o                         
   7   1   4        150.06        236.06        20.17 o                         
   8   1   4        281.09        369.69        29.31 o                         
   9   1   4        144.61        218.57        32.62 o                         
  10   1   4          1.01        118.80        33.19 o                         
  11   1   4        112.81        245.34        43.38 o                         
  12   1   4        213.90        307.18        45.56 o                         
  13   1   4         64.49         41.28        61.75 o                         
 -14   2   4       1230.58       1348.34        76.01 o                         
 -13   2   4        224.61        263.66        47.18 o                         
 -12   2   4         13.89         22.25        33.84 o                         
 -11   2   4        418.38        444.42        35.45 o                         
 -10   2   4       4092.23       4157.74        82.17 o                         
  -9   2   4       4960.67       5100.90        89.65 o                         
  -8   2   4       7147.16       7208.60       101.54 o                         
  -7   2   4      15903.70      16079.09       220.96 o                         
  -6   2   4      37236.27      36754.91       454.80 o                         
  -5   2   4      47599.54      46223.04       534.23 o                         
  -4   2   4      40889.60      40628.41       406.92 o                         
  -3   2   4      32292.42      31886.20       370.71 o                         
  -2   2   4      52388.51      52589.63       592.80 o                         
  -1   2   4      14974.66      14438.69       246.44 o                         
   0   2   4      13177.24      13098.95       156.96 o                         
   1   2   4       1424.92       1409.28        20.42 o                         
   2   2   4        410.12        428.68        10.31 o                         
   3   2   4         54.92        105.38        12.10 o                         
   4   2   4       3638.87       3668.66        47.18 o                         
   5   2   4       2863.44       2920.91        43.67 o                         
   6   2   4       6583.96       6688.35        92.58 o                         
   7   2   4       9720.05       9681.50       139.24 o                         
   8   2   4      13659.06      13656.14       207.74 o                         
   9   2   4      11822.37      11636.85       206.57 o                         
  10   2   4       6737.42       6586.73       218.79 o                         
  11   2   4       5107.35       5088.87       129.19 o                         
  12   2   4       4640.91       4723.47       119.91 o                         
  13   2   4       2465.14       2408.68       183.60 o                         
 -14   3   4       1878.20       1923.01       107.08 o                         
 -13   3   4       3251.76       3308.35       106.75 o                         
 -12   3   4       3360.01       3450.57        85.44 o                         
 -11   3   4       2306.34       2297.54        64.27 o                         
 -10   3   4       1892.38       1888.73        55.54 o                         
  -9   3   4       3704.18       3610.65        71.74 o                         
  -8   3   4       2623.10       2591.15        50.61 o                         
  -7   3   4       1977.42       2074.27        39.28 o                         
  -6   3   4       4662.45       4703.36        74.15 o                         
  -5   3   4       2713.62       2692.41        43.01 o                         
  -4   3   4        819.60        900.08        20.44 o                         
  -3   3   4      14386.84      15126.52       181.02 o                         
  -2   3   4       9734.24      10154.34       109.70 o                         
  -1   3   4      24637.50      24497.21       350.93 o                         
   0   3   4      16274.84      16483.43       195.79 o                         
   1   3   4      10536.85      10340.25       113.15 o                         
   2   3   4       8786.85       9090.75        96.43 o                         
   3   3   4       6506.82       6513.36        72.07 o                         
   4   3   4       7259.39       7267.94        80.86 o                         
   5   3   4       6267.61       6222.08        79.95 o                         
   6   3   4       4737.93       4821.42        66.77 o                         
   7   3   4       3521.87       3546.71        64.85 o                         
   8   3   4       1484.79       1558.70        43.77 o                         
   9   3   4        346.99        401.87        35.18 o                         
  10   3   4          0.39         44.62        28.07 o                         
  11   3   4        774.26        821.92        55.16 o                         
  12   3   4        608.58        503.94        51.31 o                         
  13   3   4        319.50        202.18        92.89 o                         
 -14   4   4        398.92        440.83        57.67 o                         
 -13   4   4        646.39        734.33        67.04 o                         
 -12   4   4        221.99        238.25        39.43 o                         
 -11   4   4        109.18        148.02        27.99 o                         
 -10   4   4       1377.00       1315.85        47.76 o                         
  -9   4   4       4475.09       4477.30        84.58 o                         
  -8   4   4      10471.90      10219.68       143.74 o                         
  -7   4   4      11598.44      11600.04       140.73 o                         
  -6   4   4      20486.25      20249.93       243.07 o                         
  -5   4   4      16853.52      16594.23       246.87 o                         
  -4   4   4      17093.01      16642.86       227.70 o                         
  -3   4   4      15343.00      15345.25       173.60 o                         
  -2   4   4      25637.44      25465.63       268.74 o                         
  -1   4   4      24470.89      24279.98       271.80 o                         
   0   4   4      11248.50      11032.21       135.95 o                         
   1   4   4       8408.69       8349.19        93.42 o                         
   2   4   4       4897.30       5088.39        60.38 o                         
   3   4   4          3.39         47.47         8.37 o                         
   4   4   4       3420.14       3391.04        45.48 o                         
   5   4   4       7034.71       7001.60        84.59 o                         
   6   4   4       5145.02       5154.23        67.31 o                         
   7   4   4       6084.94       6152.10        91.43 o                         
   8   4   4       5629.89       5699.50        89.64 o                         
   9   4   4       5363.04       5348.11       100.49 o                         
  10   4   4       3389.84       3391.03        86.58 o                         
  11   4   4       4382.12       4543.66       109.37 o                         
  12   4   4       2799.54       2883.24       116.52 o                         
 -14   5   4       2853.40       2917.21       225.48 o                         
 -13   5   4       4984.72       5087.45       122.86 o                         
 -12   5   4       7274.14       7538.70       163.17 o                         
 -11   5   4       7272.79       7211.77       142.20 o                         
 -10   5   4       7626.91       7867.50       160.01 o                         
  -9   5   4      10106.60      10292.07       177.11 o                         
  -8   5   4       6934.51       6847.55       123.56 o                         
  -7   5   4       2056.61       2144.90        40.02 o                         
  -6   5   4       2058.45       2037.10        39.33 o                         
  -5   5   4        667.61        678.33        21.33 o                         
  -4   5   4         44.93         86.52        11.60 o                         
  -3   5   4       9843.54       9994.51       116.54 o                         
  -2   5   4      10038.56       9858.99       115.21 o                         
  -1   5   4      21338.67      21017.16       249.57 o                         
   0   5   4      23060.99      22496.51       254.04 o                         
   1   5   4      35451.94      35387.71       371.48 o                         
   2   5   4      23989.24      23773.02       265.82 o                         
   3   5   4      22808.59      22905.39       257.83 o                         
   4   5   4      16805.11      16926.00       185.55 o                         
   5   5   4      13552.05      13805.24       155.51 o                         
   6   5   4       7378.12       7506.93        97.96 o                         
   7   5   4       3882.51       3905.03        66.12 o                         
   8   5   4       1369.62       1407.39        39.69 o                         
   9   5   4        718.71        764.65        36.72 o                         
  10   5   4         14.26         33.61        27.76 o                         
  11   5   4        462.15        500.02        53.56 o                         
  12   5   4        604.78        721.53        63.05 o                         
 -14   6   4         80.23         96.53        43.91 o                         
 -13   6   4        136.43        205.62        39.71 o                         
 -12   6   4        312.65        358.06        38.93 o                         
 -11   6   4        166.77        222.36        35.74 o                         
 -10   6   4         83.42        107.62        35.02 o                         
  -9   6   4       2365.33       2491.51       104.10 o                         
  -8   6   4       5078.93       5057.50        99.01 o                         
  -7   6   4       5478.79       5424.41        86.21 o                         
  -6   6   4       2962.39       2909.73        55.09 o                         
  -5   6   4       6079.46       5815.66        73.91 o                         
  -4   6   4       2188.60       2194.68        32.81 o                         
  -3   6   4       5879.98       5837.80        72.44 o                         
  -2   6   4       3493.72       3568.08        47.78 o                         
  -1   6   4      10579.17      10532.98       124.80 o                         
   0   6   4       2161.17       1931.73        30.70 o                         
   1   6   4       6761.56       6706.33        78.46 o                         
   2   6   4       4022.58       4201.11        56.06 o                         
   3   6   4        799.59        821.91        19.87 o                         
   4   6   4       2447.09       2508.71        37.66 o                         
   5   6   4       3434.00       3501.27        49.69 o                         
   6   6   4       2190.81       2244.79        41.50 o                         
   7   6   4       1739.97       1786.44        42.02 o                         
   8   6   4       1235.28       1284.09        40.14 o                         
   9   6   4       1206.72       1244.82        43.04 o                         
  10   6   4       1317.88       1334.45        52.40 o                         
  11   6   4       1765.53       1737.20        78.29 o                         
  12   6   4       1188.74       1187.83        73.52 o                         
 -14   7   4       2688.47       2741.14        99.47 o                         
 -13   7   4       4988.29       5061.02       136.41 o                         
 -12   7   4       8472.07       8340.64       161.94 o                         
 -11   7   4      11783.40      11691.78       202.08 o                         
 -10   7   4      13357.61      13552.34       244.05 o                         
  -9   7   4      18880.04      18815.48       274.25 o                         
  -8   7   4       9254.26       9163.60       144.99 o                         
  -7   7   4       4128.11       4036.90        80.63 o                         
  -6   7   4        146.80        204.48        15.34 o                         
  -5   7   4         19.34         43.64         9.91 o                         
  -4   7   4        608.08        584.32        16.64 o                         
  -3   7   4       4644.56       4600.51        60.01 o                         
  -2   7   4       5257.69       5396.34        69.25 o                         
  -1   7   4      10230.25      10266.21       123.30 o                         
   0   7   4      23964.38      23213.65       262.19 o                         
   1   7   4      44288.12      43631.26       458.68 o                         
   2   7   4      47640.73      47432.03       476.09 o                         
   3   7   4      38103.21      38109.52       403.39 o                         
   4   7   4      27084.28      27599.13       297.06 o                         
   5   7   4      23179.02      23408.10       285.13 o                         
   6   7   4       7363.65       7606.88       107.98 o                         
   7   7   4       3711.02       3871.03        73.39 o                         
   8   7   4        933.15        962.95        40.84 o                         
   9   7   4       1021.52       1010.86        44.99 o                         
  10   7   4        129.48        136.91        31.14 o                         
  11   7   4        122.74         83.25        39.62 o                         
  12   7   4        398.87        295.62        51.84 o                         
 -14   8   4          7.38         57.41        40.04 o                         
 -13   8   4         19.78         45.17        53.70 o                         
 -12   8   4          5.19         28.10        30.23 o                         
 -11   8   4        111.97        131.07        48.86 o                         
 -10   8   4         95.33        128.78        28.02 o                         
  -9   8   4          6.58         34.46        22.60 o                         
  -8   8   4         34.37         36.05        19.44 o                         
  -7   8   4         15.94         34.32        14.18 o                         
  -6   8   4          7.40         39.82        12.46 o                         
  -5   8   4        836.83        813.33        20.60 o                         
  -4   8   4        681.40        703.04        23.34 o                         
  -3   8   4        277.97        290.31        17.18 o                         
  -2   8   4         15.05         54.24         9.34 o                         
  -1   8   4        632.63        689.15        20.31 o                         
   0   8   4         74.55        164.28        12.31 o                         
   1   8   4          1.56         42.38         9.14 o                         
   2   8   4        763.17        793.55        18.68 o                         
   3   8   4        201.09        244.16        13.28 o                         
   4   8   4        173.06        209.91        14.61 o                         
   5   8   4         72.27        158.53        17.45 o                         
   6   8   4         56.60         94.03        17.69 o                         
   7   8   4        163.50        234.86        30.40 o                         
   8   8   4        260.52        323.10        31.29 o                         
   9   8   4         98.61        117.77        28.62 o                         
  10   8   4        157.51        142.17        31.94 o                         
  11   8   4         62.40         27.65        34.05 o                         
  12   8   4         32.23         62.80        43.25 o                         
 -14   9   4       3085.72       2850.66       266.66 o                         
 -13   9   4       6102.15       5678.85       139.88 o                         
 -12   9   4       8446.99       8504.17       166.73 o                         
 -11   9   4       9947.86      10235.42       201.89 o                         
 -10   9   4       9434.40       9544.60       180.02 o                         
  -9   9   4      12491.58      12596.33       196.43 o                         
  -8   9   4      11808.87      11734.25       180.95 o                         
  -7   9   4       8304.70       8096.36       115.03 o                         
  -6   9   4       1561.22       1550.64        32.56 o                         
  -5   9   4         62.79         88.47        11.76 o                         
  -4   9   4       1029.32        977.43        36.29 o                         
  -3   9   4       3563.61       3492.49        56.29 o                         
  -2   9   4       6057.10       6096.06        80.09 o                         
  -1   9   4       6195.53       6047.95        75.97 o                         
   0   9   4      18849.72      18803.61       217.95 o                         
   1   9   4      40016.01      40594.65       431.01 o                         
   2   9   4      40142.53      40248.87       408.89 o                         
   3   9   4      28788.58      28591.11       295.08 o                         
   4   9   4      25615.10      26181.75       285.43 o                         
   5   9   4      24848.61      25170.44       308.45 o                         
   6   9   4      13256.32      13249.66       186.19 o                         
   7   9   4       5014.70       5200.07        90.61 o                         
   8   9   4       1587.86       1555.06        52.15 o                         
   9   9   4        571.22        589.86        42.85 o                         
  10   9   4         12.32          7.41        28.56 o                         
  11   9   4         36.34         43.48        32.88 o                         
  12   9   4        209.22        182.95        49.78 o                         
 -14  10   4         41.32       -142.07       142.07 o                         
 -13  10   4        115.79        153.21        39.04 o                         
 -12  10   4         39.73         91.87        33.79 o                         
 -11  10   4         25.55         24.77        30.54 o                         
 -10  10   4        363.11        425.93        39.42 o                         
  -9  10   4        787.37        828.15        44.52 o                         
  -8  10   4       1680.16       1648.76        51.50 o                         
  -7  10   4       3970.16       3908.50        67.21 o                         
  -6  10   4       3349.50       3303.38        57.61 o                         
  -5  10   4       2272.60       2263.52        41.76 o                         
  -4  10   4        509.23        506.12        20.39 o                         
  -3  10   4       1088.45       1094.43        25.39 o                         
  -2  10   4        527.06        603.08        20.80 o                         
  -1  10   4        802.60        821.85        24.26 o                         
   0  10   4        965.90        961.24        32.61 o                         
   1  10   4       2801.64       2790.09        47.50 o                         
   2  10   4         33.93         73.30        12.29 o                         
   3  10   4         14.66         43.67        11.64 o                         
   4  10   4       1984.94       1915.67        36.83 o                         
   5  10   4        751.26        782.13        30.30 o                         
   6  10   4       2295.63       2317.28        54.18 o                         
   7  10   4        610.01        635.23        34.36 o                         
   8  10   4        573.63        622.21        40.43 o                         
   9  10   4        231.24        306.06        36.06 o                         
  10  10   4        103.61        121.55        33.65 o                         
  11  10   4        179.76        125.65        36.59 o                         
  12  10   4        272.13        293.61        72.93 o                         
 -13  11   4       4552.33       4407.10       114.29 o                         
 -12  11   4       5979.40       6036.87       161.04 o                         
 -11  11   4       5616.74       5775.10       134.23 o                         
 -10  11   4       6478.78       6472.47       131.08 o                         
  -9  11   4       4996.05       4876.56       105.87 o                         
  -8  11   4       7605.60       7553.35       122.70 o                         
  -7  11   4       4209.43       4083.58        76.76 o                         
  -6  11   4       2251.97       2217.35        45.96 o                         
  -5  11   4        490.22        495.15        27.95 o                         
  -4  11   4          5.56         27.46        12.82 o                         
  -3  11   4       2177.01       2117.26        38.93 o                         
  -2  11   4       9114.30       9175.23       178.32 o                         
  -1  11   4      10112.69       9853.46       124.49 o                         
   0  11   4      15084.99      14903.89       227.18 o                         
   1  11   4      24033.18      24183.60       279.94 o                         
   2  11   4      23236.19      23889.88       264.24 o                         
   3  11   4      13187.39      13687.24       160.03 o                         
   4  11   4      15336.29      15588.39       189.97 o                         
   5  11   4      14280.30      14281.16       187.89 o                         
   6  11   4      11128.44      11196.25       154.64 o                         
   7  11   4       3961.49       3849.78        77.95 o                         
   8  11   4       2830.48       2690.96        71.56 o                         
   9  11   4        823.37        821.51        52.63 o                         
  10  11   4         17.96          1.02        29.98 o                         
  11  11   4        141.58        123.05        38.64 o                         
 -13  12   4        167.94        104.39        34.72 o                         
 -12  12   4         66.37         49.27        40.61 o                         
 -11  12   4         13.34         26.92        27.97 o                         
 -10  12   4        474.37        461.99        46.83 o                         
  -9  12   4       1807.00       1889.32        56.12 o                         
  -8  12   4       4459.68       4271.00        83.11 o                         
  -7  12   4       6055.65       6059.94       109.00 o                         
  -6  12   4       7491.08       7346.86       108.13 o                         
  -5  12   4       7892.05       7759.55       111.82 o                         
  -4  12   4       8923.94       8835.29       122.58 o                         
  -3  12   4       8528.25       8286.33       108.73 o                         
  -2  12   4       9251.60       9140.81       118.41 o                         
  -1  12   4       4923.46       5038.39        77.39 o                         
   0  12   4       4322.38       4446.44        72.38 o                         
   1  12   4       3362.47       3394.56        57.37 o                         
   2  12   4       2641.39       2698.50        47.89 o                         
   3  12   4         86.60        132.85        17.36 o                         
   4  12   4       1376.39       1382.44        36.61 o                         
   5  12   4       2512.73       2460.21        53.32 o                         
   6  12   4       2919.72       2969.44        63.32 o                         
   7  12   4       2647.45       2492.34        60.51 o                         
   8  12   4       2523.96       2460.61        63.22 o                         
   9  12   4       2353.45       2372.77        66.35 o                         
  10  12   4       2057.93       1971.49        62.97 o                         
  11  12   4       2329.32       2220.66       115.56 o                         
 -13  13   4       2567.90       2550.62       147.11 o                         
 -12  13   4       3051.35       2871.93        80.48 o                         
 -11  13   4       2624.61       2603.23        76.50 o                         
 -10  13   4       2781.58       2876.25        73.07 o                         
  -9  13   4       2003.65       1959.72        73.18 o                         
  -8  13   4       3569.74       3550.37        76.85 o                         
  -7  13   4       2759.22       2765.14        63.07 o                         
  -6  13   4       2513.97       2456.93        52.69 o                         
  -5  13   4       1892.18       1835.09        44.44 o                         
  -4  13   4        592.42        599.96        26.17 o                         
  -3  13   4        596.00        615.16        27.25 o                         
  -2  13   4       7208.13       7198.83       123.46 o                         
  -1  13   4       7205.39       7135.62       103.77 o                         
   0  13   4       9486.92       9425.63       130.90 o                         
   1  13   4       9333.07       9161.26       150.45 o                         
   2  13   4      10024.19      10239.59       128.11 o                         
   3  13   4       5347.16       5414.24        78.99 o                         
   4  13   4       7067.96       7058.90       108.29 o                         
   5  13   4       7208.23       7122.16       110.36 o                         
   6  13   4       7253.78       7056.99       111.08 o                         
   7  13   4       3328.00       3247.13        68.64 o                         
   8  13   4       2826.67       2812.34       109.36 o                         
   9  13   4        641.56        599.04        43.21 o                         
  10  13   4          0.24        -16.47        28.85 o                         
  11  13   4        297.19        206.84        50.40 o                         
 -13  14   4         59.35         19.31        65.11 o                         
 -12  14   4          9.96        -17.77        31.42 o                         
 -11  14   4        299.91        343.36        40.21 o                         
 -10  14   4        960.35        999.72        49.15 o                         
  -9  14   4       2574.08       2469.80        79.92 o                         
  -8  14   4       4476.90       4438.19       114.67 o                         
  -7  14   4       6182.32       6046.40       106.59 o                         
  -6  14   4       8872.68       8904.58       130.52 o                         
  -5  14   4      14554.11      14681.02       195.97 o                         
  -4  14   4      19889.38      20023.54       256.56 o                         
  -3  14   4      17598.76      17307.06       211.95 o                         
  -2  14   4      19135.15      18774.17       215.16 o                         
  -1  14   4       7610.58       7571.40       115.77 o                         
   0  14   4       3877.52       4042.76        92.10 o                         
   1  14   4        745.41        748.54        32.71 o                         
   2  14   4       1443.69       1397.52        41.35 o                         
   3  14   4          8.47         11.78        17.70 o                         
   4  14   4        585.51        643.41        39.83 o                         
   5  14   4       1687.86       1668.37        53.12 o                         
   6  14   4       1873.54       1928.30        53.03 o                         
   7  14   4       4271.40       4194.28        86.38 o                         
   8  14   4       5575.23       5448.86       123.47 o                         
   9  14   4       5909.77       5883.25       118.93 o                         
  10  14   4       5531.83       5383.48       128.73 o                         
  11  14   4       4336.19       4000.52       199.98 o                         
 -12  15   4        911.99        828.53        57.55 o                         
 -11  15   4        897.72        858.27        54.86 o                         
 -10  15   4        808.45        766.58        47.47 o                         
  -9  15   4        590.70        650.08        43.00 o                         
  -8  15   4        794.42        783.31        42.59 o                         
  -7  15   4        400.30        425.77        39.71 o                         
  -6  15   4        139.68        159.15        24.03 o                         
  -5  15   4        545.64        585.16        34.05 o                         
  -4  15   4          8.89         14.14        20.41 o                         
  -3  15   4         56.43         72.92        20.22 o                         
  -2  15   4       2538.28       2460.80        65.32 o                         
  -1  15   4       1343.49       1381.93        38.19 o                         
   0  15   4       1602.98       1711.07        46.63 o                         
   1  15   4       2287.04       2348.77        50.35 o                         
   2  15   4       2151.27       2071.35        52.64 o                         
   3  15   4       2107.40       2096.72        53.10 o                         
   4  15   4       1618.75       1566.78        56.57 o                         
   5  15   4       1284.45       1243.60        51.17 o                         
   6  15   4       1448.31       1456.27        70.39 o                         
   7  15   4        533.13        435.85        49.86 o                         
   8  15   4        434.67        452.17        55.92 o                         
   9  15   4        107.59         91.72        37.94 o                         
  10  15   4          2.07         56.26        38.98 o                         
  11  15   4         83.59       -126.77       185.79 o                         
 -12  16   4          2.50        -32.91        32.91 o                         
 -11  16   4        886.36        947.01        57.78 o                         
 -10  16   4        852.17        815.74        58.35 o                         
  -9  16   4       2468.10       2549.83        71.82 o                         
  -8  16   4       2902.76       2972.21        74.52 o                         
  -7  16   4       6068.75       5994.78       110.05 o                         
  -6  16   4      11178.39      10915.45       158.12 o                         
  -5  16   4      20037.40      20494.14       267.28 o                         
  -4  16   4      21773.98      21857.45       282.32 o                         
  -3  16   4      21820.73      21522.43       268.63 o                         
  -2  16   4      17309.57      17393.55       222.18 o                         
  -1  16   4      16054.54      16635.70       195.75 o                         
   0  16   4       4756.19       4865.96        78.56 o                         
   1  16   4       1638.02       1528.90        42.57 o                         
   2  16   4        608.43        638.81        36.44 o                         
   3  16   4          1.20        -12.96        21.79 o                         
   4  16   4        193.01        184.81        30.65 o                         
   5  16   4        943.17        901.88        45.19 o                         
   6  16   4       1981.53       2007.50        59.08 o                         
   7  16   4       5604.82       5530.75       112.21 o                         
   8  16   4       9386.71       9382.32       158.09 o                         
   9  16   4       7491.05       7423.80       160.72 o                         
  10  16   4       6730.99       6421.15       149.90 o                         
 -12  17   4          3.97         55.74        87.43 o                         
 -11  17   4         24.32          7.01        36.90 o                         
 -10  17   4        227.25        230.46        38.56 o                         
  -9  17   4        370.92        426.86        41.91 o                         
  -8  17   4         26.78         25.93        28.43 o                         
  -7  17   4        122.82        154.52        31.15 o                         
  -6  17   4        397.66        394.17        40.67 o                         
  -5  17   4          4.85         17.03        24.65 o                         
  -4  17   4          0.49          6.18        23.47 o                         
  -3  17   4         54.71         52.88        22.93 o                         
  -2  17   4         32.41         58.62        21.88 o                         
  -1  17   4         84.19        119.22        22.57 o                         
   0  17   4         80.72        128.26        23.00 o                         
   1  17   4          7.64         24.15        19.53 o                         
   2  17   4        129.39        164.72        26.10 o                         
   3  17   4        779.95        811.16        39.84 o                         
   4  17   4        119.30         86.45        29.51 o                         
   5  17   4          5.43          5.26        28.34 o                         
   6  17   4        216.10        212.04        41.67 o                         
   7  17   4        167.96        150.00        35.16 o                         
   8  17   4        143.31        132.80        41.91 o                         
   9  17   4          0.48         47.96        41.59 o                         
  10  17   4         35.16         45.14        55.00 o                         
 -11  18   4        137.74         80.87        41.10 o                         
 -10  18   4       1034.25       1044.16        58.59 o                         
  -9  18   4       2870.01       2751.49        79.38 o                         
  -8  18   4       5273.42       5353.85       112.10 o                         
  -7  18   4       7744.57       7964.36       138.69 o                         
  -6  18   4      10451.18      10609.47       169.95 o                         
  -5  18   4      14074.43      13895.49       195.85 o                         
  -4  18   4      12272.43      12278.28       175.37 o                         
  -3  18   4      13615.10      13594.76       188.15 o                         
  -2  18   4      12936.27      13408.08       173.49 o                         
  -1  18   4      13130.69      13415.21       172.43 o                         
   0  18   4       5981.61       6374.95        96.41 o                         
   1  18   4       2582.27       2589.29        59.09 o                         
   2  18   4        539.17        610.85        37.73 o                         
   3  18   4          0.35         16.30        24.93 o                         
   4  18   4        580.63        611.11        44.07 o                         
   5  18   4       2174.87       2153.17        67.59 o                         
   6  18   4       2704.31       2778.36        77.52 o                         
   7  18   4       5387.76       5511.44       113.50 o                         
   8  18   4       5297.83       5616.67       135.58 o                         
   9  18   4       5567.58       5333.65       146.50 o                         
 -11  19   4        541.74        503.10        78.55 o                         
 -10  19   4        618.24        557.63        50.46 o                         
  -9  19   4        238.57        180.88        42.42 o                         
  -8  19   4        143.91        119.35        36.45 o                         
  -7  19   4        384.87        351.64        40.54 o                         
  -6  19   4        329.30        373.34        44.34 o                         
  -5  19   4        210.13        161.10        31.75 o                         
  -4  19   4        163.80        151.88        29.13 o                         
  -3  19   4         62.22         85.15        25.29 o                         
  -2  19   4        932.32        952.68        38.32 o                         
  -1  19   4       1659.84       1814.36        46.79 o                         
   0  19   4       2160.29       2307.43        55.08 o                         
   1  19   4       1355.70       1399.74        46.55 o                         
   2  19   4       1498.29       1485.02        48.24 o                         
   3  19   4        594.08        608.26        43.42 o                         
   4  19   4       1189.89       1158.40        53.30 o                         
   5  19   4       1277.60       1237.86        57.06 o                         
   6  19   4       1007.58        972.34        56.34 o                         
   7  19   4        829.92        767.71        66.71 o                         
   8  19   4        836.31        874.44        85.61 o                         
   9  19   4        197.43        245.72        64.35 o                         
 -11  20   4         12.28        -71.04       100.54 o                         
 -10  20   4        638.73        688.70        96.98 o                         
  -9  20   4       1708.19       1751.90        71.67 o                         
  -8  20   4       3871.22       3839.08        97.62 o                         
  -7  20   4       5544.18       5633.99       113.52 o                         
  -6  20   4      10473.53      10402.70       216.03 o                         
  -5  20   4       8603.06       8408.27       134.61 o                         
  -4  20   4       7438.11       7548.02       122.04 o                         
  -3  20   4       6189.21       6285.94       105.46 o                         
  -2  20   4       5539.48       5745.32        96.72 o                         
  -1  20   4       7616.10       7942.81       113.97 o                         
   0  20   4       4506.15       4685.29        93.59 o                         
   1  20   4       2843.97       2980.78        64.71 o                         
   2  20   4        686.03        719.19        39.57 o                         
   3  20   4         43.53         64.38        29.96 o                         
   4  20   4        418.01        389.99        39.91 o                         
   5  20   4       2922.68       3029.90        85.15 o                         
   6  20   4       2851.59       2837.98        94.70 o                         
   7  20   4       4050.02       4056.41       115.31 o                         
   8  20   4       3370.77       3365.47       108.42 o                         
 -10  21   4       2734.53       2742.60       109.81 o                         
  -9  21   4       1790.18       1707.62        85.89 o                         
  -8  21   4       1485.49       1375.57        66.38 o                         
  -7  21   4        812.28        744.19        51.33 o                         
  -6  21   4        322.33        321.99        40.89 o                         
  -5  21   4        150.01        140.61        31.98 o                         
  -4  21   4         38.85         27.79        27.39 o                         
  -3  21   4        140.18         74.26        26.38 o                         
  -2  21   4       1859.54       1882.17        52.80 o                         
  -1  21   4       2115.68       2204.46        52.10 o                         
   0  21   4       2745.26       2904.55        67.20 o                         
   1  21   4       4266.98       4570.03        88.33 o                         
   2  21   4       4743.37       4921.12        89.24 o                         
   3  21   4       6251.19       6550.44       118.76 o                         
   4  21   4       5283.35       5465.13       114.24 o                         
   5  21   4       3824.48       3766.25       119.66 o                         
   6  21   4       2154.14       2204.83        87.44 o                         
   7  21   4       1160.40       1065.35        83.52 o                         
   8  21   4        826.26        714.93        81.65 o                         
 -10  22   4        252.23        -55.74       108.19 o                         
  -9  22   4        969.46        750.93        58.81 o                         
  -8  22   4       1454.51       1414.80        68.63 o                         
  -7  22   4       2757.59       2644.79        78.16 o                         
  -6  22   4       4087.03       3976.24       100.40 o                         
  -5  22   4       4363.71       4325.86        88.95 o                         
  -4  22   4       2984.49       3072.34        71.43 o                         
  -3  22   4       3189.46       3229.30        97.83 o                         
  -2  22   4       2784.91       2753.40        63.67 o                         
  -1  22   4       2622.62       2678.95        65.67 o                         
   0  22   4       2043.87       2098.87        58.42 o                         
   1  22   4       1257.80       1322.65        49.43 o                         
   2  22   4        166.74        197.14        31.46 o                         
   3  22   4          0.20         33.57        31.26 o                         
   4  22   4        459.57        430.78        84.15 o                         
   5  22   4       1156.23       1174.31        70.42 o                         
   6  22   4       1679.77       1642.73        88.82 o                         
   7  22   4       1279.39       1242.01        77.67 o                         
   8  22   4       1402.97       1336.57       216.39 o                         
  -9  23   4       3558.67       3542.97       198.51 o                         
  -8  23   4       2271.40       2109.78        92.64 o                         
  -7  23   4       1337.98       1222.80        91.90 o                         
  -6  23   4        191.87        177.15        37.13 o                         
  -5  23   4         11.04         34.67        31.73 o                         
  -4  23   4        388.59        352.54        44.02 o                         
  -3  23   4        611.33        605.77        42.79 o                         
  -2  23   4       1725.47       1765.77        56.31 o                         
  -1  23   4       2396.48       2415.18        67.69 o                         
   0  23   4       4295.39       4432.93        91.59 o                         
   1  23   4       6191.05       6283.19       116.02 o                         
   2  23   4       8826.41       8959.24       165.42 o                         
   3  23   4      10102.12      10350.85       234.36 o                         
   4  23   4       7512.58       7950.54       161.29 o                         
   5  23   4       4994.15       5085.09       125.18 o                         
   6  23   4       2420.53       2277.37        88.56 o                         
   7  23   4       1333.46       1302.78       102.22 o                         
  -8  24   4        214.01        150.79        43.67 o                         
  -7  24   4        313.75        312.41        45.41 o                         
  -6  24   4        516.57        450.02        44.13 o                         
  -5  24   4        576.32        671.95        49.65 o                         
  -4  24   4        980.36       1015.20        48.58 o                         
  -3  24   4       1222.71       1210.14        50.84 o                         
  -2  24   4        979.89        927.55        49.51 o                         
  -1  24   4        210.79        208.07        35.36 o                         
   0  24   4         14.96         32.07        30.31 o                         
   1  24   4          5.05         15.90        28.65 o                         
   2  24   4          1.00         41.04        37.74 o                         
   3  24   4          9.26         71.82        50.19 o                         
   4  24   4         83.06         71.87        43.09 o                         
   5  24   4        221.19        165.17        46.57 o                         
   6  24   4        227.25        132.41        48.82 o                         
  -8  25   4       2990.44       2552.93       228.41 o                         
  -7  25   4       1178.25       1065.83        72.23 o                         
  -6  25   4        472.46        407.69        45.09 o                         
  -5  25   4         81.20         75.64        42.53 o                         
  -4  25   4        158.55        119.75        33.77 o                         
  -3  25   4        500.11        465.05        41.56 o                         
  -2  25   4       2039.28       2054.10        69.49 o                         
  -1  25   4       3640.47       3599.30        94.16 o                         
   0  25   4       5771.99       5862.33       135.04 o                         
   1  25   4       7102.82       7306.28       161.68 o                         
   2  25   4       8013.15       8209.79       173.05 o                         
   3  25   4       9122.04       9526.93       220.69 o                         
   4  25   4       7091.70       7021.95       182.15 o                         
   5  25   4       4245.09       4223.87       124.44 o                         
   6  25   4       3188.99       2890.63       253.54 o                         
  -7  26   4        272.62         42.62       104.92 o                         
  -6  26   4         43.23         13.32        36.59 o                         
  -5  26   4          2.73        -19.70        34.10 o                         
  -4  26   4         37.05         35.99        34.52 o                         
  -3  26   4          3.27        -23.43        32.49 o                         
  -2  26   4         44.50         33.44        38.20 o                         
  -1  26   4        152.39        212.67        41.68 o                         
   0  26   4        105.49        111.50        38.99 o                         
   1  26   4        288.03        282.99        45.68 o                         
   2  26   4          8.72         10.96        37.31 o                         
   3  26   4          0.28         38.12        42.49 o                         
   4  26   4          5.90         26.72        65.73 o                         
  -6  27   4        911.25        543.15       134.42 o                         
  -5  27   4         80.77         67.86        44.20 o                         
  -4  27   4        133.77        109.45        43.40 o                         
  -3  27   4       1121.89       1226.52        69.60 o                         
  -2  27   4       1887.21       1948.95        78.74 o                         
  -1  27   4       3907.08       4008.66       108.96 o                         
   0  27   4       5268.98       5323.14       128.59 o                         
   1  27   4       5564.44       5515.11       148.22 o                         
   2  27   4       5166.22       5007.18       141.83 o                         
   3  27   4       4326.22       4200.23       116.81 o                         
   4  27   4       3598.37       3481.76       176.94 o                         
  -4  28   4       1169.82       1115.82       148.63 o                         
  -3  28   4       1192.32       1222.63        75.43 o                         
  -2  28   4        664.77        546.86        61.46 o                         
  -1  28   4        517.74        458.47        51.21 o                         
   0  28   4        579.44        453.14        51.53 o                         
   1  28   4        278.50        272.62        50.76 o                         
   2  28   4         28.42         26.23        80.87 o                         
   0  29   4       3072.30       2638.18       222.94 o                         
 -14   1   5       5192.20       5376.82       147.86 o                         
 -13   1   5       3026.85       3134.15       118.46 o                         
 -12   1   5       3240.46       3446.82       102.94 o                         
 -11   1   5        680.85        727.03        39.63 o                         
 -10   1   5        153.57        194.67        28.50 o                         
  -9   1   5       1177.17       1230.20        36.18 o                         
  -8   1   5       1143.90       1171.23        32.92 o                         
  -7   1   5       5787.56       5761.26        89.11 o                         
  -6   1   5      11158.48      11201.96       126.56 o                         
  -5   1   5      16648.03      16534.94       171.84 o                         
  -4   1   5      24996.76      24580.63       261.09 o                         
  -3   1   5      35470.24      34435.90       400.59 o                         
  -2   1   5      52054.14      50731.43       619.98 o                         
  -1   1   5      57214.38      56084.29       648.60 o                         
   0   1   5      42809.59      43188.77       499.94 o                         
   1   1   5      19063.67      18715.63       210.13 o                         
   2   1   5      11790.65      11780.41       129.51 o                         
   3   1   5       5546.97       5642.98        71.23 o                         
   4   1   5       3812.75       3785.55        52.40 o                         
   5   1   5          6.01         33.78        11.45 o                         
   6   1   5         12.80         44.87        15.28 o                         
   7   1   5        579.94        590.74        27.98 o                         
   8   1   5       2059.92       2131.92        56.29 o                         
   9   1   5       4092.09       4040.01        97.71 o                         
  10   1   5       5570.93       5706.07       145.08 o                         
  11   1   5       5017.38       4692.95       147.45 o                         
  12   1   5       6983.08       6838.90       179.00 o                         
 -14   2   5         46.13         70.22        53.39 o                         
 -13   2   5       1025.83       1032.10        65.03 o                         
 -12   2   5       1485.01       1660.66        71.64 o                         
 -11   2   5       3147.84       3144.56        75.05 o                         
 -10   2   5       1986.76       2092.16        57.69 o                         
  -9   2   5       1615.17       1737.68        40.23 o                         
  -8   2   5        637.90        659.21        38.94 o                         
  -7   2   5        893.82        862.61        25.09 o                         
  -6   2   5       2535.11       2588.77        40.83 o                         
  -5   2   5       3957.03       3933.51        52.97 o                         
  -4   2   5       1371.98       1325.78        24.58 o                         
  -3   2   5        484.66        414.87        12.85 o                         
  -2   2   5        270.31        360.75        12.22 o                         
  -1   2   5        493.15        566.41        14.17 o                         
   0   2   5        664.31        615.92        15.46 o                         
   1   2   5       2303.30       2220.06        32.70 o                         
   2   2   5       4606.60       4623.28        55.97 o                         
   3   2   5       6140.46       6122.35        69.16 o                         
   4   2   5       1518.28       1598.65        25.47 o                         
   5   2   5        571.19        585.90        20.33 o                         
   6   2   5       1372.03       1439.22        35.82 o                         
   7   2   5       1576.81       1657.54        41.78 o                         
   8   2   5       2232.56       2248.87        58.15 o                         
   9   2   5       1378.21       1314.04        49.49 o                         
  10   2   5        918.28        917.46        50.50 o                         
  11   2   5         91.54        121.76        35.33 o                         
  12   2   5          3.12         87.18        41.06 o                         
 -14   3   5       2846.37       3010.83       129.23 o                         
 -13   3   5       2359.40       2550.41       111.54 o                         
 -12   3   5       2085.29       2053.84        70.09 o                         
 -11   3   5       2085.80       2057.54        58.21 o                         
 -10   3   5        368.31        454.24        34.16 o                         
  -9   3   5         31.77         57.43        19.32 o                         
  -8   3   5       1889.99       1885.57        42.87 o                         
  -7   3   5       4539.04       4619.27        75.06 o                         
  -6   3   5      13880.09      13831.45       180.25 o                         
  -5   3   5      15573.97      15402.15       199.39 o                         
  -4   3   5      23121.21      22524.96       267.21 o                         
  -3   3   5      20427.03      19762.40       220.42 o                         
  -2   3   5      44244.28      43705.16       541.87 o                         
  -1   3   5      37738.64      37145.16       537.60 o                         
   0   3   5      33521.93      33071.30       366.10 o                         
   1   3   5      16137.83      16164.04       184.12 o                         
   2   3   5      13223.68      13283.55       138.81 o                         
   3   3   5       6922.03       7071.01        78.91 o                         
   4   3   5       2659.66       2707.35        36.73 o                         
   5   3   5          4.19         29.42        10.46 o                         
   6   3   5        106.59        131.61        15.26 o                         
   7   3   5       1750.99       1757.11        43.97 o                         
   8   3   5       2365.74       2447.42        56.43 o                         
   9   3   5       4152.01       4171.96        82.58 o                         
  10   3   5       3272.35       3198.63        85.41 o                         
  11   3   5       3806.07       3925.22       105.65 o                         
  12   3   5       3794.68       3902.66       111.67 o                         
 -14   4   5        489.32        441.38        63.02 o                         
 -13   4   5       1858.16       1862.76        80.85 o                         
 -12   4   5       3803.26       3953.14       103.92 o                         
 -11   4   5       5496.93       5656.41       127.83 o                         
 -10   4   5       6944.22       7413.87       151.61 o                         
  -9   4   5       7750.25       7810.17       127.00 o                         
  -8   4   5       6289.18       6398.73        95.97 o                         
  -7   4   5       3826.62       3950.86        74.47 o                         
  -6   4   5       4236.33       4134.70        75.18 o                         
  -5   4   5       4423.42       4438.35        71.97 o                         
  -4   4   5       3049.80       3066.70        45.43 o                         
  -3   4   5       3090.56       3204.55        40.99 o                         
  -2   4   5        348.13        373.54        19.18 o                         
  -1   4   5        298.26        314.17        20.97 o                         
   0   4   5       3278.01       3233.68        45.06 o                         
   1   4   5       6514.32       6389.35        79.27 o                         
   2   4   5      11599.08      11628.96       129.25 o                         
   3   4   5      15008.25      15082.48       158.20 o                         
   4   4   5       5623.82       5853.83        72.13 o                         
   5   4   5       5509.32       5710.10        72.39 o                         
   6   4   5       5691.11       5785.07        75.39 o                         
   7   4   5       5667.54       5802.66        88.49 o                         
   8   4   5       4342.56       4438.65        82.55 o                         
   9   4   5       3343.66       3382.50        75.91 o                         
  10   4   5       2552.72       2470.13        75.11 o                         
  11   4   5        552.50        576.53        49.95 o                         
  12   4   5         53.81        117.74        47.10 o                         
 -14   5   5        929.28       1018.74       101.53 o                         
 -13   5   5       1146.02       1184.19        65.44 o                         
 -12   5   5       1064.48       1113.53        68.40 o                         
 -11   5   5       1243.00       1239.58        58.14 o                         
 -10   5   5        253.30        325.99        36.97 o                         
  -9   5   5         18.82         50.30        22.39 o                         
  -8   5   5        186.33        232.81        21.62 o                         
  -7   5   5        296.98        327.14        21.33 o                         
  -6   5   5       6038.83       5998.58       102.47 o                         
  -5   5   5      14362.62      14194.88       198.05 o                         
  -4   5   5      19270.35      19005.23       215.80 o                         
  -3   5   5      15033.01      15007.94       163.21 o                         
  -2   5   5       9020.57       9129.29       108.35 o                         
  -1   5   5      10498.53      10568.19       142.25 o                         
   0   5   5       4626.33       4419.90        74.10 o                         
   1   5   5      12242.68      12114.46       128.31 o                         
   2   5   5      11980.94      12004.53       140.81 o                         
   3   5   5       7853.09       7726.43        95.90 o                         
   4   5   5        915.87        969.50        23.20 o                         
   5   5   5        198.79        271.49        15.79 o                         
   6   5   5        145.29        193.34        17.43 o                         
   7   5   5        899.22        970.51        32.59 o                         
   8   5   5       3138.89       3216.78        62.56 o                         
   9   5   5       2838.87       2841.87        69.68 o                         
  10   5   5       1899.62       1826.20        65.69 o                         
  11   5   5       1424.57       1424.38        73.88 o                         
  12   5   5        819.84        749.03        67.55 o                         
 -14   6   5       1002.12       1079.23        67.67 o                         
 -13   6   5       2742.03       2678.73        86.77 o                         
 -12   6   5       5928.42       6014.82       127.03 o                         
 -11   6   5       8137.43       8266.63       153.53 o                         
 -10   6   5      11003.92      11216.94       212.38 o                         
  -9   6   5      13160.31      13454.86       221.32 o                         
  -8   6   5      17302.73      17418.90       253.90 o                         
  -7   6   5      15714.42      15352.07       204.81 o                         
  -6   6   5      13570.08      13586.16       160.25 o                         
  -5   6   5      12849.47      12642.46       166.65 o                         
  -4   6   5       2839.53       2750.10        40.21 o                         
  -3   6   5       1973.53       1996.32        31.31 o                         
  -2   6   5       1766.13       1897.14        30.44 o                         
  -1   6   5        960.74       1014.84        35.15 o                         
   0   6   5       3270.79       3290.81        49.58 o                         
   1   6   5       8157.35       8269.12        95.85 o                         
   2   6   5      13732.58      13653.17       159.56 o                         
   3   6   5      22714.46      22862.81       259.91 o                         
   4   6   5      16603.31      16943.31       197.95 o                         
   5   6   5      19566.86      19788.56       230.61 o                         
   6   6   5      16693.66      16914.89       214.41 o                         
   7   6   5      12397.34      12516.05       179.60 o                         
   8   6   5       6040.88       6166.99       111.65 o                         
   9   6   5       4075.35       4051.43        87.65 o                         
  10   6   5       1576.65       1689.59        66.15 o                         
  11   6   5        622.28        588.40        80.70 o                         
  12   6   5         59.80         69.53        45.00 o                         
 -14   7   5        186.83        201.20        46.44 o                         
 -13   7   5        206.69        225.71        41.76 o                         
 -12   7   5        293.63        296.56        38.77 o                         
 -11   7   5        686.39        774.59        49.09 o                         
 -10   7   5        335.93        476.77        35.41 o                         
  -9   7   5         77.17        121.68        23.95 o                         
  -8   7   5          2.43         29.82        17.69 o                         
  -7   7   5        283.49        319.10        20.78 o                         
  -6   7   5        986.31        970.52        25.57 o                         
  -5   7   5       7601.45       7405.96        87.79 o                         
  -4   7   5       3235.03       3182.47        47.83 o                         
  -3   7   5       4581.52       4556.56        60.64 o                         
  -2   7   5       3419.09       3424.84        48.82 o                         
  -1   7   5       3895.91       3801.84        55.87 o                         
   0   7   5       1116.23       1110.46        23.46 o                         
   1   7   5       4263.29       4233.35        55.37 o                         
   2   7   5       3527.22       3598.40        48.77 o                         
   3   7   5       2874.51       2990.56        46.25 o                         
   4   7   5        128.89        168.96        14.09 o                         
   5   7   5        172.07        270.13        20.23 o                         
   6   7   5        164.61        294.79        22.75 o                         
   7   7   5        358.82        466.08        36.25 o                         
   8   7   5       1263.16       1266.97        46.97 o                         
   9   7   5        652.47        667.15        42.32 o                         
  10   7   5        554.77        583.83        51.17 o                         
  11   7   5        392.86        450.00        55.66 o                         
  12   7   5        244.72        230.73        56.14 o                         
 -14   8   5       1527.64       1523.49        76.67 o                         
 -13   8   5       2741.87       2673.00       120.31 o                         
 -12   8   5       4646.98       4580.00       115.65 o                         
 -11   8   5       6326.64       6396.38       195.79 o                         
 -10   8   5       9153.39       9412.89       192.72 o                         
  -9   8   5      17854.79      17636.91       281.35 o                         
  -8   8   5      23667.01      23212.47       354.56 o                         
  -7   8   5      25712.71      25152.29       308.09 o                         
  -6   8   5      13231.94      13135.85       167.44 o                         
  -5   8   5      10023.70      10119.60       116.62 o                         
  -4   8   5       3476.08       3563.87        50.81 o                         
  -3   8   5        983.58       1075.10        22.17 o                         
  -2   8   5        703.32        749.38        21.29 o                         
  -1   8   5        417.22        405.37        20.78 o                         
   0   8   5       4242.97       4109.27        58.06 o                         
   1   8   5       5790.57       5900.33        73.90 o                         
   2   8   5      13124.56      13023.71       140.88 o                         
   3   8   5      16685.26      16791.81       178.66 o                         
   4   8   5      21776.85      22149.77       243.84 o                         
   5   8   5      30651.24      30995.21       374.16 o                         
   6   8   5      21509.95      21550.35       270.32 o                         
   7   8   5      14360.92      14646.52       222.20 o                         
   8   8   5       6096.38       6157.90       115.22 o                         
   9   8   5       3729.41       3707.83        85.85 o                         
  10   8   5       1699.38       1532.43        59.26 o                         
  11   8   5        781.80        803.49        66.64 o                         
  12   8   5        128.45        101.64        83.06 o                         
 -14   9   5         10.82         -0.12        70.49 o                         
 -13   9   5          2.99          8.91        48.18 o                         
 -12   9   5         14.75         59.68        35.56 o                         
 -11   9   5          2.21         -1.71        29.53 o                         
 -10   9   5         16.71         39.38        26.80 o                         
  -9   9   5          5.38          5.88        22.44 o                         
  -8   9   5         37.04         45.35        23.81 o                         
  -7   9   5        415.47        450.96        45.90 o                         
  -6   9   5        553.98        523.86        23.81 o                         
  -5   9   5        283.33        340.62        18.60 o                         
  -4   9   5        734.07        752.26        20.55 o                         
  -3   9   5        168.19        221.09        14.38 o                         
  -2   9   5         77.06        154.98        14.89 o                         
  -1   9   5         85.02        157.42        21.94 o                         
   0   9   5         70.10        105.78        12.85 o                         
   1   9   5        304.82        369.51        16.29 o                         
   2   9   5         40.04         81.83        13.43 o                         
   3   9   5        629.96        619.99        19.44 o                         
   4   9   5        432.05        507.41        19.91 o                         
   5   9   5          7.44        103.05        17.96 o                         
   6   9   5        132.24        224.56        22.68 o                         
   7   9   5         88.55        137.26        26.63 o                         
   8   9   5         15.74         30.61        24.90 o                         
   9   9   5         72.23         76.84        29.11 o                         
  10   9   5         17.42         13.81        30.38 o                         
  11   9   5         20.04         79.31        43.34 o                         
 -14  10   5       1413.26        849.16       205.46 o                         
 -13  10   5       2890.31       2893.42        89.52 o                         
 -12  10   5       4422.25       4548.16       117.56 o                         
 -11  10   5       6203.04       6309.42       141.44 o                         
 -10  10   5       8851.30       8841.05       165.03 o                         
  -9  10   5      14210.35      14143.64       235.69 o                         
  -8  10   5      23705.21      23128.69       311.98 o                         
  -7  10   5      19402.82      18904.66       240.21 o                         
  -6  10   5      13228.94      12741.78       167.39 o                         
  -5  10   5       9118.24       8687.25       117.10 o                         
  -4  10   5       6906.11       6948.49        90.33 o                         
  -3  10   5       1524.02       1626.51        32.33 o                         
  -2  10   5         48.95         67.15        12.87 o                         
  -1  10   5       1321.94       1285.45        29.46 o                         
   0  10   5       3892.44       3978.23        59.68 o                         
   1  10   5      13677.32      14019.54       153.27 o                         
   2  10   5      13707.90      13991.74       153.46 o                         
   3  10   5      14287.67      14556.66       159.71 o                         
   4  10   5      21224.45      21805.40       256.15 o                         
   5  10   5      23394.29      23437.40       275.84 o                         
   6  10   5      19593.19      19562.61       266.63 o                         
   7  10   5       9792.70       9549.31       147.63 o                         
   8  10   5       6733.48       6719.24       126.56 o                         
   9  10   5       3826.02       3915.81        91.87 o                         
  10  10   5       1860.60       1873.43        67.66 o                         
  11  10   5        670.50        526.18        67.77 o                         
 -13  11   5        132.34         82.54        35.02 o                         
 -12  11   5        252.79        218.31        36.21 o                         
 -11  11   5        269.52        245.42        33.86 o                         
 -10  11   5        616.85        593.03        39.29 o                         
  -9  11   5         52.04         58.81        23.33 o                         
  -8  11   5        152.06        132.23        23.23 o                         
  -7  11   5       1024.49        984.70        33.21 o                         
  -6  11   5       3925.34       3742.67        64.91 o                         
  -5  11   5       4982.12       4689.60        72.73 o                         
  -4  11   5       8342.84       8396.57       116.21 o                         
  -3  11   5       4820.77       4873.03        69.98 o                         
  -2  11   5       1623.41       1734.51        35.72 o                         
  -1  11   5       2764.09       2764.76        50.35 o                         
   0  11   5       1839.12       1854.60        38.07 o                         
   1  11   5       4193.05       4380.22        59.57 o                         
   2  11   5       2934.10       3123.83        47.66 o                         
   3  11   5       3094.88       3173.53        48.60 o                         
   4  11   5       1888.10       1938.70        41.98 o                         
   5  11   5         76.16         78.48        19.08 o                         
   6  11   5        149.05        204.68        22.53 o                         
   7  11   5        508.04        552.49        36.43 o                         
   8  11   5        958.95       1007.06        49.59 o                         
   9  11   5        903.30        940.93        61.06 o                         
  10  11   5        939.40        811.73        82.88 o                         
  11  11   5        433.24        398.02        69.48 o                         
 -13  12   5       1873.57       1818.39        67.59 o                         
 -12  12   5       4592.81       4815.97       110.76 o                         
 -11  12   5       6248.45       6377.60       139.65 o                         
 -10  12   5       6549.39       6582.21       122.69 o                         
  -9  12   5       6811.53       6645.75       120.91 o                         
  -8  12   5       8098.97       7938.10       129.52 o                         
  -7  12   5       7303.92       7142.41       108.18 o                         
  -6  12   5       8124.52       8011.33       116.74 o                         
  -5  12   5       7155.92       7204.33       106.20 o                         
  -4  12   5      11764.55      11425.44       152.00 o                         
  -3  12   5        723.40        774.65        25.81 o                         
  -2  12   5        378.30        456.98        22.92 o                         
  -1  12   5        792.25        796.01        29.00 o                         
   0  12   5       2767.74       2846.46        54.76 o                         
   1  12   5      11804.83      12064.90       160.00 o                         
   2  12   5      14812.50      15074.41       176.41 o                         
   3  12   5       8937.78       9126.46       116.19 o                         
   4  12   5      11363.21      11291.15       147.29 o                         
   5  12   5      10107.63      10166.55       144.50 o                         
   6  12   5       7902.97       8010.19       135.30 o                         
   7  12   5       5363.45       5386.25        92.59 o                         
   8  12   5       6077.63       5848.01       107.99 o                         
   9  12   5       3521.65       3343.02       122.76 o                         
  10  12   5       1817.51       1644.98       157.59 o                         
  11  12   5        260.63        254.52        51.77 o                         
 -13  13   5       1645.87       1658.68        66.81 o                         
 -12  13   5        997.22        999.64        63.86 o                         
 -11  13   5        573.93        533.87        44.64 o                         
 -10  13   5         63.83         67.20        28.33 o                         
  -9  13   5         47.16         69.71        25.73 o                         
  -8  13   5        403.40        434.84        33.13 o                         
  -7  13   5        688.85        702.18        38.88 o                         
  -6  13   5       3063.75       3090.62        61.04 o                         
  -5  13   5      10042.95      10168.55       142.86 o                         
  -4  13   5      17270.54      17133.43       208.73 o                         
  -3  13   5      14009.85      13949.38       183.13 o                         
  -2  13   5      14941.49      15095.85       228.07 o                         
  -1  13   5       9984.41      10306.56       164.06 o                         
   0  13   5      12161.05      12398.72       197.34 o                         
   1  13   5       8330.07       8421.15       133.11 o                         
   2  13   5       7795.01       7812.95       108.54 o                         
   3  13   5       2727.64       2578.33        49.93 o                         
   4  13   5        838.46        827.20        40.22 o                         
   5  13   5         14.40         37.12        20.45 o                         
   6  13   5          3.45         55.71        22.89 o                         
   7  13   5        725.60        743.65        39.60 o                         
   8  13   5       1225.39       1179.51        55.59 o                         
   9  13   5       2729.75       2595.82        80.95 o                         
  10  13   5       2810.70       2639.22        97.91 o                         
  11  13   5       2133.75       2319.96       183.60 o                         
 -13  14   5        640.14        594.77        86.65 o                         
 -12  14   5       1605.00       1548.36        90.74 o                         
 -11  14   5       2959.61       2925.28        83.66 o                         
 -10  14   5       3271.05       3251.28        80.69 o                         
  -9  14   5       3832.24       3806.32        98.34 o                         
  -8  14   5       2924.51       2851.52        69.15 o                         
  -7  14   5       1419.90       1384.61        49.25 o                         
  -6  14   5       1384.05       1361.53        42.15 o                         
  -5  14   5       2631.16       2593.53        56.84 o                         
  -4  14   5       4222.00       4174.24        70.23 o                         
  -3  14   5       1190.25       1132.70        40.20 o                         
  -2  14   5        602.11        590.36        27.93 o                         
  -1  14   5         16.11          8.93        17.13 o                         
   0  14   5       1066.97       1090.30        36.90 o                         
   1  14   5       6877.09       6788.03       104.36 o                         
   2  14   5       7611.62       7438.91       106.51 o                         
   3  14   5       3979.65       4003.17        70.07 o                         
   4  14   5       4178.07       4239.85        79.44 o                         
   5  14   5       2609.23       2598.77        60.63 o                         
   6  14   5       2412.32       2427.45        60.61 o                         
   7  14   5       1359.34       1488.09        57.82 o                         
   8  14   5       2130.46       2039.88       100.99 o                         
   9  14   5       1859.01       1630.21        79.09 o                         
  10  14   5        810.10        740.34        84.15 o                         
 -12  15   5       2115.12       2054.89        76.00 o                         
 -11  15   5        861.50        844.94        56.72 o                         
 -10  15   5        164.99        134.72        32.82 o                         
  -9  15   5        535.30        544.53        40.69 o                         
  -8  15   5       1431.44       1461.54        52.72 o                         
  -7  15   5       2429.68       2379.09        62.92 o                         
  -6  15   5       3539.65       3596.92        71.64 o                         
  -5  15   5       7936.54       7887.07       121.25 o                         
  -4  15   5      11152.04      11352.95       160.54 o                         
  -3  15   5      17628.72      17543.90       216.46 o                         
  -2  15   5      26555.37      26520.38       312.22 o                         
  -1  15   5      32610.39      32937.24       425.57 o                         
   0  15   5      22494.61      22894.69       288.06 o                         
   1  15   5      13590.13      13546.90       207.18 o                         
   2  15   5       7734.15       7565.55       109.97 o                         
   3  15   5       1693.82       1718.69        49.49 o                         
   4  15   5        233.47        276.96        32.15 o                         
   5  15   5          5.10          2.10        25.05 o                         
   6  15   5         38.62          8.45        28.67 o                         
   7  15   5        481.43        455.26        57.52 o                         
   8  15   5       1504.85       1484.63        65.67 o                         
   9  15   5       2165.29       2101.70       113.78 o                         
  10  15   5       3796.49       3606.22       130.84 o                         
 -12  16   5        216.10        167.74        40.85 o                         
 -11  16   5        127.13        153.92        38.94 o                         
 -10  16   5        318.89        306.86        39.85 o                         
  -9  16   5        650.11        645.68        44.88 o                         
  -8  16   5        385.29        444.05        38.78 o                         
  -7  16   5        464.54        504.49        41.89 o                         
  -6  16   5        449.41        530.27        36.12 o                         
  -5  16   5        836.32        838.46        40.31 o                         
  -4  16   5        165.30        157.79        25.89 o                         
  -3  16   5        193.83        227.15        25.42 o                         
  -2  16   5         59.40         61.12        21.05 o                         
  -1  16   5          4.02         22.00        20.11 o                         
   0  16   5          2.86         23.58        19.95 o                         
   1  16   5         61.98         36.88        20.59 o                         
   2  16   5        715.92        699.96        34.41 o                         
   3  16   5        307.76        330.98        31.93 o                         
   4  16   5        673.12        660.09        43.32 o                         
   5  16   5        716.07        662.35        43.04 o                         
   6  16   5        421.54        468.76        46.19 o                         
   7  16   5        333.63        333.23        44.09 o                         
   8  16   5        139.81        150.77        49.55 o                         
   9  16   5        217.89        134.23        54.41 o                         
  10  16   5          7.23         82.38        69.65 o                         
 -12  17   5       1933.78       1664.43       173.77 o                         
 -11  17   5        981.46        874.92        77.91 o                         
 -10  17   5        129.83         98.28        35.59 o                         
  -9  17   5        142.43        152.48        35.49 o                         
  -8  17   5        983.49       1023.81        54.56 o                         
  -7  17   5       2586.57       2681.40        71.82 o                         
  -6  17   5       3913.78       3977.75        81.51 o                         
  -5  17   5       8937.72       9134.99       140.71 o                         
  -4  17   5       8505.77       8681.43       133.76 o                         
  -3  17   5      16047.87      15888.30       293.24 o                         
  -2  17   5      23063.46      22861.22       275.90 o                         
  -1  17   5      26992.47      27445.75       384.51 o                         
   0  17   5      17636.98      18093.33       224.36 o                         
   1  17   5      11610.97      11688.63       165.52 o                         
   2  17   5       6464.17       6502.31       107.74 o                         
   3  17   5       3549.95       3539.83       108.89 o                         
   4  17   5        285.68        265.57        35.00 o                         
   5  17   5        178.53        160.65        38.50 o                         
   6  17   5        168.22        159.28        47.66 o                         
   7  17   5        623.60        635.33        53.84 o                         
   8  17   5       1849.22       1722.62       117.73 o                         
   9  17   5       2300.70       2145.46       116.73 o                         
 -11  18   5        875.20        822.51        63.90 o                         
 -10  18   5        601.09        570.67        49.38 o                         
  -9  18   5        215.16        205.06        42.98 o                         
  -8  18   5        106.71        129.24        33.45 o                         
  -7  18   5        107.85         75.85        32.18 o                         
  -6  18   5         27.62         30.04        27.39 o                         
  -5  18   5         55.58         52.15        27.66 o                         
  -4  18   5        918.59        827.66        64.45 o                         
  -3  18   5       1170.30       1103.71        44.03 o                         
  -2  18   5        422.24        445.60        31.91 o                         
  -1  18   5         98.65         94.18        25.02 o                         
   0  18   5        894.78        962.42        38.88 o                         
   1  18   5       1633.09       1696.18        50.94 o                         
   2  18   5       1333.61       1265.57        46.35 o                         
   3  18   5        731.36        712.50        44.53 o                         
   4  18   5        412.13        440.86        45.78 o                         
   5  18   5         81.68         35.50        35.37 o                         
   6  18   5         61.10         43.44        37.63 o                         
   7  18   5        126.85         62.65        48.47 o                         
   8  18   5        422.07        349.62        64.19 o                         
   9  18   5        150.21        112.98        58.71 o                         
 -11  19   5       1252.47       1156.94        98.94 o                         
 -10  19   5        191.14        169.04        42.35 o                         
  -9  19   5         74.83         54.83        36.73 o                         
  -8  19   5        326.92        313.59        41.55 o                         
  -7  19   5       1640.44       1634.83        62.32 o                         
  -6  19   5       6510.23       6752.20       126.00 o                         
  -5  19   5       9759.31       9566.93       148.79 o                         
  -4  19   5      11017.86      10887.17       161.23 o                         
  -3  19   5      12064.61      12071.65       198.65 o                         
  -2  19   5      13823.48      14375.43       186.53 o                         
  -1  19   5      12210.43      12601.50       186.60 o                         
   0  19   5       9046.99       9729.50       143.06 o                         
   1  19   5       7639.79       8238.67       127.65 o                         
   2  19   5       6624.06       6898.34       114.10 o                         
   3  19   5       4542.18       4557.69       106.18 o                         
   4  19   5       1070.38       1115.20        84.87 o                         
   5  19   5        146.15         83.87        40.32 o                         
   6  19   5        247.43        156.97        43.48 o                         
   7  19   5       1126.40        941.12        78.66 o                         
   8  19   5       2390.22       2338.26       137.51 o                         
 -11  20   5       1924.04       1551.87       187.97 o                         
 -10  20   5       2332.72       2279.25        81.71 o                         
  -9  20   5       1359.89       1375.20        76.51 o                         
  -8  20   5       1501.66       1524.65        64.43 o                         
  -7  20   5       1715.79       1627.97        63.52 o                         
  -6  20   5       2026.47       1971.56        66.32 o                         
  -5  20   5       1439.48       1322.03        89.48 o                         
  -4  20   5       1291.73       1149.65        48.32 o                         
  -3  20   5        249.29        240.93        33.47 o                         
  -2  20   5          1.29         19.41        23.92 o                         
  -1  20   5         90.81         82.49        26.36 o                         
   0  20   5        392.86        482.24        36.60 o                         
   1  20   5       1510.69       1657.25        51.77 o                         
   2  20   5       2711.51       2787.27        73.59 o                         
   3  20   5       3113.56       3154.14        88.98 o                         
   4  20   5       2960.52       2867.86        94.55 o                         
   5  20   5       1967.64       1893.31        76.51 o                         
   6  20   5       1570.74       1403.34        90.52 o                         
   7  20   5       1785.19       1622.90       104.07 o                         
   8  20   5       1746.89       1597.12       219.10 o                         
 -10  21   5        232.22         90.83        44.41 o                         
  -9  21   5        183.15        138.60        45.65 o                         
  -8  21   5         66.70         59.25        37.29 o                         
  -7  21   5       1150.86       1079.83        58.66 o                         
  -6  21   5       4197.96       3979.21        92.60 o                         
  -5  21   5       5061.49       4913.48        95.78 o                         
  -4  21   5       4411.96       4324.11        86.49 o                         
  -3  21   5       5182.98       5354.90        96.74 o                         
  -2  21   5       5517.16       5717.92        98.88 o                         
  -1  21   5       4511.37       4757.30        86.99 o                         
   0  21   5       3657.53       3739.73        80.16 o                         
   1  21   5       2944.53       3219.14        82.13 o                         
   2  21   5       3400.17       3515.91        83.14 o                         
   3  21   5       2985.19       3077.08       116.42 o                         
   4  21   5       1050.37       1083.74        63.54 o                         
   5  21   5        154.13        119.25        46.31 o                         
   6  21   5        135.13        102.45        52.52 o                         
   7  21   5        526.41        388.74        98.11 o                         
   8  21   5       1349.44       1377.01       215.29 o                         
 -10  22   5       3510.98       3096.09       251.36 o                         
  -9  22   5       4599.66       4533.04       182.73 o                         
  -8  22   5       5650.62       5402.83       181.80 o                         
  -7  22   5       5707.91       5706.26       117.18 o                         
  -6  22   5       4156.63       4039.85        93.82 o                         
  -5  22   5       2322.28       2272.64        65.61 o                         
  -4  22   5        798.84        814.04        47.45 o                         
  -3  22   5         35.84         26.92        26.47 o                         
  -2  22   5         31.69         25.88        25.38 o                         
  -1  22   5        321.77        306.93        41.23 o                         
   0  22   5        649.62        737.36        48.06 o                         
   1  22   5       1651.14       1658.51        61.73 o                         
   2  22   5       3383.48       3403.33        94.98 o                         
   3  22   5       4629.95       4890.31       112.42 o                         
   4  22   5       6247.76       6541.88       147.35 o                         
   5  22   5       5865.29       6081.98       154.84 o                         
   6  22   5       4785.22       4649.42       154.40 o                         
   7  22   5       3872.89       3945.81       147.20 o                         
  -9  23   5         67.30        235.87        93.98 o                         
  -8  23   5          7.94        -39.53        39.53 o                         
  -7  23   5        154.87        113.50        55.97 o                         
  -6  23   5        463.21        391.62        42.83 o                         
  -5  23   5       1445.13       1429.78        56.64 o                         
  -4  23   5       1489.44       1432.92        53.51 o                         
  -3  23   5       2257.17       2311.73        75.10 o                         
  -2  23   5       1857.92       1794.94        63.57 o                         
  -1  23   5       1258.52       1301.06        61.09 o                         
   0  23   5       1115.72       1154.02        54.90 o                         
   1  23   5       1054.92       1095.04        61.89 o                         
   2  23   5        894.58        907.58        92.07 o                         
   3  23   5        519.97        375.14        48.43 o                         
   4  23   5         62.45         94.50        47.40 o                         
   5  23   5          0.52         46.24        51.41 o                         
   6  23   5          2.03         12.94        50.81 o                         
  -8  24   5       4939.97       4900.44       207.27 o                         
  -7  24   5       5966.10       5684.41       136.05 o                         
  -6  24   5       5188.26       5145.16       132.57 o                         
  -5  24   5       3313.89       3426.11       120.84 o                         
  -4  24   5       1020.10        918.43        55.22 o                         
  -3  24   5         24.32         29.20        31.08 o                         
  -2  24   5         61.50         49.29        34.39 o                         
  -1  24   5        410.51        372.92        43.06 o                         
   0  24   5        820.35        810.05        61.99 o                         
   1  24   5       1319.12       1266.31        60.93 o                         
   2  24   5       3273.84       3399.41       101.96 o                         
   3  24   5       4569.98       4682.23       126.20 o                         
   4  24   5       6402.50       6526.98       214.16 o                         
   5  24   5       6374.29       6279.62       157.76 o                         
   6  24   5       5891.56       5833.70       209.21 o                         
  -7  25   5          8.31          8.38        39.06 o                         
  -6  25   5         19.81         30.51        38.34 o                         
  -5  25   5         47.85         49.09        35.82 o                         
  -4  25   5         11.58          5.02        31.81 o                         
  -3  25   5         11.69        -19.91        34.43 o                         
  -2  25   5        161.21        142.93        39.74 o                         
  -1  25   5        199.72        188.82        40.44 o                         
   0  25   5        259.05        236.09        45.14 o                         
   1  25   5         58.41         56.38        37.05 o                         
   2  25   5         50.61         76.80        48.06 o                         
   3  25   5         95.21         81.82        51.18 o                         
   4  25   5         58.52          9.78        50.36 o                         
   5  25   5         86.55         40.51        67.32 o                         
  -6  26   5       3068.19       2957.20       103.05 o                         
  -5  26   5       2338.71       2134.09        79.03 o                         
  -4  26   5       1281.75       1261.30        69.76 o                         
  -3  26   5        362.02        314.64        71.59 o                         
  -2  26   5         78.99         49.30        38.55 o                         
  -1  26   5        308.95        223.33        61.60 o                         
   0  26   5       1140.22       1050.85        75.80 o                         
   1  26   5       2578.52       2651.21       100.04 o                         
   2  26   5       3786.27       3754.30       121.22 o                         
   3  26   5       4175.95       4176.20       131.52 o                         
   4  26   5       4614.86       4470.88       197.83 o                         
  -5  27   5        526.11        470.10        87.91 o                         
  -4  27   5        578.80        489.81        67.51 o                         
  -3  27   5        806.52        744.69       141.68 o                         
  -2  27   5        243.59        159.56        44.09 o                         
  -1  27   5        261.85        130.73        40.63 o                         
   0  27   5        311.00        226.00        45.39 o                         
   1  27   5        395.34        342.79        64.15 o                         
   2  27   5        228.42        138.19        53.23 o                         
   3  27   5        230.63         75.41       122.40 o                         
  -3  28   5        640.21        410.58       205.46 o                         
  -2  28   5        229.80        121.93        50.55 o                         
  -1  28   5        167.43        117.96        50.59 o                         
   0  28   5       1273.03       1294.17       104.38 o                         
 -14   0   6       4076.69       4402.93       198.90 o                         
 -13   0   6       5234.43       5471.88       204.82 o                         
 -12   0   6      10024.20      10451.55       415.84 o                         
 -11   0   6      11362.41      11981.83       360.10 o                         
 -10   0   6      10218.22      10298.80       211.69 o                         
  -9   0   6       4792.80       4800.62       121.44 o                         
  -8   0   6       1810.16       1836.04        59.71 o                         
  -7   0   6       1309.75       1234.47        36.19 o                         
  -6   0   6       3730.62       3766.75        80.64 o                         
  -5   0   6       9626.36       9574.04       161.15 o                         
  -4   0   6       1779.19       1681.59        44.51 o                         
  -3   0   6      12464.28      12701.98       235.42 o                         
  -2   0   6      10780.39       9901.53       347.93 o                         
  -1   0   6      43106.93      39883.92       703.35 o                         
   0   0   6      38554.88      37962.25       668.11 o                         
   1   0   6      48388.77      47605.44       740.22 o                         
   2   0   6      54580.71      54296.00       767.46 o                         
   3   0   6      37190.48      37024.35       529.00 o                         
   4   0   6      16191.96      16211.47       266.79 o                         
   5   0   6       3812.66       3760.49        90.08 o                         
   6   0   6       1478.00       1556.19        75.39 o                         
   7   0   6        464.30        472.75        48.74 o                         
   8   0   6         72.61         71.07        38.08 o                         
   9   0   6        174.90        244.18        51.74 o                         
  10   0   6        271.49        213.48        56.81 o                         
  11   0   6       1547.97       1482.62       112.87 o                         
 -14   1   6        118.02        208.00        61.48 o                         
 -13   1   6          5.40         -4.34        36.01 o                         
 -12   1   6         30.08         94.33        36.71 o                         
 -11   1   6         40.27         72.25        28.20 o                         
 -10   1   6        170.25        246.82        34.16 o                         
  -9   1   6       1080.91       1153.99        38.75 o                         
  -8   1   6       1557.81       1582.13        38.69 o                         
  -7   1   6       1799.72       1817.29        33.89 o                         
  -6   1   6        803.34        876.32        18.90 o                         
  -5   1   6        134.50        207.80        12.65 o                         
  -4   1   6        114.54        186.01        11.49 o                         
  -3   1   6        192.79        212.85        15.68 o                         
  -2   1   6       2597.20       2646.93        69.51 o                         
  -1   1   6       4545.18       4669.78        78.33 o                         
   0   1   6       3456.52       3728.25        54.05 o                         
   1   1   6         99.00        135.67        11.44 o                         
   2   1   6        357.25        358.77        12.99 o                         
   3   1   6        785.98        802.21        18.85 o                         
   4   1   6       1095.04       1105.90        22.87 o                         
   5   1   6        510.74        545.80        19.97 o                         
   6   1   6       1088.89       1120.41        33.33 o                         
   7   1   6        227.22        250.69        24.21 o                         
   8   1   6        217.09        245.86        25.90 o                         
   9   1   6        147.27        190.82        30.71 o                         
  10   1   6        185.87        179.44        38.62 o                         
  11   1   6        179.91        139.23        46.76 o                         
 -14   2   6       4175.70       4215.20       154.56 o                         
 -13   2   6       5218.20       5619.37       174.76 o                         
 -12   2   6       7638.39       7937.62       182.05 o                         
 -11   2   6       9268.59       9456.46       181.08 o                         
 -10   2   6       5077.02       5202.72       102.35 o                         
  -9   2   6       3506.19       3635.76        68.20 o                         
  -8   2   6       1688.75       1739.05        45.27 o                         
  -7   2   6        134.26        187.88        15.52 o                         
  -6   2   6         80.76        163.82        19.45 o                         
  -5   2   6       2990.94       2883.62        45.08 o                         
  -4   2   6       3321.47       3275.85        51.51 o                         
  -3   2   6      17119.69      17101.78       206.61 o                         
  -2   2   6      28322.21      27721.42       447.87 o                         
  -1   2   6      34718.55      33408.16       450.30 o                         
   0   2   6      31685.67      31379.83       369.57 o                         
   1   2   6      30562.85      30252.99       337.65 o                         
   2   2   6      37918.05      37270.93       393.18 o                         
   3   2   6      29713.12      29664.66       316.31 o                         
   4   2   6      14270.36      14229.49       158.94 o                         
   5   2   6       5441.10       5528.87        75.21 o                         
   6   2   6       3151.12       3290.78        59.93 o                         
   7   2   6        741.28        781.25        32.56 o                         
   8   2   6          5.48          2.99        19.65 o                         
   9   2   6        403.90        473.22        45.64 o                         
  10   2   6        500.13        505.01        51.03 o                         
  11   2   6       1952.49       1811.28       123.63 o                         
 -14   3   6        203.43        260.69       127.32 o                         
 -13   3   6          6.36         13.82        47.64 o                         
 -12   3   6        232.68        338.91        44.64 o                         
 -11   3   6        988.76       1176.38        54.55 o                         
 -10   3   6       3294.10       3381.59        85.90 o                         
  -9   3   6       7225.01       7359.52       119.35 o                         
  -8   3   6       6042.58       6234.11       119.22 o                         
  -7   3   6       7190.30       7335.74       122.47 o                         
  -6   3   6       6591.18       6500.87       100.89 o                         
  -5   3   6       4864.27       4857.34        72.82 o                         
  -4   3   6       3171.21       2986.91        42.92 o                         
  -3   3   6       1445.07       1346.89        21.92 o                         
  -2   3   6       7157.12       7398.45        98.43 o                         
  -1   3   6       6071.01       6112.98        77.77 o                         
   0   3   6       5242.75       5238.93        67.90 o                         
   1   3   6        359.63        399.54        14.77 o                         
   2   3   6       2085.86       2125.98        32.06 o                         
   3   3   6       3107.27       3131.20        43.48 o                         
   4   3   6       5512.82       5511.98        69.53 o                         
   5   3   6       4957.43       5183.12        71.78 o                         
   6   3   6       5801.84       5893.70        87.26 o                         
   7   3   6       2520.81       2645.67        56.85 o                         
   8   3   6       2234.72       2277.99        60.87 o                         
   9   3   6       1886.08       1806.35        59.10 o                         
  10   3   6       1894.94       1868.52        67.50 o                         
  11   3   6        908.70        938.12       199.39 o                         
  12   3   6       1180.21       1157.34       134.42 o                         
 -14   4   6       4048.91       4033.86       222.84 o                         
 -13   4   6       3930.87       4072.86       134.84 o                         
 -12   4   6       3386.19       3489.23        95.54 o                         
 -11   4   6       2902.13       3007.66        85.47 o                         
 -10   4   6       1337.50       1383.46        55.07 o                         
  -9   4   6       1514.07       1556.37        49.00 o                         
  -8   4   6       1346.20       1372.68        40.71 o                         
  -7   4   6       2222.48       2260.97        51.06 o                         
  -6   4   6        109.36        151.11        16.85 o                         
  -5   4   6       1793.25       1742.43        32.14 o                         
  -4   4   6       8645.55       8375.08        96.47 o                         
  -3   4   6      13133.77      12962.85       166.20 o                         
  -2   4   6      26811.05      26339.75       316.13 o                         
  -1   4   6      27995.84      27435.77       309.50 o                         
   0   4   6      19626.11      19133.13       219.04 o                         
   1   4   6      12611.68      12597.46       148.88 o                         
   2   4   6      12612.44      12658.56       141.53 o                         
   3   4   6       8030.98       8048.36        90.29 o                         
   4   4   6       5946.27       6065.91        72.00 o                         
   5   4   6       5200.68       5300.21        69.63 o                         
   6   4   6       3840.31       3962.64        65.47 o                         
   7   4   6       1279.58       1287.39        40.60 o                         
   8   4   6         24.54         55.82        22.93 o                         
   9   4   6        536.39        569.01        39.50 o                         
  10   4   6        941.81        998.33        55.15 o                         
  11   4   6       1567.31       1507.94       109.31 o                         
 -14   5   6         16.42         87.70        47.76 o                         
 -13   5   6        168.93        232.14        43.38 o                         
 -12   5   6       1643.25       1804.52        83.13 o                         
 -11   5   6       1779.27       1857.15        67.32 o                         
 -10   5   6       5382.94       5464.15       110.89 o                         
  -9   5   6       6961.42       7021.52       127.75 o                         
  -8   5   6      10394.83      10498.63       158.43 o                         
  -7   5   6      10870.37      10996.84       176.33 o                         
  -6   5   6      18007.89      17794.65       268.51 o                         
  -5   5   6      21377.08      21775.22       261.60 o                         
  -4   5   6      18820.40      18572.29       201.91 o                         
  -3   5   6      12733.16      12564.25       146.08 o                         
  -2   5   6      11271.18      11173.58       141.92 o                         
  -1   5   6       5016.34       4870.30        69.71 o                         
   0   5   6       2116.54       2102.82        34.99 o                         
   1   5   6        153.70        210.94        13.83 o                         
   2   5   6       2733.67       2822.56        40.56 o                         
   3   5   6       2656.96       2728.06        42.94 o                         
   4   5   6       6473.15       6459.07        85.22 o                         
   5   5   6       6843.74       6916.92        86.94 o                         
   6   5   6      11227.64      11356.55       151.68 o                         
   7   5   6       7424.02       7634.39       120.79 o                         
   8   5   6       7302.66       7284.83       121.00 o                         
   9   5   6       7544.15       7601.77       149.95 o                         
  10   5   6       4312.52       4136.05       118.09 o                         
  11   5   6       2302.24       2214.64       141.97 o                         
 -14   6   6       1895.23       1923.59       113.26 o                         
 -13   6   6       1294.29       1355.23        64.12 o                         
 -12   6   6       1010.70       1103.51        56.98 o                         
 -11   6   6        674.71        666.96        73.42 o                         
 -10   6   6        611.50        614.68        46.36 o                         
  -9   6   6        519.68        579.71        42.60 o                         
  -8   6   6       1131.70       1217.81        37.50 o                         
  -7   6   6       1381.97       1377.66        32.21 o                         
  -6   6   6         36.33         64.91        16.26 o                         
  -5   6   6       2650.34       2621.98        40.74 o                         
  -4   6   6       5231.50       5057.65        69.72 o                         
  -3   6   6       4048.22       3978.11        51.27 o                         
  -2   6   6       8850.52       8735.03       113.91 o                         
  -1   6   6       9727.93       9688.75       135.27 o                         
   0   6   6       6129.03       5804.79        81.20 o                         
   1   6   6       4967.68       5002.29        72.41 o                         
   2   6   6       2209.11       2317.66        35.45 o                         
   3   6   6       2436.82       2535.67        41.66 o                         
   4   6   6        943.58        964.22        25.32 o                         
   5   6   6       3564.19       3607.77        56.70 o                         
   6   6   6       1645.80       1687.21        47.36 o                         
   7   6   6        469.04        549.92        33.47 o                         
   8   6   6        151.45        290.88        35.25 o                         
   9   6   6        332.08        417.17        44.05 o                         
  10   6   6        734.84        844.98        62.70 o                         
  11   6   6        306.72        438.23        73.98 o                         
 -14   7   6         55.77        105.74        42.15 o                         
 -13   7   6        781.07        671.59        52.95 o                         
 -12   7   6       2834.57       2813.33        85.85 o                         
 -11   7   6       2386.93       2415.54        76.96 o                         
 -10   7   6       4707.34       4765.18       102.28 o                         
  -9   7   6       8151.38       8157.67       137.92 o                         
  -8   7   6      13674.06      13719.60       179.86 o                         
  -7   7   6      18960.65      18900.03       234.23 o                         
  -6   7   6      23423.93      23731.54       258.20 o                         
  -5   7   6      33683.07      33499.43       395.64 o                         
  -4   7   6      29896.44      29540.20       332.40 o                         
  -3   7   6      19331.63      19367.50       222.84 o                         
  -2   7   6       8625.39       8793.30       122.89 o                         
  -1   7   6       3641.80       3629.38        59.14 o                         
   0   7   6         18.86         57.15        14.57 o                         
   1   7   6        774.51        781.25        22.27 o                         
   2   7   6       3460.87       3475.21        48.84 o                         
   3   7   6       1358.17       1483.23        30.67 o                         
   4   7   6       5406.03       5679.10        78.69 o                         
   5   7   6       8838.52       8994.00       124.39 o                         
   6   7   6      13302.82      13603.26       180.25 o                         
   7   7   6      12824.23      12900.69       188.16 o                         
   8   7   6      11603.67      11422.54       184.75 o                         
   9   7   6      11037.09      10965.94       201.47 o                         
  10   7   6       5550.90       5430.28       126.76 o                         
  11   7   6       2859.95       3036.60       129.66 o                         
 -14   8   6         31.64         16.08        38.78 o                         
 -13   8   6         85.86         79.48        36.15 o                         
 -12   8   6        143.39        146.57        35.79 o                         
 -11   8   6        252.27        277.91        41.78 o                         
 -10   8   6        365.44        403.37        37.02 o                         
  -9   8   6         20.79         -0.61        21.95 o                         
  -8   8   6          0.67         22.32        17.82 o                         
  -7   8   6         41.53         27.02        19.57 o                         
  -6   8   6        109.64        136.20        15.69 o                         
  -5   8   6        576.92        502.85        18.59 o                         
  -4   8   6       1103.40       1116.57        27.54 o                         
  -3   8   6          5.60         21.27         9.80 o                         
  -2   8   6        309.97        371.13        18.10 o                         
  -1   8   6         20.45         69.55        14.12 o                         
   0   8   6          6.04         45.91        11.45 o                         
   1   8   6        129.32        195.41        14.04 o                         
   2   8   6        507.07        542.76        18.40 o                         
   3   8   6        281.63        318.54        17.38 o                         
   4   8   6        100.68        169.52        16.61 o                         
   5   8   6          7.43         48.18        17.24 o                         
   6   8   6          0.83         50.26        18.48 o                         
   7   8   6         97.65        168.85        27.33 o                         
   8   8   6         34.36        108.33        32.40 o                         
   9   8   6         10.03        138.14        35.79 o                         
  10   8   6         42.02        108.20        38.52 o                         
  11   8   6         13.46        103.06        54.72 o                         
 -14   9   6         44.66         19.32        62.22 o                         
 -13   9   6        529.64        541.49        49.63 o                         
 -12   9   6       1764.44       1702.74        92.13 o                         
 -11   9   6       3282.15       3453.52       159.77 o                         
 -10   9   6       5639.34       5699.59       118.25 o                         
  -9   9   6      10960.51      10922.76       178.33 o                         
  -8   9   6      16788.16      16427.78       228.13 o                         
  -7   9   6      19085.50      18588.03       248.30 o                         
  -6   9   6      21172.64      20627.33       254.37 o                         
  -5   9   6      32011.40      30994.38       371.23 o                         
  -4   9   6      29931.10      29428.89       333.74 o                         
  -3   9   6      15436.10      15275.41       172.95 o                         
  -2   9   6       2826.27       2913.55        48.19 o                         
  -1   9   6        910.08        956.21        25.14 o                         
   0   9   6         18.31         58.71        12.79 o                         
   1   9   6        311.39        352.59        17.52 o                         
   2   9   6        966.11       1089.60        24.58 o                         
   3   9   6       1848.62       2032.31        34.67 o                         
   4   9   6       8042.62       8304.44       109.90 o                         
   5   9   6      13572.99      13798.10       182.72 o                         
   6   9   6      13895.24      13926.76       187.36 o                         
   7   9   6      11395.05      11437.16       185.01 o                         
   8   9   6      10402.36      10556.32       195.85 o                         
   9   9   6       8914.30       8790.54       187.93 o                         
  10   9   6       4978.60       4967.78       124.39 o                         
  11   9   6       2414.94       2352.58       116.40 o                         
 -14  10   6        468.96        178.14       146.44 o                         
 -13  10   6        258.91        155.07        34.53 o                         
 -12  10   6        291.82        309.25        53.56 o                         
 -11  10   6         42.34         39.49        47.42 o                         
 -10  10   6         11.71         23.96        23.49 o                         
  -9  10   6        272.84        259.48        27.71 o                         
  -8  10   6        834.59        838.24        35.92 o                         
  -7  10   6        801.87        820.26        31.13 o                         
  -6  10   6        632.64        642.79        27.35 o                         
  -5  10   6         17.23         20.68        13.58 o                         
  -4  10   6        597.17        642.18        21.84 o                         
  -3  10   6       5705.24       5675.62        78.28 o                         
  -2  10   6       3042.94       3081.63        48.94 o                         
  -1  10   6       2610.49       2652.67        44.74 o                         
   0  10   6        521.15        600.98        27.26 o                         
   1  10   6        825.69        912.91        23.45 o                         
   2  10   6        381.80        445.86        19.05 o                         
   3  10   6       1454.12       1478.35        30.48 o                         
   4  10   6       1194.24       1191.48        32.73 o                         
   5  10   6       2718.29       2716.88        76.17 o                         
   6  10   6        893.62        981.37        39.61 o                         
   7  10   6        735.11        792.99        53.92 o                         
   8  10   6         45.94         94.98        35.37 o                         
   9  10   6        106.38        167.10        40.05 o                         
  10  10   6        307.70        304.21        49.26 o                         
  11  10   6        315.01        441.06       111.43 o                         
 -13  11   6         82.28         39.26        31.05 o                         
 -12  11   6        677.20        621.55        81.41 o                         
 -11  11   6       2529.60       2549.70        73.54 o                         
 -10  11   6       4662.58       4639.04        96.10 o                         
  -9  11   6      10808.07      10584.26       164.06 o                         
  -8  11   6      18381.78      17612.07       246.66 o                         
  -7  11   6      16676.68      16349.63       212.88 o                         
  -6  11   6      12503.81      12128.57       171.59 o                         
  -5  11   6      12458.44      12125.83       159.56 o                         
  -4  11   6      13999.35      13788.34       178.21 o                         
  -3  11   6       7450.47       7540.90       107.87 o                         
  -2  11   6       5577.27       5670.43        79.31 o                         
  -1  11   6       4059.71       4099.29        62.13 o                         
   0  11   6       2225.39       2153.59        45.36 o                         
   1  11   6        357.62        460.29        20.54 o                         
   2  11   6       1226.84       1249.11        29.01 o                         
   3  11   6       4975.48       4969.81        67.75 o                         
   4  11   6       7505.52       7607.80       106.28 o                         
   5  11   6      11801.40      11798.00       183.26 o                         
   6  11   6       8292.58       8382.74       141.30 o                         
   7  11   6       6675.93       6736.75       141.85 o                         
   8  11   6       5760.29       5737.34       156.43 o                         
   9  11   6       4428.27       4511.17       117.00 o                         
  10  11   6       3753.01       3744.72       185.48 o                         
  11  11   6       2140.88       2198.85       242.62 o                         
 -13  12   6       1828.97       1719.80        71.44 o                         
 -12  12   6       1762.11       1643.89        64.45 o                         
 -11  12   6       1637.35       1588.58        64.60 o                         
 -10  12   6       1028.62       1025.10        48.05 o                         
  -9  12   6       1319.21       1317.66        48.07 o                         
  -8  12   6        722.13        737.68        38.02 o                         
  -7  12   6        197.05        188.73        22.57 o                         
  -6  12   6        561.61        569.20        28.64 o                         
  -5  12   6       2922.31       2748.09        53.07 o                         
  -4  12   6       4116.62       3895.86        82.21 o                         
  -3  12   6       5983.18       5891.37        83.44 o                         
  -2  12   6       6286.80       6355.54        88.31 o                         
  -1  12   6       6763.66       6746.78        98.56 o                         
   0  12   6       7561.73       7771.34       104.71 o                         
   1  12   6       7311.34       7627.34       108.87 o                         
   2  12   6       7933.32       8170.97       104.25 o                         
   3  12   6       3956.49       3992.92        70.39 o                         
   4  12   6       3405.23       3477.80        67.95 o                         
   5  12   6       2852.23       2878.50        66.39 o                         
   6  12   6       1484.30       1545.49        58.55 o                         
   7  12   6        158.89        190.79        39.00 o                         
   8  12   6        125.83        118.63        40.20 o                         
   9  12   6        380.47        382.09        51.40 o                         
  10  12   6        406.40        344.78        55.00 o                         
 -13  13   6         50.04         47.23        34.90 o                         
 -12  13   6        525.58        464.73        45.29 o                         
 -11  13   6       2861.26       2835.02        77.39 o                         
 -10  13   6       3079.85       3122.70        78.96 o                         
  -9  13   6       6692.74       6512.07       117.05 o                         
  -8  13   6       8532.02       8397.04       137.91 o                         
  -7  13   6       7617.03       7572.32       116.03 o                         
  -6  13   6       5046.63       5004.56        84.39 o                         
  -5  13   6       4546.48       4447.32       100.43 o                         
  -4  13   6       6265.96       6122.90        94.37 o                         
  -3  13   6       3631.15       3647.27        70.14 o                         
  -2  13   6       3119.75       3159.66        61.42 o                         
  -1  13   6       2965.18       2912.78        61.08 o                         
   0  13   6        943.99        977.06        34.24 o                         
   1  13   6        698.81        700.51        29.42 o                         
   2  13   6       2081.40       2141.41        50.20 o                         
   3  13   6       5162.39       5242.84        87.59 o                         
   4  13   6       3527.04       3585.16        75.97 o                         
   5  13   6       5797.06       5730.94       138.74 o                         
   6  13   6       2941.14       2990.64       103.86 o                         
   7  13   6       2730.62       2609.94       142.19 o                         
   8  13   6       2269.76       2224.43        84.18 o                         
   9  13   6       1811.36       1864.32        91.97 o                         
  10  13   6       2108.28       1976.51        97.11 o                         
 -13  14   6       4176.57       3825.03       228.41 o                         
 -12  14   6       4098.00       3965.53       102.19 o                         
 -11  14   6       4609.16       4660.13       103.56 o                         
 -10  14   6       3102.68       3089.37        80.00 o                         
  -9  14   6       1587.52       1580.83        63.66 o                         
  -8  14   6        536.98        581.99        38.71 o                         
  -7  14   6          0.82        -11.12        19.84 o                         
  -6  14   6        964.71        896.91        36.74 o                         
  -5  14   6       3473.61       3498.44        68.49 o                         
  -4  14   6       3412.61       3332.69        73.39 o                         
  -3  14   6       3970.08       3823.45        68.75 o                         
  -2  14   6       9479.43       9442.44       150.12 o                         
  -1  14   6      12678.64      12663.19       169.79 o                         
   0  14   6      17905.94      17934.00       231.30 o                         
   1  14   6      17804.86      17672.18       270.62 o                         
   2  14   6      17624.77      17578.53       230.06 o                         
   3  14   6       8033.86       8217.74       132.97 o                         
   4  14   6       4894.95       5007.61       103.78 o                         
   5  14   6       2341.20       2393.11        68.49 o                         
   6  14   6       1478.90       1413.22        65.08 o                         
   7  14   6         41.00         26.14        34.59 o                         
   8  14   6          0.29         33.30        42.07 o                         
   9  14   6        161.02        127.56        47.90 o                         
  10  14   6        309.55        229.57        61.11 o                         
 -12  15   6        160.06        145.27        38.91 o                         
 -11  15   6        780.27        727.38        52.48 o                         
 -10  15   6        575.46        520.99        44.60 o                         
  -9  15   6        835.98        782.18        66.71 o                         
  -8  15   6       1216.39       1179.76        51.37 o                         
  -7  15   6       1323.28       1329.62        46.15 o                         
  -6  15   6       1575.73       1614.73        47.98 o                         
  -5  15   6       2589.36       2545.68        69.61 o                         
  -4  15   6       2330.25       2316.93        53.91 o                         
  -3  15   6       2164.63       2133.57        55.97 o                         
  -2  15   6        456.81        458.41        29.73 o                         
  -1  15   6        802.38        842.91        35.78 o                         
   0  15   6        242.58        335.39        29.17 o                         
   1  15   6         55.87         73.37        24.62 o                         
   2  15   6        528.16        578.23        35.50 o                         
   3  15   6        985.81        979.47        55.21 o                         
   4  15   6        398.84        436.41        44.96 o                         
   5  15   6        915.58        924.69        59.53 o                         
   6  15   6        873.78        858.65        60.22 o                         
   7  15   6       1007.04        877.73        77.87 o                         
   8  15   6        777.16        780.05        80.30 o                         
   9  15   6        779.60        559.30        67.78 o                         
  10  15   6        596.59        605.45       140.98 o                         
 -12  16   6       5844.26       5772.98       131.79 o                         
 -11  16   6       5165.03       5085.26       112.10 o                         
 -10  16   6       4028.93       4169.79       116.86 o                         
  -9  16   6        659.11        677.56        46.54 o                         
  -8  16   6        126.86        133.66        30.93 o                         
  -7  16   6         32.09         21.40        25.70 o                         
  -6  16   6        552.29        658.16        40.56 o                         
  -5  16   6       2188.36       2290.31        58.64 o                         
  -4  16   6       3687.10       3603.17        72.58 o                         
  -3  16   6       7436.79       7295.75       111.29 o                         
  -2  16   6      13683.80      13188.98       210.59 o                         
  -1  16   6      18955.38      19506.21       251.27 o                         
   0  16   6      16191.75      16288.18       238.44 o                         
   1  16   6      18330.08      18153.27       266.71 o                         
   2  16   6      16782.16      16971.10       259.18 o                         
   3  16   6      10324.77      10755.07       181.95 o                         
   4  16   6       4614.38       4797.68       106.11 o                         
   5  16   6       1889.44       1939.87       103.86 o                         
   6  16   6        644.01        621.23        97.67 o                         
   7  16   6        155.09         66.59        43.42 o                         
   8  16   6         12.21        -42.67        42.67 o                         
   9  16   6         29.53         74.99        52.00 o                         
 -12  17   6         23.18         64.48        97.27 o                         
 -11  17   6         96.08         79.69        42.26 o                         
 -10  17   6        164.82        179.55        47.41 o                         
  -9  17   6        195.48        247.27        37.60 o                         
  -8  17   6          0.86        -18.12        27.72 o                         
  -7  17   6         60.91         38.69        28.21 o                         
  -6  17   6        300.56        352.15        33.91 o                         
  -5  17   6         25.08         31.72        25.28 o                         
  -4  17   6          0.28         11.24        23.36 o                         
  -3  17   6         12.50        -15.11        21.77 o                         
  -2  17   6         85.42         82.60        25.95 o                         
  -1  17   6          3.70         12.64        27.15 o                         
   0  17   6         21.03         48.91        25.13 o                         
   1  17   6         23.67         26.91        25.00 o                         
   2  17   6         42.96         19.20        28.94 o                         
   3  17   6         60.18         55.34        32.85 o                         
   4  17   6        451.84        362.79        50.46 o                         
   5  17   6         37.92        100.40        42.91 o                         
   6  17   6         48.76        -16.38        46.10 o                         
   7  17   6        178.61        181.07        50.51 o                         
   8  17   6         24.13         18.93        50.49 o                         
   9  17   6          9.88         17.56        63.25 o                         
 -11  18   6       3981.00       4040.11       139.76 o                         
 -10  18   6       3659.19       3888.65       105.28 o                         
  -9  18   6       1855.47       1827.18        66.79 o                         
  -8  18   6        621.79        596.52        47.05 o                         
  -7  18   6         23.23         26.47        30.61 o                         
  -6  18   6        602.00        575.07        41.58 o                         
  -5  18   6       1747.46       1752.23        68.78 o                         
  -4  18   6       4354.06       4297.76        84.43 o                         
  -3  18   6       5025.47       4952.02        90.64 o                         
  -2  18   6      12843.17      12814.24       201.27 o                         
  -1  18   6      14341.61      14659.47       213.86 o                         
   0  18   6      14873.14      15463.84       211.77 o                         
   1  18   6      13708.46      13805.23       236.44 o                         
   2  18   6      11104.91      11159.56       195.95 o                         
   3  18   6      10074.32      10376.80       183.64 o                         
   4  18   6       4775.77       4898.24       177.98 o                         
   5  18   6       2778.73       2741.12        96.46 o                         
   6  18   6       1122.20       1071.20        83.17 o                         
   7  18   6        277.63        224.68        93.82 o                         
   8  18   6          4.97          4.95        51.64 o                         
 -11  19   6        731.43        649.08        92.45 o                         
 -10  19   6        994.96        858.58        71.60 o                         
  -9  19   6       1540.12       1588.01        66.25 o                         
  -8  19   6       1472.93       1379.00        61.52 o                         
  -7  19   6       1543.24       1527.61        74.45 o                         
  -6  19   6        697.86        711.27        45.36 o                         
  -5  19   6        474.79        448.96        38.67 o                         
  -4  19   6        546.92        541.57        63.66 o                         
  -3  19   6        478.43        406.10        37.68 o                         
  -2  19   6       1095.01       1057.19        48.21 o                         
  -1  19   6        954.52        980.09        48.33 o                         
   0  19   6         75.55        112.71        33.36 o                         
   1  19   6        212.01        227.30        36.59 o                         
   2  19   6        622.81        632.86        50.28 o                         
   3  19   6       1066.75       1041.93        68.41 o                         
   4  19   6       1120.40       1114.62        72.90 o                         
   5  19   6        756.47        645.82        63.17 o                         
   6  19   6        182.68        119.11        52.67 o                         
   7  19   6        374.29        226.22        69.40 o                         
   8  19   6        455.47        458.40        71.45 o                         
 -10  20   6       2016.23       1975.55        86.79 o                         
  -9  20   6       1639.81       1597.97        79.37 o                         
  -8  20   6        811.71        734.02        59.20 o                         
  -7  20   6        560.61        518.81        51.73 o                         
  -6  20   6        148.95        109.51        36.01 o                         
  -5  20   6        577.33        557.54        45.85 o                         
  -4  20   6       4788.47       4887.40       100.98 o                         
  -3  20   6       5447.88       5405.28       105.46 o                         
  -2  20   6       9134.36       9337.77       164.15 o                         
  -1  20   6       7886.96       8464.90       141.89 o                         
   0  20   6       6205.19       6550.16       127.03 o                         
   1  20   6       4851.72       5192.68       142.66 o                         
   2  20   6       5700.30       5942.15       125.26 o                         
   3  20   6       7029.65       7117.63       156.75 o                         
   4  20   6       5604.59       5824.31       142.66 o                         
   5  20   6       2691.75       2733.19       100.54 o                         
   6  20   6       1250.05       1056.82       146.33 o                         
   7  20   6        334.38        174.35        59.89 o                         
   8  20   6         14.18         95.08       124.59 o                         
 -10  21   6       1699.73       1881.27       186.33 o                         
  -9  21   6       1825.21       1865.76        85.17 o                         
  -8  21   6       3751.59       3900.92       135.98 o                         
  -7  21   6       4411.87       4501.86       114.05 o                         
  -6  21   6       5503.76       5635.84       136.22 o                         
  -5  21   6       4449.53       4452.72        98.57 o                         
  -4  21   6       2777.84       2836.96        76.05 o                         
  -3  21   6       1758.70       1693.37        59.30 o                         
  -2  21   6        705.14        696.68        48.17 o                         
  -1  21   6        485.74        406.94        40.53 o                         
   0  21   6         17.15         13.86        30.88 o                         
   1  21   6        205.79        191.65        38.19 o                         
   2  21   6        366.42        282.52        47.96 o                         
   3  21   6       1009.24       1086.78        69.15 o                         
   4  21   6       1301.33       1426.48        79.23 o                         
   5  21   6       2050.94       1908.85        89.80 o                         
   6  21   6       2196.96       2026.23       100.06 o                         
   7  21   6       2941.28       2748.43       198.91 o                         
  -9  22   6        519.67        569.59       106.79 o                         
  -8  22   6        552.67        478.98        54.40 o                         
  -7  22   6        164.94        173.42        43.52 o                         
  -6  22   6          8.66         -6.38        36.04 o                         
  -5  22   6        367.87        374.10        41.66 o                         
  -4  22   6       1372.60       1352.78        58.31 o                         
  -3  22   6       2389.26       2368.92        68.66 o                         
  -2  22   6       3013.25       3051.24        81.99 o                         
  -1  22   6       3373.11       3381.34        92.15 o                         
   0  22   6       3142.09       3326.15        85.13 o                         
   1  22   6       2670.98       2731.60        86.52 o                         
   2  22   6       2305.84       2396.67        92.60 o                         
   3  22   6       3492.56       3596.04       107.30 o                         
   4  22   6       1966.77       1977.87        87.11 o                         
   5  22   6       1028.51        864.49       131.48 o                         
   6  22   6        598.01        455.49        74.29 o                         
  -8  23   6       3961.97       3839.95       105.38 o                         
  -7  23   6       6252.22       6377.30       135.55 o                         
  -6  23   6       8244.15       8219.11       156.99 o                         
  -5  23   6       7796.58       8052.16       143.11 o                         
  -4  23   6       5648.74       5734.35       112.18 o                         
  -3  23   6       3145.38       3218.46        86.08 o                         
  -2  23   6        985.08        871.14        54.73 o                         
  -1  23   6        419.50        467.00        57.72 o                         
   0  23   6         20.49        -37.32        40.97 o                         
   1  23   6          3.34        -16.67        37.73 o                         
   2  23   6        248.25        237.75        51.11 o                         
   3  23   6        899.82        739.16        89.91 o                         
   4  23   6       1405.29       1462.32        84.07 o                         
   5  23   6       3129.69       2973.91       110.78 o                         
   6  23   6       3783.68       3651.72       167.77 o                         
  -8  24   6        189.22        158.34        70.71 o                         
  -7  24   6         28.88         27.38        40.15 o                         
  -6  24   6         15.94         13.87        39.86 o                         
  -5  24   6         21.50        -12.33        33.18 o                         
  -4  24   6         13.75          6.44        32.49 o                         
  -3  24   6         24.79         18.24        33.46 o                         
  -2  24   6         48.51         25.26        35.20 o                         
  -1  24   6       1071.52        946.85        80.26 o                         
   0  24   6       1441.87       1407.87        74.78 o                         
   1  24   6       1268.07       1166.38        88.72 o                         
   2  24   6        676.17        503.22        61.40 o                         
   3  24   6        354.98        208.28        61.07 o                         
   4  24   6        203.31        155.53        57.38 o                         
   5  24   6         58.33         87.62        53.23 o                         
  -7  25   6       5585.69       5633.76       165.12 o                         
  -6  25   6       6577.12       6398.60       133.28 o                         
  -5  25   6       5890.71       5856.39       123.49 o                         
  -4  25   6       4772.06       4794.13       109.25 o                         
  -3  25   6       4488.19       4327.32       118.80 o                         
  -2  25   6       2296.93       2224.21        88.79 o                         
  -1  25   6        870.76        693.23        77.14 o                         
   0  25   6         78.07         96.58        47.10 o                         
   1  25   6         91.28         60.37        53.79 o                         
   2  25   6        680.48        603.28        82.82 o                         
   3  25   6       1577.65       1553.33        88.27 o                         
   4  25   6       1600.39       1500.93       102.89 o                         
  -6  26   6         21.92         20.93        53.27 o                         
  -5  26   6          9.88         -3.87        39.91 o                         
  -4  26   6        174.33        180.83        51.90 o                         
  -3  26   6        181.54        102.91        48.24 o                         
  -2  26   6        143.05        128.89        48.64 o                         
  -1  26   6         55.26         36.83        43.61 o                         
   0  26   6          4.17        -30.80        59.94 o                         
   1  26   6         13.04        -29.97        47.04 o                         
   2  26   6         12.40         -7.16        54.25 o                         
   3  26   6         13.96        -59.96        69.30 o                         
  -5  27   6       3978.73       4147.43       276.49 o                         
  -4  27   6       4975.73       4831.26       206.66 o                         
  -3  27   6       4175.03       3867.66       126.93 o                         
  -2  27   6       2638.17       2491.92       146.78 o                         
  -1  27   6        726.28        523.86        80.81 o                         
   0  27   6        226.95        183.27        56.62 o                         
   1  27   6          1.40          4.72        51.15 o                         
  -1  28   6       1087.48       1024.02       182.51 o                         
 -14   1   7       2470.60       2664.98       121.60 o                         
 -13   1   7       4594.59       4869.40       161.48 o                         
 -12   1   7       8303.67       8841.40       198.23 o                         
 -11   1   7      15390.41      15873.21       663.40 o                         
 -10   1   7      18574.93      18540.30       312.94 o                         
  -9   1   7      16712.42      17116.89       282.23 o                         
  -8   1   7      13457.32      13363.19       205.84 o                         
  -7   1   7       7619.72       7668.15        97.74 o                         
  -6   1   7       3751.97       3746.77        56.46 o                         
  -5   1   7         98.26        191.09        15.98 o                         
  -4   1   7       1116.77       1074.66        28.20 o                         
  -3   1   7       2740.20       2556.05        41.64 o                         
  -2   1   7       4647.17       4526.74       103.51 o                         
  -1   1   7      12332.62      12036.70       164.19 o                         
   0   1   7      13558.57      13563.38       181.87 o                         
   1   1   7      24345.23      23708.34       284.58 o                         
   2   1   7      31075.81      30922.62       346.95 o                         
   3   1   7      48872.10      48249.87       486.43 o                         
   4   1   7      27390.92      27105.60       293.21 o                         
   5   1   7      15626.00      15916.00       200.76 o                         
   6   1   7       8321.64       8552.16       119.48 o                         
   7   1   7       4683.90       4731.14        84.10 o                         
   8   1   7       1330.92       1429.22        56.35 o                         
   9   1   7        189.84        200.59        46.08 o                         
  10   1   7         92.86        114.70        76.88 o                         
  11   1   7          4.03         11.74        93.04 o                         
 -14   2   7        325.11        476.93        85.87 o                         
 -13   2   7        125.55        151.20        53.45 o                         
 -12   2   7        521.00        594.34        65.45 o                         
 -11   2   7         65.05         84.30        40.38 o                         
 -10   2   7         25.04         62.41        26.46 o                         
  -9   2   7       1343.70       1467.37        58.24 o                         
  -8   2   7       3134.37       3270.45        72.39 o                         
  -7   2   7       7438.43       7381.72       107.80 o                         
  -6   2   7       5981.80       5963.82        83.20 o                         
  -5   2   7       2390.46       2351.36        42.19 o                         
  -4   2   7       1418.75       1460.26        28.68 o                         
  -3   2   7       1747.45       1751.69        34.91 o                         
  -2   2   7       2442.58       2434.92        42.63 o                         
  -1   2   7       2336.07       2243.07        38.89 o                         
   0   2   7       4638.20       4847.44        69.28 o                         
   1   2   7       3092.39       3002.04        48.09 o                         
   2   2   7       1549.14       1564.70        27.41 o                         
   3   2   7         35.82         81.40        12.40 o                         
   4   2   7         42.67         80.63        12.35 o                         
   5   2   7       2589.88       2629.15        45.07 o                         
   6   2   7       3575.51       3664.75        63.07 o                         
   7   2   7       2122.81       2090.14        56.41 o                         
   8   2   7        567.79        646.13        57.23 o                         
   9   2   7        194.80        198.66        45.45 o                         
  10   2   7        336.06        428.28        93.37 o                         
  11   2   7        235.10        211.47       107.01 o                         
 -14   3   7       3424.53       3477.37       162.06 o                         
 -13   3   7       5030.15       5165.26       197.46 o                         
 -12   3   7       6096.96       6325.58       193.47 o                         
 -11   3   7       8264.36       8657.97       207.94 o                         
 -10   3   7       6884.69       7120.46       131.26 o                         
  -9   3   7       7361.69       7515.47       179.17 o                         
  -8   3   7       7537.74       7473.39       128.08 o                         
  -7   3   7       8723.01       8595.86       140.54 o                         
  -6   3   7       3936.49       3883.80        63.50 o                         
  -5   3   7       1073.97       1166.23        25.77 o                         
  -4   3   7        328.93        319.06        13.51 o                         
  -3   3   7        459.89        422.26        16.56 o                         
  -2   3   7       7628.12       7539.51       115.09 o                         
  -1   3   7      11841.02      11717.44       149.67 o                         
   0   3   7      19617.70      19052.92       232.57 o                         
   1   3   7      17681.63      17564.49       215.31 o                         
   2   3   7      18055.36      17900.05       208.08 o                         
   3   3   7      18446.19      18276.93       201.64 o                         
   4   3   7      11436.30      11539.33       133.60 o                         
   5   3   7       8645.55       8920.87       114.40 o                         
   6   3   7       8454.12       8706.96       121.99 o                         
   7   3   7       6050.38       6329.05       115.29 o                         
   8   3   7       2701.69       2679.47        78.80 o                         
   9   3   7        451.38        364.82        51.60 o                         
  10   3   7         49.24         36.45        71.53 o                         
  11   3   7         77.21         71.89        84.03 o                         
 -14   4   7        922.40        915.92        77.35 o                         
 -13   4   7        402.91        497.36        74.47 o                         
 -12   4   7        185.12        286.50        59.80 o                         
 -11   4   7          7.84         54.62        28.61 o                         
 -10   4   7         56.38         60.19        25.19 o                         
  -9   4   7       1483.78       1503.03        45.38 o                         
  -8   4   7       5958.04       5905.07       107.03 o                         
  -7   4   7      13982.74      13638.73       212.71 o                         
  -6   4   7      21292.32      21243.64       258.05 o                         
  -5   4   7      12241.24      12297.90       146.48 o                         
  -4   4   7      15458.55      15463.51       170.21 o                         
  -3   4   7      10111.58      10087.30       129.70 o                         
  -2   4   7      13209.55      12975.47       183.10 o                         
  -1   4   7      10517.40      10408.47       127.06 o                         
   0   4   7      12728.57      12725.86       151.79 o                         
   1   4   7       5365.73       5284.98        71.82 o                         
   2   4   7        783.63        821.02        22.60 o                         
   3   4   7         93.99        124.19        13.81 o                         
   4   4   7         66.25         72.59        12.60 o                         
   5   4   7       3149.22       3210.58        52.45 o                         
   6   4   7       4454.59       4630.39        89.37 o                         
   7   4   7       4861.03       4870.21       105.40 o                         
   8   4   7       3144.47       3253.98        88.35 o                         
   9   4   7       2540.54       2594.57       103.50 o                         
  10   4   7       2658.77       2758.01       136.13 o                         
  11   4   7       1446.10       1329.95       164.07 o                         
 -14   5   7       3057.36       2957.78       120.04 o                         
 -13   5   7       3114.82       3173.04       100.25 o                         
 -12   5   7       3926.15       4123.75       185.82 o                         
 -11   5   7       3184.72       3400.64       112.68 o                         
 -10   5   7       2714.54       2739.06        71.85 o                         
  -9   5   7       1574.55       1688.78        51.48 o                         
  -8   5   7       2385.31       2437.00        54.13 o                         
  -7   5   7       4733.96       4663.72        79.43 o                         
  -6   5   7       3153.88       3216.39        51.65 o                         
  -5   5   7       2849.46       2806.24        40.99 o                         
  -4   5   7       1112.32       1143.73        32.46 o                         
  -3   5   7         38.33         91.29        17.63 o                         
  -2   5   7       7636.54       7598.78       103.14 o                         
  -1   5   7      16899.95      16669.50       195.94 o                         
   0   5   7      14012.00      13796.74       164.36 o                         
   1   5   7       6979.06       6962.45        90.70 o                         
   2   5   7       5321.22       5394.20        74.04 o                         
   3   5   7       3437.84       3513.47        57.60 o                         
   4   5   7       4235.22       4425.19        69.83 o                         
   5   5   7       5750.68       5970.35        89.52 o                         
   6   5   7       5040.65       5235.84        98.96 o                         
   7   5   7       4345.36       4395.85        91.82 o                         
   8   5   7       1557.86       1560.56        64.43 o                         
   9   5   7        783.98        927.03        60.57 o                         
  10   5   7         27.52        129.86        50.73 o                         
  11   5   7         47.32        139.85       101.22 o                         
 -14   6   7       1301.34       1381.58       144.08 o                         
 -13   6   7        253.19        250.69        43.19 o                         
 -12   6   7         21.36         36.22        30.85 o                         
 -11   6   7        377.67        443.53        39.91 o                         
 -10   6   7       1170.25       1226.12        48.16 o                         
  -9   6   7       2008.94       2053.37        54.19 o                         
  -8   6   7       5626.57       5607.52        95.87 o                         
  -7   6   7       6742.54       6742.87       108.23 o                         
  -6   6   7      15289.49      15487.23       192.30 o                         
  -5   6   7      19807.14      19691.14       227.27 o                         
  -4   6   7      38563.37      37977.32       402.98 o                         
  -3   6   7      38018.60      37596.72       443.40 o                         
  -2   6   7      25947.96      25546.74       327.60 o                         
  -1   6   7      11802.66      12186.87       172.99 o                         
   0   6   7       6191.29       6113.42        86.83 o                         
   1   6   7       1642.03       1580.38        34.39 o                         
   2   6   7        127.09        185.19        16.89 o                         
   3   6   7         12.18         52.16        14.21 o                         
   4   6   7         19.85         37.24        15.12 o                         
   5   6   7        816.82        890.07        32.27 o                         
   6   6   7       3326.29       3484.36        76.68 o                         
   7   6   7       4797.64       4932.98       100.35 o                         
   8   6   7       5613.62       5611.45       137.49 o                         
   9   6   7       6913.11       6752.05       160.58 o                         
  10   6   7       6372.05       5900.96       178.07 o                         
  11   6   7       3965.53       4126.63       475.40 o                         
 -14   7   7        533.93        515.95        55.43 o                         
 -13   7   7        384.23        399.00        45.08 o                         
 -12   7   7        730.59        757.78        52.06 o                         
 -11   7   7        630.36        593.39        45.35 o                         
 -10   7   7        552.67        627.09        44.10 o                         
  -9   7   7        145.01        201.16        26.03 o                         
  -8   7   7        543.24        524.24        31.28 o                         
  -7   7   7        221.67        268.60        20.02 o                         
  -6   7   7         17.65         30.24        12.20 o                         
  -5   7   7        308.52        338.45        19.82 o                         
  -4   7   7        597.24        651.85        19.78 o                         
  -3   7   7        308.82        419.97        26.90 o                         
  -2   7   7         17.08         55.82        14.84 o                         
  -1   7   7        558.15        556.47        41.51 o                         
   0   7   7        917.84        963.98        32.12 o                         
   1   7   7       1699.08       1792.62        37.65 o                         
   2   7   7       1967.35       1943.97        42.65 o                         
   3   7   7        651.33        654.73        25.39 o                         
   4   7   7        484.45        531.11        25.45 o                         
   5   7   7        846.27        875.01        34.77 o                         
   6   7   7        674.20        757.72        40.50 o                         
   7   7   7        368.30        399.95        37.24 o                         
   8   7   7        213.06        312.93        46.66 o                         
   9   7   7        238.45        269.26        49.08 o                         
  10   7   7         59.33        184.96        72.40 o                         
  11   7   7         39.26        343.16       185.79 o                         
 -14   8   7       2002.36       2144.05       113.38 o                         
 -13   8   7        770.55        765.31        57.86 o                         
 -12   8   7          4.87         45.83        31.77 o                         
 -11   8   7        590.86        642.82        46.85 o                         
 -10   8   7       1580.27       1664.55        57.07 o                         
  -9   8   7       3946.40       4031.92        84.51 o                         
  -8   8   7       6554.19       6618.00       103.89 o                         
  -7   8   7       8357.85       8256.81       114.85 o                         
  -6   8   7      13478.85      13330.90       170.99 o                         
  -5   8   7      23556.47      23189.80       281.22 o                         
  -4   8   7      41374.20      40559.45       454.17 o                         
  -3   8   7      37398.57      36838.86       436.18 o                         
  -2   8   7      26915.90      26951.14       344.98 o                         
  -1   8   7      22304.63      21652.80       301.92 o                         
   0   8   7       9881.48       9666.86       129.91 o                         
   1   8   7       4932.53       5017.68        76.64 o                         
   2   8   7         67.50        136.79        17.09 o                         
   3   8   7         19.97         39.20        15.52 o                         
   4   8   7        494.95        560.97        26.73 o                         
   5   8   7       1164.52       1156.40        40.07 o                         
   6   8   7       2377.05       2467.86        59.69 o                         
   7   8   7       4027.33       4108.22        98.63 o                         
   8   8   7       6459.45       6677.72       142.14 o                         
   9   8   7       8020.85       7932.91       220.52 o                         
  10   8   7       7898.37       7963.21       191.16 o                         
 -14   9   7        214.62        185.79        77.59 o                         
 -13   9   7        243.58        244.31        53.06 o                         
 -12   9   7        162.77        137.55        35.74 o                         
 -11   9   7          3.99         26.43        28.49 o                         
 -10   9   7          9.09         23.68        22.07 o                         
  -9   9   7         10.40          5.30        20.04 o                         
  -8   9   7          1.30        -10.51        16.59 o                         
  -7   9   7         28.68         40.24        16.44 o                         
  -6   9   7        963.37        961.89        28.67 o                         
  -5   9   7       1257.11       1229.93        28.92 o                         
  -4   9   7          5.32         22.92        12.72 o                         
  -3   9   7         67.05         70.33        12.26 o                         
  -2   9   7       1211.35       1200.71        45.90 o                         
  -1   9   7       1342.02       1371.29        34.58 o                         
   0   9   7       1851.04       1872.67        56.86 o                         
   1   9   7        511.81        610.53        25.56 o                         
   2   9   7        339.97        392.27        24.73 o                         
   3   9   7        137.77        193.83        19.18 o                         
   4   9   7        115.17        148.71        23.53 o                         
   5   9   7        108.75        128.47        24.64 o                         
   6   9   7         17.44         25.40        22.30 o                         
   7   9   7        534.91        510.97        45.96 o                         
   8   9   7        166.88        174.97        38.39 o                         
   9   9   7         62.67        103.59        53.68 o                         
  10   9   7         39.66        102.48        51.77 o                         
 -13  10   7       1085.56       1036.50        56.56 o                         
 -12  10   7        107.46         86.16        31.26 o                         
 -11  10   7        134.19        218.27        31.50 o                         
 -10  10   7       1181.02       1246.80        68.81 o                         
  -9  10   7       3914.63       3903.29        79.11 o                         
  -8  10   7       9124.06       8940.92       129.51 o                         
  -7  10   7       9754.44       9620.85       141.70 o                         
  -6  10   7      10431.26      10257.01       138.57 o                         
  -5  10   7      18262.72      18010.17       226.63 o                         
  -4  10   7      19549.47      19388.69       228.24 o                         
  -3  10   7      17126.52      17286.95       217.11 o                         
  -2  10   7      13549.51      13968.30       179.05 o                         
  -1  10   7      17264.89      16988.53       227.92 o                         
   0  10   7      15354.57      15433.89       185.47 o                         
   1  10   7       5926.23       6122.61        90.55 o                         
   2  10   7       1506.59       1592.63        37.36 o                         
   3  10   7          2.40         26.71        16.46 o                         
   4  10   7       1022.45        980.68        39.53 o                         
   5  10   7       1749.60       1781.80        52.42 o                         
   6  10   7       2865.67       2967.70        74.58 o                         
   7  10   7       3410.84       3325.19        92.43 o                         
   8  10   7       4668.51       4516.49       120.35 o                         
   9  10   7       5221.92       5262.04       190.67 o                         
  10  10   7       4785.51       4792.50       142.49 o                         
 -13  11   7       1762.55       1620.62        83.83 o                         
 -12  11   7       2247.43       2247.62       105.08 o                         
 -11  11   7       1652.53       1644.98        60.22 o                         
 -10  11   7       1755.45       1675.89        55.48 o                         
  -9  11   7       1109.24       1088.04        44.05 o                         
  -8  11   7       1122.74       1189.63        41.20 o                         
  -7  11   7       1017.27        976.95        35.24 o                         
  -6  11   7        543.52        525.04        27.52 o                         
  -5  11   7        518.98        521.80        25.09 o                         
  -4  11   7          0.60         41.95        14.87 o                         
  -3  11   7         25.81         67.29        18.00 o                         
  -2  11   7        508.46        543.27        26.20 o                         
  -1  11   7       3431.26       3275.44        67.70 o                         
   0  11   7       7298.96       7439.91       114.93 o                         
   1  11   7       7524.92       7731.89       111.15 o                         
   2  11   7       3427.14       3547.89        63.45 o                         
   3  11   7       3050.64       3085.35        56.81 o                         
   4  11   7       1520.63       1509.94        48.76 o                         
   5  11   7       1753.76       1824.96        58.86 o                         
   6  11   7       1002.47       1030.27        50.15 o                         
   7  11   7       1557.74       1555.59        72.06 o                         
   8  11   7        605.82        567.56        54.58 o                         
   9  11   7        320.95        327.49        57.63 o                         
  10  11   7          7.02          6.51        49.84 o                         
 -13  12   7        618.65        561.96        71.28 o                         
 -12  12   7        108.20         56.82        33.24 o                         
 -11  12   7         16.47         42.30        28.33 o                         
 -10  12   7        139.95        116.96        30.21 o                         
  -9  12   7       2436.85       2271.37        61.38 o                         
  -8  12   7       6070.90       5966.80       121.88 o                         
  -7  12   7       8883.02       8596.02       126.73 o                         
  -6  12   7       7270.63       7271.11       160.63 o                         
  -5  12   7      12900.09      12762.89       207.04 o                         
  -4  12   7      12614.02      12511.89       166.92 o                         
  -3  12   7       8273.12       8458.79       126.34 o                         
  -2  12   7       7076.28       7074.59       109.60 o                         
  -1  12   7       7589.05       7445.31       108.30 o                         
   0  12   7       6698.34       6872.22       103.13 o                         
   1  12   7       3577.24       3717.62        66.87 o                         
   2  12   7       2846.86       2955.19        58.60 o                         
   3  12   7        688.14        730.66        40.23 o                         
   4  12   7        135.73        168.80        30.34 o                         
   5  12   7       2451.60       2416.87        71.80 o                         
   6  12   7       3169.13       3091.53        81.99 o                         
   7  12   7       3595.99       3479.04       100.58 o                         
   8  12   7       2897.13       2813.95       153.55 o                         
   9  12   7       2643.76       2731.65       159.39 o                         
  10  12   7       2392.15       2289.34       127.66 o                         
 -13  13   7       2705.42       2645.70       113.32 o                         
 -12  13   7       2963.02       2779.69        83.36 o                         
 -11  13   7       5390.98       5335.99       174.05 o                         
 -10  13   7       5256.56       5293.32       112.82 o                         
  -9  13   7       4973.85       5009.99        98.50 o                         
  -8  13   7       3150.18       3011.18        73.25 o                         
  -7  13   7       1896.23       1921.91        49.34 o                         
  -6  13   7        555.83        529.12        30.94 o                         
  -5  13   7         57.58         70.85        18.41 o                         
  -4  13   7          2.36         13.14        21.29 o                         
  -3  13   7         28.19         78.44        22.56 o                         
  -2  13   7       1999.61       2094.60        50.64 o                         
  -1  13   7       3860.79       3804.16        72.90 o                         
   0  13   7       7287.58       7574.24       113.92 o                         
   1  13   7       7158.81       7510.38       113.09 o                         
   2  13   7       7994.00       8254.30       122.17 o                         
   3  13   7       8888.31       9016.01       154.16 o                         
   4  13   7       9583.83       9651.40       178.83 o                         
   5  13   7       6711.83       6711.31       138.84 o                         
   6  13   7       3911.44       4051.68       108.75 o                         
   7  13   7       1099.34       1072.60        82.79 o                         
   8  13   7       1035.59       1028.02        71.23 o                         
   9  13   7        232.20        264.40        63.50 o                         
 -12  14   7          2.87        -31.31        33.52 o                         
 -11  14   7          1.25         17.59        31.40 o                         
 -10  14   7         33.04         30.33        28.04 o                         
  -9  14   7        226.41        192.34        32.27 o                         
  -8  14   7       1550.49       1450.59        52.58 o                         
  -7  14   7       4151.76       4081.85        78.49 o                         
  -6  14   7       4051.55       4169.14        77.85 o                         
  -5  14   7       7867.11       7925.13       139.26 o                         
  -4  14   7       3677.47       3577.34        73.96 o                         
  -3  14   7       2964.05       3000.28        65.62 o                         
  -2  14   7       1847.26       1906.44        62.95 o                         
  -1  14   7       3689.54       3722.91        74.21 o                         
   0  14   7       3176.85       3312.08        76.39 o                         
   1  14   7        870.33        929.44        42.40 o                         
   2  14   7        667.09        705.19        40.35 o                         
   3  14   7        371.05        415.75        38.66 o                         
   4  14   7         10.32        136.46        36.49 o                         
   5  14   7        368.74        444.15        49.69 o                         
   6  14   7       1263.85       1280.12        65.45 o                         
   7  14   7       1281.28       1141.17        78.66 o                         
   8  14   7       1396.10       1289.05        78.97 o                         
   9  14   7       1544.82       1622.53       101.52 o                         
 -12  15   7       3356.46       3361.76       117.14 o                         
 -11  15   7       5458.62       5589.13       175.49 o                         
 -10  15   7       7030.47       6907.39       134.71 o                         
  -9  15   7       6611.37       6607.84       123.74 o                         
  -8  15   7       6892.91       6940.70       145.14 o                         
  -7  15   7       4510.51       4624.46        87.68 o                         
  -6  15   7       1057.41       1023.24        48.20 o                         
  -5  15   7        117.04        128.10        28.89 o                         
  -4  15   7        207.28        243.91        29.97 o                         
  -3  15   7       1215.75       1082.52        43.29 o                         
  -2  15   7       1491.26       1461.73        51.15 o                         
  -1  15   7       3908.61       3956.50        78.96 o                         
   0  15   7       4395.79       4574.96        96.06 o                         
   1  15   7       9088.15       9104.26       146.15 o                         
   2  15   7      13034.46      13120.28       196.73 o                         
   3  15   7      12112.08      12147.52       218.25 o                         
   4  15   7      12606.65      12812.15       493.05 o                         
   5  15   7       8530.01       8594.17       190.65 o                         
   6  15   7       5667.66       5630.85       197.76 o                         
   7  15   7       2414.13       2372.26        98.03 o                         
   8  15   7       1370.37       1329.41       113.17 o                         
   9  15   7        315.91        285.90        89.88 o                         
 -12  16   7         82.43         69.79        49.82 o                         
 -11  16   7          0.30         74.77        40.70 o                         
 -10  16   7          5.88         76.50        38.53 o                         
  -9  16   7          2.20         -2.87        35.18 o                         
  -8  16   7         41.14         90.81        37.65 o                         
  -7  16   7         85.18        148.52        34.70 o                         
  -6  16   7        135.55        118.59        31.72 o                         
  -5  16   7        615.28        671.63        57.99 o                         
  -4  16   7        753.48        787.28        45.23 o                         
  -3  16   7        924.12        930.57        64.98 o                         
  -2  16   7        774.62        830.86        44.07 o                         
  -1  16   7        578.06        610.32        38.67 o                         
   0  16   7         34.30         28.73        30.53 o                         
   1  16   7         47.90         52.51        28.80 o                         
   2  16   7        141.34        132.66        32.94 o                         
   3  16   7        174.64        184.55        40.54 o                         
   4  16   7         47.40         32.97        38.29 o                         
   5  16   7          1.83          7.51        37.95 o                         
   6  16   7        183.79        225.84        48.85 o                         
   7  16   7         73.94        110.15        52.23 o                         
   8  16   7        126.05         97.23        54.77 o                         
 -11  17   7       5434.29       5803.72       222.38 o                         
 -10  17   7       6456.73       6810.92       235.85 o                         
  -9  17   7       5463.93       5482.16       126.23 o                         
  -8  17   7       6314.88       6563.41       138.78 o                         
  -7  17   7       5082.39       5122.67       118.13 o                         
  -6  17   7       2858.81       2893.66        77.75 o                         
  -5  17   7        126.14        140.73        32.12 o                         
  -4  17   7          3.02         -5.26        26.68 o                         
  -3  17   7       1726.54       1526.39        53.22 o                         
  -2  17   7       3544.88       3448.91        82.12 o                         
  -1  17   7       5707.29       5730.36       139.39 o                         
   0  17   7       5777.90       6015.39       119.10 o                         
   1  17   7       8344.56       8542.84       144.10 o                         
   2  17   7      11934.51      12071.74       204.23 o                         
   3  17   7      11599.39      11747.74       219.43 o                         
   4  17   7      10473.15      10513.28       227.20 o                         
   5  17   7       8713.66       9172.53       209.20 o                         
   6  17   7       6274.44       6237.05       167.15 o                         
   7  17   7       3807.02       3892.42       147.03 o                         
   8  17   7       1637.06       1810.26       145.91 o                         
 -11  18   7         23.66        111.59        45.62 o                         
 -10  18   7         17.27         53.03        44.56 o                         
  -9  18   7         31.58         10.00        38.00 o                         
  -8  18   7         63.67        103.48        40.78 o                         
  -7  18   7        699.20        754.28        58.01 o                         
  -6  18   7        557.12        504.74        45.31 o                         
  -5  18   7        731.29        652.19        46.39 o                         
  -4  18   7        191.86        174.59        33.56 o                         
  -3  18   7         19.46         10.10        28.65 o                         
  -2  18   7         13.04         15.65        32.37 o                         
  -1  18   7         15.51        -14.22        31.02 o                         
   0  18   7         44.38         39.95        31.55 o                         
   1  18   7        322.16        313.88        42.50 o                         
   2  18   7        410.36        334.81        47.84 o                         
   3  18   7         47.96        -26.20        38.96 o                         
   4  18   7          0.51        -38.25        38.25 o                         
   5  18   7          8.52         36.98        44.53 o                         
   6  18   7         11.60         60.97        47.27 o                         
   7  18   7        309.31        235.88        60.72 o                         
   8  18   7        223.95        176.00        73.08 o                         
 -11  19   7       5011.88       5345.81       249.60 o                         
 -10  19   7       4592.12       4654.63       135.30 o                         
  -9  19   7       3403.65       3422.85       101.79 o                         
  -8  19   7       2505.67       2631.62        89.68 o                         
  -7  19   7       2658.47       2675.80        87.64 o                         
  -6  19   7       1442.61       1272.13        61.03 o                         
  -5  19   7        928.57        891.27        54.58 o                         
  -4  19   7         49.77         62.82        30.76 o                         
  -3  19   7        417.41        490.37        59.36 o                         
  -2  19   7       3158.18       3042.35        97.76 o                         
  -1  19   7       4862.92       4903.98       108.25 o                         
   0  19   7       6099.36       6397.65       138.75 o                         
   1  19   7       6016.58       6075.36       126.25 o                         
   2  19   7       9953.61      10040.74       196.44 o                         
   3  19   7       7778.40       7597.18       165.54 o                         
   4  19   7       6998.19       6920.95       159.04 o                         
   5  19   7       4333.58       4360.33       124.75 o                         
   6  19   7       3939.56       3791.81       133.38 o                         
   7  19   7       2828.98       2751.30       135.60 o                         
 -10  20   7        116.05        191.58        51.56 o                         
  -9  20   7        287.60        250.62        49.24 o                         
  -8  20   7       1127.94       1066.55        77.06 o                         
  -7  20   7       1717.23       1570.47        72.44 o                         
  -6  20   7       2264.05       2189.70       114.46 o                         
  -5  20   7       2922.93       2880.94        79.52 o                         
  -4  20   7       3078.93       2980.77        78.59 o                         
  -3  20   7       3111.62       3085.84        94.17 o                         
  -2  20   7       2315.65       2242.58        74.05 o                         
  -1  20   7       1613.25       1624.90        65.98 o                         
   0  20   7        524.47        516.99        50.66 o                         
   1  20   7        467.65        466.89        48.17 o                         
   2  20   7        497.13        487.29        78.28 o                         
   3  20   7        228.42        197.29        48.83 o                         
   4  20   7         12.87        -43.31        43.31 o                         
   5  20   7        140.99         76.62        62.31 o                         
   6  20   7        599.58        496.28        75.45 o                         
   7  20   7       1047.24        990.51       119.02 o                         
 -10  21   7       2569.57       3101.55       277.59 o                         
  -9  21   7       2403.28       2391.85       115.34 o                         
  -8  21   7       1726.98       1647.18        76.34 o                         
  -7  21   7       1674.26       1638.21        73.48 o                         
  -6  21   7        720.89        700.62        52.78 o                         
  -5  21   7        347.43        294.44        40.42 o                         
  -4  21   7         38.23         35.03        36.93 o                         
  -3  21   7         70.95         18.34        38.76 o                         
  -2  21   7        785.61        782.42        85.11 o                         
  -1  21   7       2610.94       2581.15        85.29 o                         
   0  21   7       5058.48       5240.23       127.47 o                         
   1  21   7       5532.44       5736.21       132.04 o                         
   2  21   7       7418.43       7772.53       183.18 o                         
   3  21   7       5002.84       5004.87       130.53 o                         
   4  21   7       2879.66       2775.18       101.08 o                         
   5  21   7       1681.72       1505.64       112.33 o                         
   6  21   7       1976.64       1918.66        94.12 o                         
  -9  22   7        771.67        678.10        81.80 o                         
  -8  22   7       2084.99       2031.48       106.85 o                         
  -7  22   7       2997.59       2879.77        91.04 o                         
  -6  22   7       3710.69       3778.78       101.30 o                         
  -5  22   7       4167.35       3946.92       103.29 o                         
  -4  22   7       3857.37       3876.40       109.99 o                         
  -3  22   7       4747.59       4735.39       120.75 o                         
  -2  22   7       5508.89       5453.09       129.61 o                         
  -1  22   7       5149.54       5010.73       121.81 o                         
   0  22   7       2928.44       2938.18        91.53 o                         
   1  22   7       1026.06        952.69        78.69 o                         
   2  22   7        103.79          4.88        56.12 o                         
   3  22   7          1.05          2.84        43.60 o                         
   4  22   7        216.23        126.32        72.48 o                         
   5  22   7        234.36        163.86        56.86 o                         
   6  22   7        764.78        478.17       110.36 o                         
  -8  23   7        898.36        772.26        67.92 o                         
  -7  23   7        501.37        440.04        55.50 o                         
  -6  23   7        405.20        348.27        52.99 o                         
  -5  23   7        111.69          6.78        37.53 o                         
  -4  23   7         60.58         80.36        42.74 o                         
  -3  23   7         64.16         34.55        40.34 o                         
  -2  23   7        389.39        401.94        54.14 o                         
  -1  23   7       1668.57       1606.18        79.29 o                         
   0  23   7       1299.63       1231.58        66.89 o                         
   1  23   7       1157.48       1067.69       107.10 o                         
   2  23   7       1012.80        874.99       111.10 o                         
   3  23   7       1572.31       1584.49        93.54 o                         
   4  23   7       1046.32        991.99       117.83 o                         
   5  23   7        920.94        647.73       111.37 o                         
  -7  24   7       3302.38       3218.84       118.77 o                         
  -6  24   7       4052.84       4027.85       113.29 o                         
  -5  24   7       5928.77       5849.25       137.85 o                         
  -4  24   7       6736.01       6603.22       148.52 o                         
  -3  24   7       8692.01       8931.24       256.89 o                         
  -2  24   7       7497.74       7247.39       187.25 o                         
  -1  24   7       5301.36       5380.35       139.06 o                         
   0  24   7       2548.82       2393.80       125.70 o                         
   1  24   7        859.26        866.39        89.20 o                         
   2  24   7        103.15         30.16        48.21 o                         
   3  24   7          2.73          9.23        51.99 o                         
   4  24   7        111.46        -29.99        53.80 o                         
  -6  25   7         10.84         35.87        44.65 o                         
  -5  25   7         26.44         17.26        46.81 o                         
  -4  25   7         22.46        -13.96        40.57 o                         
  -3  25   7          9.84         31.64        44.16 o                         
  -2  25   7          8.83         41.72        44.53 o                         
  -1  25   7         82.67         59.49        44.47 o                         
   0  25   7         15.59         -9.03        43.65 o                         
   1  25   7          5.90        -12.35        45.10 o                         
   2  25   7         38.40        -58.79        70.67 o                         
   3  25   7        170.59        174.63        80.42 o                         
  -5  26   7       6572.30       6465.24       215.20 o                         
  -4  26   7       6800.40       6595.58       267.66 o                         
  -3  26   7       7083.24       7113.60       198.16 o                         
  -2  26   7       5286.05       5029.54       146.72 o                         
  -1  26   7       3131.89       2927.86       123.05 o                         
   0  26   7       2603.50       2398.80       129.30 o                         
   1  26   7       1056.91        814.29       151.70 o                         
   2  26   7        372.98        124.21       118.58 o                         
  -4  27   7         29.04        -49.18       144.26 o                         
  -3  27   7        148.41        189.07       149.72 o                         
  -2  27   7        131.85        121.94        67.09 o                         
  -1  27   7        379.17        305.73       143.17 o                         
 -13   0   8       2724.41       3136.52       248.08 o                         
 -12   0   8       6668.89       7282.86       378.13 o                         
 -11   0   8       8302.43       8582.27       351.90 o                         
 -10   0   8      10435.64      10806.25       418.57 o                         
  -9   0   8      12717.95      13017.12       486.33 o                         
  -8   0   8      17017.67      16875.94       371.42 o                         
  -7   0   8      24068.88      23734.71       432.37 o                         
  -6   0   8      20075.90      20020.23       366.86 o                         
  -5   0   8      11378.24      11706.78       223.31 o                         
  -4   0   8       4807.06       5001.65        96.65 o                         
  -3   0   8        636.56        723.10        64.36 o                         
  -2   0   8        343.07        368.26        28.36 o                         
  -1   0   8       1354.50       1370.66        48.31 o                         
   0   0   8       1113.56       1093.79        43.17 o                         
   1   0   8       5018.03       5048.37       113.89 o                         
   2   0   8      13677.43      13632.49       262.72 o                         
   3   0   8      15520.18      15471.38       295.53 o                         
   4   0   8      13183.05      13066.15       256.37 o                         
   5   0   8      11268.62      11434.10       275.73 o                         
   6   0   8      14876.24      15154.38       354.37 o                         
   7   0   8      12463.70      12883.10       317.16 o                         
   8   0   8       5671.28       5613.27       245.73 o                         
   9   0   8       3707.53       3453.83       205.94 o                         
  10   0   8       2027.91       2054.21       186.20 o                         
 -14   1   8        166.11        240.43       132.24 o                         
 -13   1   8         36.27         87.82        49.09 o                         
 -12   1   8        104.41        144.79        47.76 o                         
 -11   1   8         28.15        119.12        55.74 o                         
 -10   1   8         24.72         39.84        27.02 o                         
  -9   1   8         12.72         26.08        25.79 o                         
  -8   1   8         13.30         55.90        18.55 o                         
  -7   1   8        503.00        522.27        23.53 o                         
  -6   1   8        358.25        366.48        22.02 o                         
  -5   1   8       1790.87       1808.19        40.80 o                         
  -4   1   8        712.67        707.46        20.93 o                         
  -3   1   8       2146.98       2124.09        43.78 o                         
  -2   1   8        374.64        443.21        21.35 o                         
  -1   1   8        461.16        494.83        31.96 o                         
   0   1   8        652.85        637.03        29.44 o                         
   1   1   8        356.56        375.09        34.44 o                         
   2   1   8        536.23        593.88        25.12 o                         
   3   1   8        196.35        275.96        22.10 o                         
   4   1   8         55.49        104.07        20.29 o                         
   5   1   8         33.82        139.22        28.30 o                         
   6   1   8         33.00        181.28        32.35 o                         
   7   1   8          4.79        163.45        40.95 o                         
   8   1   8         13.25        113.65        54.84 o                         
   9   1   8        169.65        286.07        72.33 o                         
  10   1   8         98.89        125.10        84.70 o                         
 -14   2   8       1309.51       1422.14       108.36 o                         
 -13   2   8       2743.54       2908.67       140.84 o                         
 -12   2   8       5586.33       6112.38       481.41 o                         
 -11   2   8       8301.10       8619.63       171.39 o                         
 -10   2   8       9807.22       9686.84       223.70 o                         
  -9   2   8      13388.87      13624.02       263.52 o                         
  -8   2   8      15743.74      16020.40       247.19 o                         
  -7   2   8      18998.47      18945.74       266.36 o                         
  -6   2   8      14630.80      14347.76       191.19 o                         
  -5   2   8       9261.75       9324.60       122.03 o                         
  -4   2   8       4316.15       4183.30        62.79 o                         
  -3   2   8       1872.74       1777.65        36.90 o                         
  -2   2   8         46.92         82.56        13.15 o                         
  -1   2   8       1851.20       1811.00        40.21 o                         
   0   2   8       3887.34       3827.89        65.61 o                         
   1   2   8       4654.49       4679.15        69.62 o                         
   2   2   8      10306.81      10278.30       135.07 o                         
   3   2   8      11146.26      11174.97       146.35 o                         
   4   2   8      11602.40      11787.20       154.82 o                         
   5   2   8      11097.16      11459.43       177.62 o                         
   6   2   8      15276.96      15835.84       261.04 o                         
   7   2   8       9907.41      10176.79       210.69 o                         
   8   2   8       4909.68       4940.60       162.83 o                         
   9   2   8       2630.37       2610.50       130.31 o                         
  10   2   8       1684.88       1518.12       133.77 o                         
 -14   3   8        985.46        946.84        98.93 o                         
 -13   3   8        430.13        419.56        72.96 o                         
 -12   3   8        390.29        520.93       110.38 o                         
 -11   3   8        502.93        629.98        45.76 o                         
 -10   3   8        401.29        501.22        71.97 o                         
  -9   3   8          7.10         58.72        21.02 o                         
  -8   3   8         13.41         56.89        18.00 o                         
  -7   3   8       1692.29       1665.75        38.49 o                         
  -6   3   8       1513.50       1540.82        44.49 o                         
  -5   3   8       5676.12       5721.86        75.66 o                         
  -4   3   8       5983.25       5968.16        78.35 o                         
  -3   3   8      12388.29      12411.56       158.96 o                         
  -2   3   8       7599.40       7747.29       107.34 o                         
  -1   3   8       6232.85       6258.12        88.78 o                         
   0   3   8       3671.40       3717.98        58.65 o                         
   1   3   8       1725.99       1693.31        34.71 o                         
   2   3   8       2697.20       2756.14        48.24 o                         
   3   3   8       2785.61       2759.83        49.39 o                         
   4   3   8       2927.55       2942.53        57.45 o                         
   5   3   8         32.66         63.68        22.06 o                         
   6   3   8         21.43         97.03        25.35 o                         
   7   3   8        246.83        301.17        47.97 o                         
   8   3   8        409.74        431.88        56.38 o                         
   9   3   8       1144.94       1224.20       139.83 o                         
  10   3   8        756.42        520.89       104.11 o                         
 -14   4   8        569.84        565.33        87.66 o                         
 -13   4   8       1002.88       1014.96        83.02 o                         
 -12   4   8       2818.00       3020.83       104.45 o                         
 -11   4   8       4989.47       5154.62       132.05 o                         
 -10   4   8       7584.08       7904.85       168.76 o                         
  -9   4   8       8208.63       8459.89       158.99 o                         
  -8   4   8       9374.01       9464.91       157.57 o                         
  -7   4   8      10472.85      10768.70       150.03 o                         
  -6   4   8       6010.01       5967.06        83.83 o                         
  -5   4   8       5925.41       5788.58        72.51 o                         
  -4   4   8       4111.97       4177.31        58.88 o                         
  -3   4   8       3679.38       3726.02        58.98 o                         
  -2   4   8        147.58        253.78        15.19 o                         
  -1   4   8        193.51        259.91        16.87 o                         
   0   4   8       1675.41       1663.15        34.64 o                         
   1   4   8       2238.05       2263.62        41.99 o                         
   2   4   8       8307.09       8311.36       113.42 o                         
   3   4   8       7931.30       8001.84       110.93 o                         
   4   4   8       9779.74       9917.92       144.23 o                         
   5   4   8       6934.68       7063.84       111.18 o                         
   6   4   8       6930.47       6995.24       137.05 o                         
   7   4   8       5268.44       5224.86       117.47 o                         
   8   4   8       3157.89       3204.49       119.07 o                         
   9   4   8       2423.84       2456.35       147.96 o                         
  10   4   8       1369.80       1255.34       130.27 o                         
 -14   5   8       2505.79       2491.61       150.72 o                         
 -13   5   8       1711.35       1791.70        81.40 o                         
 -12   5   8       1334.78       1387.01        61.03 o                         
 -11   5   8       1471.45       1541.55       115.47 o                         
 -10   5   8        358.69        447.21        50.84 o                         
  -9   5   8         33.82         63.01        21.45 o                         
  -8   5   8        736.23        753.98        33.52 o                         
  -7   5   8       2772.40       2820.67        51.66 o                         
  -6   5   8       5661.88       5728.21        73.67 o                         
  -5   5   8      12173.08      11983.50       143.71 o                         
  -4   5   8      14363.86      14136.32       176.92 o                         
  -3   5   8      20926.69      20787.61       255.34 o                         
  -2   5   8      16245.75      16211.38       193.59 o                         
  -1   5   8      13539.41      13775.47       166.59 o                         
   0   5   8      12837.17      12762.94       155.06 o                         
   1   5   8       5492.71       5420.66        78.10 o                         
   2   5   8       6592.98       6708.82        91.39 o                         
   3   5   8       4950.15       5051.20        77.36 o                         
   4   5   8       3134.36       3173.51        61.63 o                         
   5   5   8        137.08        163.41        23.15 o                         
   6   5   8        148.56        223.67        33.55 o                         
   7   5   8        342.54        444.55        45.16 o                         
   8   5   8       1028.11       1140.63        79.76 o                         
   9   5   8       2405.51       2422.45       148.71 o                         
  10   5   8       1755.52       1584.20       141.27 o                         
 -14   6   8        179.36        164.68        63.29 o                         
 -13   6   8        185.65        227.23        45.15 o                         
 -12   6   8        958.59       1044.07        55.48 o                         
 -11   6   8       2510.82       2573.19        77.02 o                         
 -10   6   8       4045.84       4226.82        96.83 o                         
  -9   6   8       2675.04       2635.78        59.22 o                         
  -8   6   8       3447.43       3453.45        67.82 o                         
  -7   6   8       1894.75       1829.12        40.17 o                         
  -6   6   8       1617.26       1653.69        32.73 o                         
  -5   6   8        979.45        943.97        27.56 o                         
  -4   6   8       3528.12       3542.05        59.67 o                         
  -3   6   8       2989.78       3091.69        55.12 o                         
  -2   6   8        671.17        673.06        41.49 o                         
  -1   6   8          7.37         67.03        12.51 o                         
   0   6   8        334.16        397.61        19.45 o                         
   1   6   8       2156.53       2108.01        42.34 o                         
   2   6   8       3659.00       3588.73        61.41 o                         
   3   6   8       5867.41       5873.34        89.11 o                         
   4   6   8       3468.19       3535.73        67.23 o                         
   5   6   8       2726.39       2819.98        66.21 o                         
   6   6   8        938.20        997.96        50.23 o                         
   7   6   8       1280.49       1349.83        59.85 o                         
   8   6   8       1284.76       1349.90        91.17 o                         
   9   6   8       1338.05       1143.81        89.22 o                         
  10   6   8        713.82        646.99       112.47 o                         
 -14   7   8       4543.79       4681.36       145.16 o                         
 -13   7   8       3998.48       4006.89       115.62 o                         
 -12   7   8       3320.76       3379.16        96.39 o                         
 -11   7   8       1870.56       1933.67        68.05 o                         
 -10   7   8        359.28        376.61        34.76 o                         
  -9   7   8         79.78         97.02        23.98 o                         
  -8   7   8       1297.56       1373.30        37.71 o                         
  -7   7   8       3082.56       3171.18        58.05 o                         
  -6   7   8       6331.00       6385.78        86.02 o                         
  -5   7   8      12957.01      12736.83       172.80 o                         
  -4   7   8      17192.72      16869.88       224.03 o                         
  -3   7   8      18318.56      18069.51       256.59 o                         
  -2   7   8      19389.05      19299.84       272.44 o                         
  -1   7   8      26183.25      25943.45       334.21 o                         
   0   7   8      27979.94      27317.51       332.36 o                         
   1   7   8      18925.58      18512.77       232.44 o                         
   2   7   8       9692.35       9720.00       133.42 o                         
   3   7   8       4519.17       4557.20        74.92 o                         
   4   7   8        948.16        986.79        35.27 o                         
   5   7   8         48.96         37.62        23.19 o                         
   6   7   8         92.14        100.86        30.49 o                         
   7   7   8        108.36         67.06        33.21 o                         
   8   7   8       1068.62       1112.67        65.84 o                         
   9   7   8       2369.36       2417.80       117.28 o                         
  10   7   8       2910.99       2571.04       167.94 o                         
 -13   8   8         10.01         74.55        36.54 o                         
 -12   8   8          3.03         64.18        32.48 o                         
 -11   8   8        205.44        241.79        34.01 o
[truncated: 228,745 more chars]
